# Supplementary material for: Plasma Protein Biomarkers to Detect Early Gastric Preneoplasia and Cancer: A Prospective Study
Source: Int J Mol Sci. 2025 Oct 17;26(20):10114. doi: 10.3390/ijms262010114 (PMC12564110; doi:10.3390/ijms262010114)
Supplement: Supplementary file 1 [file ijms-26-10114-s001.zip]

Archive with 14 entries (10 files):
- ijms-3892969-supplementary/
- ijms-3892969-supplementary/IJMS-3892969 Supplementary material revised Proofs/
- ijms-3892969-supplementary/IJMS-3892969 Supplementary material revised Proofs/.DS_Store
- ijms-3892969-supplementary/IJMS-3892969 Supplementary material revised Proofs/Giai Gianetto et al-Additional file 1.xlsx
- ijms-3892969-supplementary/IJMS-3892969 Supplementary material revised Proofs/Giai Gianetto et al-Additional file 2.xlsx
- ijms-3892969-supplementary/IJMS-3892969 Supplementary material revised Proofs/Giai Gianetto et al-Additional file 3.xlsx
- ijms-3892969-supplementary/IJMS-3892969 Supplementary material revised Proofs/IJMS-3892969-Supplementary File IJMSR.pdf
- ijms-3892969-supplementary/__MACOSX/
- ijms-3892969-supplementary/__MACOSX/IJMS-3892969 Supplementary material revised Proofs/
- ijms-3892969-supplementary/__MACOSX/IJMS-3892969 Supplementary material revised Proofs/._.DS_Store
- ijms-3892969-supplementary/__MACOSX/IJMS-3892969 Supplementary material revised Proofs/._Giai Gianetto et al-Additional file 1.xlsx
- ijms-3892969-supplementary/__MACOSX/IJMS-3892969 Supplementary material revised Proofs/._Giai Gianetto et al-Additional file 2.xlsx
- ijms-3892969-supplementary/__MACOSX/IJMS-3892969 Supplementary material revised Proofs/._Giai Gianetto et al-Additional file 3.xlsx
- ijms-3892969-supplementary/__MACOSX/IJMS-3892969 Supplementary material revised Proofs/._IJMS-3892969-Supplementary File IJMSR.docx
