# Supplementary material for: Plasma Protein Biomarkers to Detect Early Gastric Preneoplasia and Cancer: A Prospective Study
Source: Int J Mol Sci. 2025 Oct 17;26(20):10114. doi: 10.3390/ijms262010114 (PMC12564110; doi:10.3390/ijms262010114)
Supplement: Supplementary file 1 [file ijms-26-10114-s001.zip › ijms-3892969-supplementary/IJMS-3892969 Supplementary material revised Proofs/Giai Gianetto et al-Additional file 3.xlsx]

## Sheet: Feuil1
		The means and standard deviations of the Area Under the Receiver Operating Characteristic Curve (AUROC) values obtained through 4-fold cross validation, repeated 10 times from the ELISA data of the 138 patients in the cohort.
		Each reported result is the one related to the maximum mean AUROC obtained between a random forest model and a logistic linear regression model, both estimated from the considered combination.
	Spreadsheets:	combbiom_1	results when using models with 1 biomarker
		combbiom_2	results when using models with 2 biomarkers
		combbiom_3	results when using models with 3 biomarkers
		combbiom_4	results when using models with 4 biomarkers
		combbiom_5	results when using models with 5 biomarkers
		combbiom_6	results when using models with 6 biomarkers

## Sheet: combbiom_1
Biomarker combination	Healthy vs non-healthy (mean AUROC)	Healthy vs non-healthy (sd AUROC)	Gastritis vs non-gastritis (mean AUROC)	Gastritis vs non-gastritis (sd AUROC)	Preneoplasia vs non-preneoplasia (mean AUROC)	Preneoplasia vs non-preneoplasia (sd AUROC)	Cancer vs non-cancer (mean AUROC)	Cancer vs non-cancer (sd AUROC)	Cancer/preneoplasia vs healthy/gastritis (mean AUROC)	Cancer/preneoplasia vs healthy/gastritis (sd AUROC)	All stages (mean AUROC)	All stages (sd AUROC)
KRT14..ng.ml.	0.633	0.079	0.723	0.084	0.613	0.08	0.581	0.066	0.558	0.05	0.633	0.044
Age	0.801	0.069	0.602	0.081	0.718	0.088	0.622	0.1	0.751	0.081	0.632	0.048
LEPTINE..ng.ml.	0.77	0.085	0.651	0.114	0.624	0.089	0.684	0.088	0.632	0.091	0.627	0.065
CA2..ng.ml.	0.649	0.086	0.639	0.108	0.588	0.078	0.781	0.087	0.694	0.077	0.62	0.061
LBP..ng.ml.	0.707	0.069	0.606	0.093	0.595	0.071	0.684	0.093	0.676	0.062	0.611	0.044
ARG1..ng.ml.	0.602	0.059	0.68	0.109	0.601	0.086	0.755	0.063	0.661	0.07	0.597	0.059
Hp.Status	0.482	0.049	0.672	0.153	0.509	0.033	0.568	0.061	0.545	0.048	0.596	0.036
JUP..ng.ml.	0.714	0.081	0.586	0.077	0.593	0.068	0.632	0.099	0.652	0.066	0.588	0.054
MAN2A1.ng.ml	0.66	0.08	0.603	0.078	0.607	0.083	0.588	0.082	0.595	0.074	0.578	0.048
DCD..Âµg.ml.	0.574	0.07	0.605	0.082	0.637	0.087	0.636	0.102	0.557	0.059	0.571	0.05
Gender	0.57	0.109	0.577	0.077	0.496	0.024	0.66	0.104	0.554	0.095	0.566	0.04
HAPTOGLOBINE..g.l.	0.62	0.079	0.611	0.089	0.585	0.062	0.641	0.1	0.648	0.081	0.556	0.049
IGFALS..ng.ml.	0.634	0.087	0.596	0.08	0.625	0.093	0.583	0.08	0.612	0.078	0.541	0.049
S100A12..pg.ml.	0.571	0.084	0.595	0.083	0.599	0.083	0.616	0.109	0.583	0.065	0.538	0.057
KRT19..ng.ml.	0.633	0.095	0.61	0.093	0.577	0.085	0.604	0.077	0.56	0.072	0.533	0.038
ATAD3B..ng.ml.	0.613	0.084	0.61	0.079	0.595	0.08	0.597	0.082	0.573	0.084	0.506	0.074
F13A1..Âµg.ml.	0.656	0.078	0.605	0.071	0.6	0.074	0.591	0.066	0.553	0.06	0.504	0.051
KIF20B	0.577	0.082	0.574	0.077	0.604	0.076	0.621	0.088	0.574	0.079	0.499	0.057

## Sheet: combbiom_2
Biomarker combination	Healthy vs non-healthy (mean AUROC)	Healthy vs non-healthy (sd AUROC)	Gastritis vs non-gastritis (mean AUROC)	Gastritis vs non-gastritis (sd AUROC)	Preneoplasia vs non-preneoplasia (mean AUROC)	Preneoplasia vs non-preneoplasia (sd AUROC)	Cancer vs non-cancer (mean AUROC)	Cancer vs non-cancer (sd AUROC)	Cancer/preneoplasia vs healthy/gastritis (mean AUROC)	Cancer/preneoplasia vs healthy/gastritis (sd AUROC)	All stages (mean AUROC)	All stages (sd AUROC)
Age Hp.Status	0.876918	0.0504787	0.693028	0.118758	0.721451	0.0852416	0.614294	0.0776406	0.736144	0.0750634	0.716476	0.0538025
Age KRT14..ng.ml.	0.779705	0.0796019	0.681503	0.100706	0.752136	0.0838245	0.640102	0.102001	0.723811	0.0715908	0.703449	0.0616816
Age ARG1..ng.ml.	0.772634	0.0886634	0.627248	0.115725	0.697775	0.0828708	0.756058	0.0987436	0.75872	0.0798629	0.693695	0.0607403
Hp.Status ARG1..ng.ml.	0.681517	0.0953113	0.785313	0.0942392	0.608449	0.0693156	0.756497	0.0891893	0.64427	0.0774744	0.678793	0.0537385
Hp.Status KRT14..ng.ml.	0.734614	0.0445806	0.814262	0.0734685	0.570366	0.0701809	0.581432	0.0645395	0.566776	0.0685385	0.671626	0.0483034
Hp.Status LEPTINE..ng.ml.	0.787549	0.09196	0.71949	0.108876	0.621746	0.094029	0.697002	0.0968873	0.640655	0.0922933	0.668825	0.0575394
Age LEPTINE..ng.ml.	0.811455	0.0813419	0.626519	0.0847883	0.64913	0.0979434	0.726801	0.124575	0.767301	0.0769881	0.667777	0.0688892
Age CA2..ng.ml.	0.753045	0.0913496	0.632724	0.0999111	0.640719	0.0935298	0.755132	0.08858	0.724067	0.0666217	0.666091	0.057431
Gender Hp.Status	0.713158	0.116054	0.675809	0.126692	0.577562	0.0676878	0.680796	0.0838051	0.552913	0.0806861	0.661539	0.0547345
ARG1..ng.ml. KRT14..ng.ml.	0.598874	0.0790719	0.722765	0.10662	0.625036	0.0760634	0.744919	0.0874908	0.632939	0.0786324	0.660358	0.0590014
Age Gender	0.806386	0.0672422	0.620192	0.0842241	0.756831	0.089155	0.709531	0.100219	0.738737	0.0684128	0.656782	0.0482235
IGFALS..ng.ml. CA2..ng.ml.	0.701688	0.0832378	0.667529	0.107316	0.588597	0.0675097	0.751014	0.105206	0.709951	0.0807299	0.654812	0.0559484
HAPTOGLOBINE..g.l. CA2..ng.ml.	0.636306	0.0873925	0.698405	0.0980474	0.596047	0.10857	0.810523	0.0879883	0.740117	0.0960865	0.653296	0.0497497
Gender KRT14..ng.ml.	0.642294	0.0634138	0.683346	0.100622	0.606205	0.0856003	0.694133	0.0795218	0.608459	0.070999	0.650225	0.0667598
ARG1..ng.ml. LBP..ng.ml.	0.715766	0.0677742	0.671755	0.080758	0.590887	0.0777053	0.737942	0.0736963	0.741365	0.0629077	0.646972	0.0448995
Age MAN2A1.ng.ml	0.764763	0.0976827	0.607446	0.083384	0.697674	0.0901223	0.640722	0.103685	0.690559	0.0740327	0.646776	0.0533456
ARG1..ng.ml. MAN2A1.ng.ml	0.677335	0.0719034	0.684477	0.0890081	0.591816	0.0820559	0.741983	0.0601079	0.640551	0.0770738	0.646548	0.0517125
LEPTINE..ng.ml. CA2..ng.ml.	0.709595	0.0970921	0.700987	0.0871517	0.611773	0.0937725	0.829849	0.0944488	0.734941	0.0831813	0.645782	0.0649881
CA2..ng.ml. LBP..ng.ml.	0.710212	0.07432	0.645311	0.0845415	0.595062	0.0801994	0.776989	0.072468	0.739052	0.0751025	0.643885	0.0589077
ARG1..ng.ml. IGFALS..ng.ml.	0.67348	0.0739081	0.635039	0.114297	0.626514	0.0913218	0.715649	0.0864761	0.705035	0.073068	0.642571	0.0505181
Age HAPTOGLOBINE..g.l.	0.802781	0.0672895	0.588525	0.0638485	0.682261	0.0866554	0.663849	0.102357	0.76302	0.0662495	0.641185	0.0460335
KIF20B CA2..ng.ml.	0.628663	0.0884617	0.653788	0.117756	0.598619	0.0631156	0.815664	0.0738271	0.703723	0.0929719	0.640765	0.0600007
Hp.Status HAPTOGLOBINE..g.l.	0.78889	0.0727827	0.687996	0.105248	0.587677	0.0649821	0.64273	0.107672	0.652433	0.084251	0.640329	0.0489474
S100A12..pg.ml. CA2..ng.ml.	0.627627	0.085945	0.634114	0.108522	0.614992	0.0997873	0.829139	0.0955497	0.690374	0.0851384	0.639499	0.0613649
Hp.Status CA2..ng.ml.	0.680546	0.0800691	0.689477	0.131474	0.59795	0.0758088	0.763931	0.079556	0.678324	0.0870405	0.637982	0.0678679
ARG1..ng.ml. CA2..ng.ml.	0.633523	0.100433	0.67175	0.1305	0.58682	0.067797	0.804505	0.0807312	0.721579	0.0808518	0.636002	0.059771
MAN2A1.ng.ml JUP..ng.ml.	0.779137	0.0826958	0.591157	0.0884461	0.584725	0.070685	0.67837	0.0774577	0.686813	0.0766044	0.63568	0.0584427
JUP..ng.ml. CA2..ng.ml.	0.695831	0.0752199	0.661753	0.109644	0.579946	0.082188	0.767631	0.0971214	0.693473	0.0897348	0.632186	0.0510558
KRT19..ng.ml. MAN2A1.ng.ml	0.719631	0.0646864	0.615889	0.0958277	0.589847	0.0737645	0.658113	0.0794105	0.636865	0.0802366	0.63082	0.0565535
LEPTINE..ng.ml. S100A12..pg.ml.	0.735283	0.108564	0.633371	0.0936586	0.612419	0.0910127	0.738681	0.106718	0.681184	0.0835545	0.630357	0.0737216
Age KIF20B	0.788832	0.0822541	0.599013	0.0709464	0.713042	0.0933408	0.602656	0.0830585	0.739415	0.0695814	0.630223	0.0487733
DCD..Âµg.ml. CA2..ng.ml.	0.634751	0.0862496	0.654549	0.0971871	0.598762	0.0725213	0.780151	0.0804328	0.692073	0.0873229	0.630161	0.0661179
Age F13A1..Âµg.ml.	0.780111	0.0822604	0.589437	0.0819559	0.712005	0.0762735	0.624183	0.076499	0.715793	0.0760669	0.629802	0.0500354
Hp.Status LBP..ng.ml.	0.695792	0.0842929	0.650582	0.116548	0.589473	0.0741056	0.670466	0.102794	0.673869	0.0685271	0.628872	0.054714
Age LBP..ng.ml.	0.760199	0.0952998	0.609535	0.110008	0.657357	0.076174	0.646659	0.112262	0.682393	0.0768903	0.628378	0.0567621
Age KRT19..ng.ml.	0.784044	0.0689146	0.611983	0.105672	0.688578	0.0772351	0.647787	0.0709653	0.727799	0.0640176	0.626858	0.0439123
LEPTINE..ng.ml. ARG1..ng.ml.	0.705641	0.0848771	0.688487	0.107694	0.59506	0.0888911	0.72165	0.0933927	0.639495	0.0966408	0.625333	0.0715748
Hp.Status IGFALS..ng.ml.	0.702723	0.0811749	0.676306	0.100365	0.637121	0.0784925	0.597716	0.0718009	0.605403	0.0650006	0.624921	0.0472175
MAN2A1.ng.ml CA2..ng.ml.	0.702283	0.0773232	0.661641	0.102442	0.596388	0.0723773	0.766419	0.0763604	0.721791	0.0875598	0.624637	0.0568426
MAN2A1.ng.ml IGFALS..ng.ml.	0.720718	0.0754814	0.596878	0.0901273	0.629702	0.107633	0.647003	0.0838619	0.632086	0.0633899	0.624105	0.0595123
Hp.Status MAN2A1.ng.ml	0.734116	0.0809984	0.721115	0.111574	0.562534	0.074254	0.595129	0.0748358	0.582061	0.0672103	0.623677	0.0558548
MAN2A1.ng.ml F13A1..Âµg.ml.	0.757795	0.062993	0.641304	0.0990125	0.58553	0.0736267	0.632519	0.0795351	0.659908	0.0635096	0.623359	0.0513836
LEPTINE..ng.ml. MAN2A1.ng.ml	0.735146	0.09461	0.635375	0.100914	0.598084	0.089997	0.659781	0.082622	0.649008	0.0835275	0.622817	0.049008
IGFALS..ng.ml. LBP..ng.ml.	0.732761	0.0607865	0.616642	0.0759282	0.617219	0.0707204	0.655039	0.0913798	0.693619	0.061483	0.622796	0.0388152
ARG1..ng.ml. JUP..ng.ml.	0.70467	0.0789618	0.640492	0.0840413	0.589202	0.0793022	0.743165	0.0807444	0.714391	0.0806842	0.622644	0.0583578
LEPTINE..ng.ml. F13A1..Âµg.ml.	0.737446	0.0960764	0.629992	0.0984304	0.610735	0.0815262	0.668252	0.107951	0.605568	0.0831547	0.621588	0.0579088
HAPTOGLOBINE..g.l. KRT14..ng.ml.	0.687169	0.104098	0.68738	0.0893451	0.59558	0.0822153	0.654707	0.0885908	0.640349	0.0768933	0.621274	0.0600512
CA2..ng.ml. KRT14..ng.ml.	0.602891	0.0755026	0.668676	0.130298	0.585353	0.0975842	0.757336	0.0974139	0.693384	0.0825774	0.620841	0.0706493
Age DCD..Âµg.ml.	0.732703	0.103473	0.605024	0.0994421	0.689411	0.108734	0.637722	0.0891949	0.654284	0.071582	0.62044	0.0578998
KRT19..ng.ml. CA2..ng.ml.	0.665793	0.0725014	0.653026	0.106043	0.593938	0.0812406	0.782973	0.0897877	0.685314	0.096596	0.61949	0.0586753
Age JUP..ng.ml.	0.766663	0.0825125	0.617465	0.109294	0.671057	0.0895816	0.587043	0.0804984	0.660163	0.0790126	0.618795	0.0578586
Age S100A12..pg.ml.	0.778004	0.0861577	0.592079	0.0826788	0.664602	0.0753529	0.67915	0.0752653	0.723738	0.0727578	0.618209	0.0652069
Hp.Status DCD..Âµg.ml.	0.619328	0.0940722	0.681341	0.0937124	0.611166	0.0898345	0.637935	0.0891583	0.570032	0.0522521	0.618151	0.0604683
Hp.Status KRT19..ng.ml.	0.782051	0.0754387	0.680169	0.110411	0.582039	0.0658441	0.594574	0.0671969	0.561857	0.06097	0.61778	0.0532225
DCD..Âµg.ml. JUP..ng.ml.	0.705388	0.0807699	0.623296	0.109055	0.624574	0.0789555	0.675031	0.0783057	0.619417	0.0749937	0.617515	0.0475705
ARG1..ng.ml. DCD..Âµg.ml.	0.621635	0.0763623	0.644383	0.0985655	0.59728	0.0755378	0.747569	0.075424	0.681285	0.0885858	0.617323	0.0555751
CA2..ng.ml. F13A1..Âµg.ml.	0.670676	0.0811453	0.657317	0.114463	0.604389	0.0787799	0.760947	0.0978708	0.688327	0.0850536	0.617229	0.0671883
Gender LEPTINE..ng.ml.	0.771306	0.0851148	0.613633	0.0790357	0.604729	0.0992807	0.697132	0.133295	0.658811	0.0885979	0.617004	0.0831404
MAN2A1.ng.ml DCD..Âµg.ml.	0.695833	0.0824547	0.607529	0.105883	0.606319	0.0905964	0.643992	0.0815888	0.647466	0.0707974	0.616835	0.0563161
JUP..ng.ml. KRT14..ng.ml.	0.732202	0.076375	0.649202	0.100989	0.60471	0.0844706	0.622818	0.0898186	0.629173	0.0764391	0.61588	0.0732002
IGFALS..ng.ml. JUP..ng.ml.	0.760835	0.0739425	0.591125	0.0921727	0.630944	0.0775829	0.628925	0.0933852	0.676471	0.0724348	0.615409	0.0611078
S100A12..pg.ml. LBP..ng.ml.	0.688312	0.0717404	0.59817	0.0836729	0.612699	0.087795	0.689637	0.105391	0.669614	0.0616449	0.615283	0.052526
HAPTOGLOBINE..g.l. LEPTINE..ng.ml.	0.751859	0.0752925	0.639019	0.12308	0.620739	0.0870182	0.713915	0.0936498	0.668947	0.0774973	0.615236	0.0434928
Hp.Status JUP..ng.ml.	0.744374	0.0819309	0.643584	0.105397	0.589055	0.0552098	0.607514	0.0790192	0.634099	0.0745201	0.614695	0.0573911
S100A12..pg.ml. IGFALS..ng.ml.	0.649038	0.095835	0.598946	0.096915	0.654388	0.10321	0.669099	0.107555	0.60283	0.0676106	0.614566	0.0640581
KRT19..ng.ml. ARG1..ng.ml.	0.679424	0.0953312	0.653379	0.0990553	0.605978	0.0888759	0.745666	0.0777828	0.638303	0.0758576	0.613019	0.0596352
LEPTINE..ng.ml. KRT14..ng.ml.	0.692152	0.0979937	0.694624	0.118219	0.602374	0.0911236	0.662234	0.107578	0.612164	0.0837878	0.61267	0.0713079
DCD..Âµg.ml. LBP..ng.ml.	0.712836	0.0622689	0.611772	0.0928075	0.588101	0.0639146	0.67578	0.114216	0.666473	0.071101	0.612472	0.043128
Gender CA2..ng.ml.	0.653364	0.0725723	0.605564	0.107422	0.605584	0.0830673	0.766418	0.107993	0.679826	0.0945525	0.612191	0.0625946
KIF20B LBP..ng.ml.	0.701622	0.072179	0.592974	0.091687	0.604327	0.0723518	0.657109	0.0993527	0.682179	0.0675256	0.611591	0.0467569
JUP..ng.ml. LBP..ng.ml.	0.715683	0.0822488	0.57924	0.0737419	0.574864	0.0648273	0.665095	0.110765	0.678373	0.0686025	0.609676	0.0460514
JUP..ng.ml. F13A1..Âµg.ml.	0.748987	0.082889	0.597544	0.0914262	0.597603	0.0783346	0.609445	0.0786067	0.689579	0.0806783	0.609272	0.0621218
Gender ARG1..ng.ml.	0.634745	0.0886496	0.60468	0.0909305	0.634552	0.0852922	0.75989	0.0978909	0.645971	0.0873694	0.608674	0.0624652
KRT19..ng.ml. KRT14..ng.ml.	0.647805	0.0905282	0.705808	0.0938552	0.615401	0.0800729	0.581872	0.0635285	0.54047	0.0488785	0.608052	0.0522461
MAN2A1.ng.ml KRT14..ng.ml.	0.639134	0.0819439	0.675365	0.10733	0.607546	0.0740314	0.638475	0.0826604	0.604711	0.0687925	0.607231	0.0586044
KRT19..ng.ml. LBP..ng.ml.	0.698938	0.0640306	0.574031	0.0832529	0.59479	0.0865273	0.642487	0.11271	0.662964	0.069349	0.605825	0.039391
LBP..ng.ml. KRT14..ng.ml.	0.68463	0.0856037	0.630847	0.0874956	0.593756	0.0685781	0.646391	0.10191	0.672968	0.0635787	0.605454	0.0651987
Age IGFALS..ng.ml.	0.748067	0.100051	0.627077	0.0920114	0.689311	0.106198	0.636012	0.0952446	0.670329	0.0696642	0.604905	0.0539325
HAPTOGLOBINE..g.l. LBP..ng.ml.	0.715522	0.0642138	0.587053	0.0803011	0.597164	0.085425	0.659259	0.0976054	0.729292	0.0747593	0.604325	0.0564458
ATAD3B..ng.ml. CA2..ng.ml.	0.665897	0.0705368	0.64523	0.114457	0.623205	0.0944761	0.736128	0.0800221	0.704051	0.0924118	0.601781	0.0586527
S100A12..pg.ml. ARG1..ng.ml.	0.63348	0.0746434	0.641328	0.0802484	0.597684	0.0809014	0.743553	0.0874015	0.65998	0.0766674	0.601352	0.0472693
MAN2A1.ng.ml LBP..ng.ml.	0.733284	0.0785067	0.584516	0.0815566	0.597418	0.0748285	0.675144	0.0828683	0.69722	0.0652902	0.601344	0.0516613
KIF20B MAN2A1.ng.ml	0.719338	0.0796303	0.631942	0.0925197	0.598829	0.0900291	0.59058	0.0831277	0.71149	0.0668026	0.601092	0.0591791
Hp.Status S100A12..pg.ml.	0.694216	0.0849896	0.679311	0.110513	0.600528	0.0706617	0.598605	0.0744782	0.58945	0.0630455	0.6004	0.0509515
Gender MAN2A1.ng.ml	0.68118	0.0808494	0.596155	0.0848618	0.592635	0.0858307	0.65986	0.104222	0.611823	0.0863992	0.599296	0.0599357
Gender LBP..ng.ml.	0.703012	0.0844807	0.588008	0.0855697	0.588143	0.0748128	0.725959	0.120022	0.680628	0.0829936	0.599252	0.0556906
IGFALS..ng.ml. DCD..Âµg.ml.	0.65814	0.0861543	0.599462	0.112452	0.645477	0.0936196	0.635192	0.0803234	0.611758	0.070096	0.59768	0.0558248
Gender JUP..ng.ml.	0.71476	0.0839923	0.609982	0.0980149	0.589842	0.0760229	0.659509	0.0962065	0.652691	0.0794042	0.597601	0.0551728
Hp.Status KIF20B	0.664741	0.0933603	0.711721	0.118244	0.624632	0.0956397	0.589935	0.076054	0.564195	0.0667553	0.597573	0.0521298
S100A12..pg.ml. KRT14..ng.ml.	0.627897	0.0911377	0.680159	0.0939285	0.606574	0.0711958	0.623961	0.0681963	0.637148	0.0758059	0.597295	0.069275
Age ATAD3B..ng.ml.	0.745536	0.0873985	0.62262	0.113902	0.617132	0.0988981	0.605734	0.0915919	0.677974	0.0663862	0.596324	0.0667816
HAPTOGLOBINE..g.l. F13A1..Âµg.ml.	0.719124	0.0679898	0.613888	0.10593	0.61068	0.0851974	0.649374	0.090489	0.646491	0.0647552	0.59553	0.0712973
F13A1..Âµg.ml. KRT14..ng.ml.	0.629442	0.0588805	0.686378	0.0964686	0.579731	0.0707993	0.598922	0.0675143	0.556182	0.0572055	0.595285	0.0534687
DCD..Âµg.ml. KRT14..ng.ml.	0.586504	0.0561609	0.616574	0.0938952	0.63298	0.0847869	0.638082	0.0765491	0.572164	0.0746303	0.593956	0.0557062
HAPTOGLOBINE..g.l. MAN2A1.ng.ml	0.738965	0.0714585	0.619905	0.0933041	0.604527	0.0898782	0.644006	0.107876	0.673559	0.0735645	0.593944	0.0624895
KIF20B IGFALS..ng.ml.	0.65379	0.0901606	0.601109	0.102886	0.642375	0.0921135	0.605761	0.0695862	0.614193	0.064979	0.593371	0.050511
Gender KRT19..ng.ml.	0.688308	0.080248	0.616299	0.104452	0.593546	0.0795657	0.684968	0.0881997	0.612073	0.067057	0.593312	0.0609749
LEPTINE..ng.ml. KRT19..ng.ml.	0.725894	0.104983	0.599457	0.104528	0.619515	0.0893924	0.681254	0.0938471	0.609097	0.0776052	0.592254	0.0637825
ARG1..ng.ml. F13A1..Âµg.ml.	0.673122	0.0668363	0.634955	0.111259	0.593958	0.0764174	0.740206	0.0735644	0.628368	0.0912135	0.590865	0.0567543
LEPTINE..ng.ml. KIF20B	0.722084	0.0948955	0.644382	0.0901819	0.597013	0.0823216	0.675377	0.0913355	0.589352	0.0770545	0.588863	0.0630327
ATAD3B..ng.ml. JUP..ng.ml.	0.74575	0.0955095	0.590602	0.078087	0.602455	0.0830836	0.605438	0.0771106	0.620883	0.0724248	0.588605	0.0618783
HAPTOGLOBINE..g.l. S100A12..pg.ml.	0.658145	0.0970419	0.630762	0.0852311	0.616147	0.0898387	0.703053	0.102174	0.649696	0.084162	0.588538	0.0660836
HAPTOGLOBINE..g.l. ARG1..ng.ml.	0.644222	0.0665941	0.652146	0.122335	0.604258	0.0856122	0.728301	0.0959848	0.710283	0.0831071	0.588502	0.0605198
LBP..ng.ml. F13A1..Âµg.ml.	0.713022	0.0692907	0.593115	0.0821345	0.580099	0.0694669	0.644073	0.0906422	0.656797	0.0736031	0.58786	0.0444105
HAPTOGLOBINE..g.l. IGFALS..ng.ml.	0.670248	0.0796377	0.596105	0.0950942	0.623658	0.0975618	0.636805	0.0956804	0.692077	0.0850799	0.586395	0.0590608
KIF20B KRT19..ng.ml.	0.699789	0.0788957	0.619058	0.0975867	0.587947	0.0946962	0.587187	0.0709809	0.594174	0.0743824	0.58549	0.0479943
LEPTINE..ng.ml. IGFALS..ng.ml.	0.713809	0.0804414	0.639197	0.101035	0.602409	0.0935103	0.66179	0.0927196	0.632262	0.0905263	0.584467	0.0659517
KRT19..ng.ml. JUP..ng.ml.	0.742613	0.0769944	0.595881	0.0844205	0.592666	0.0687363	0.653779	0.0870488	0.632783	0.0714915	0.58405	0.0600052
Gender IGFALS..ng.ml.	0.701358	0.076164	0.603822	0.0971507	0.600044	0.0904614	0.68986	0.101243	0.669247	0.0927123	0.584007	0.0638537
LEPTINE..ng.ml. JUP..ng.ml.	0.70039	0.0947476	0.622366	0.0910225	0.606674	0.0917114	0.691258	0.0983307	0.628957	0.0805618	0.583075	0.0737034
S100A12..pg.ml. MAN2A1.ng.ml	0.690546	0.0796617	0.607907	0.089505	0.607366	0.107925	0.629177	0.0697266	0.689093	0.0583956	0.582643	0.0490369
S100A12..pg.ml. KRT19..ng.ml.	0.722271	0.0830527	0.591961	0.0719035	0.577722	0.0609976	0.660055	0.0718031	0.627027	0.0682861	0.582092	0.0482578
ATAD3B..ng.ml. LBP..ng.ml.	0.737643	0.0638556	0.594543	0.0795806	0.580939	0.0819294	0.606526	0.0870054	0.698224	0.0585567	0.580971	0.0410444
KRT19..ng.ml. F13A1..Âµg.ml.	0.694023	0.0701277	0.605819	0.0862907	0.599351	0.076147	0.577458	0.0599189	0.572683	0.0690103	0.578948	0.0618315
LEPTINE..ng.ml. LBP..ng.ml.	0.701078	0.0965033	0.636094	0.111428	0.594338	0.10428	0.674139	0.103007	0.6424	0.066394	0.578115	0.0577309
MAN2A1.ng.ml ATAD3B..ng.ml.	0.680695	0.0670922	0.606572	0.0805513	0.596817	0.0778133	0.635581	0.0814111	0.653176	0.0632691	0.578006	0.0679839
S100A12..pg.ml. JUP..ng.ml.	0.687665	0.0757066	0.611587	0.0925608	0.615698	0.0883275	0.702263	0.100181	0.615388	0.0885488	0.577062	0.0569124
S100A12..pg.ml. DCD..Âµg.ml.	0.577017	0.0678918	0.626265	0.0892774	0.620819	0.0699008	0.713838	0.098307	0.572217	0.0669991	0.576233	0.0623085
S100A12..pg.ml. KIF20B	0.593152	0.0621583	0.608055	0.0824793	0.607881	0.0917469	0.68473	0.0913818	0.605804	0.0762879	0.576168	0.0675205
HAPTOGLOBINE..g.l. JUP..ng.ml.	0.722596	0.0817696	0.607213	0.0999871	0.625749	0.104892	0.651719	0.102145	0.654983	0.092137	0.575983	0.0653582
Gender HAPTOGLOBINE..g.l.	0.62186	0.0654303	0.614979	0.0877482	0.574463	0.0845578	0.724655	0.112649	0.649539	0.0859649	0.575792	0.058756
Hp.Status F13A1..Âµg.ml.	0.721063	0.0630261	0.708905	0.118583	0.571638	0.0652803	0.575147	0.0828039	0.570583	0.0686408	0.573025	0.056802
KIF20B ARG1..ng.ml.	0.602582	0.0777134	0.656948	0.117088	0.599964	0.0944299	0.72827	0.0887968	0.648674	0.0714887	0.571561	0.0597687
KIF20B KRT14..ng.ml.	0.612835	0.0796025	0.686651	0.0757675	0.589563	0.0749166	0.594624	0.0800794	0.572633	0.0486766	0.570918	0.0564269
IGFALS..ng.ml. F13A1..Âµg.ml.	0.692303	0.0791733	0.594209	0.0860306	0.599136	0.0767309	0.589442	0.0718146	0.613606	0.0879864	0.57003	0.0558695
KRT19..ng.ml. IGFALS..ng.ml.	0.671128	0.076124	0.603773	0.0805142	0.639317	0.086326	0.587886	0.0756852	0.603165	0.0664568	0.569498	0.0449341
KIF20B JUP..ng.ml.	0.678461	0.0766554	0.598529	0.0836656	0.589528	0.0690059	0.655468	0.0974303	0.604352	0.0729148	0.568905	0.0594268
IGFALS..ng.ml. KRT14..ng.ml.	0.626409	0.0855042	0.644564	0.0973769	0.6393	0.0874707	0.593285	0.0748432	0.631735	0.0735951	0.567948	0.075172
KRT19..ng.ml. DCD..Âµg.ml.	0.60623	0.0869058	0.59113	0.0898455	0.623454	0.0799101	0.659348	0.0974308	0.566948	0.06715	0.567866	0.0618535
Gender F13A1..Âµg.ml.	0.663432	0.0759414	0.598652	0.0947061	0.578747	0.0854815	0.648368	0.0807919	0.581298	0.0609679	0.567354	0.0663236
HAPTOGLOBINE..g.l. KRT19..ng.ml.	0.714781	0.0870719	0.58085	0.082421	0.569108	0.0914051	0.660041	0.103977	0.631339	0.0803751	0.567148	0.0517737
ATAD3B..ng.ml. F13A1..Âµg.ml.	0.683542	0.0858607	0.635966	0.0862497	0.641723	0.0775338	0.589104	0.0589408	0.587706	0.0801167	0.565669	0.0639484
Gender DCD..Âµg.ml.	0.610215	0.064734	0.61726	0.0860623	0.60776	0.0906165	0.676741	0.0947623	0.623468	0.0933154	0.56074	0.0512111
LEPTINE..ng.ml. DCD..Âµg.ml.	0.677786	0.0868352	0.643333	0.103084	0.594225	0.0941861	0.66844	0.11092	0.594861	0.0773317	0.556381	0.0601634
S100A12..pg.ml. F13A1..Âµg.ml.	0.642536	0.0872082	0.600382	0.0820433	0.599888	0.0847064	0.650536	0.0887814	0.626501	0.0739923	0.553746	0.0566745
ARG1..ng.ml. ATAD3B..ng.ml.	0.604821	0.0758802	0.631255	0.0950545	0.61872	0.0914471	0.62885	0.0795649	0.652174	0.0829795	0.553274	0.0658988
DCD..Âµg.ml. ATAD3B..ng.ml.	0.59995	0.0579393	0.613523	0.0869122	0.602754	0.0737741	0.615089	0.0760815	0.585251	0.0694583	0.551925	0.0568882
KIF20B F13A1..Âµg.ml.	0.612881	0.0819072	0.623032	0.0920213	0.604806	0.0712775	0.575869	0.0651508	0.566999	0.056879	0.548135	0.0581121
Hp.Status ATAD3B..ng.ml.	0.641455	0.0824512	0.66787	0.112033	0.648104	0.084439	0.596531	0.082181	0.569896	0.0671162	0.547005	0.0767547
DCD..Âµg.ml. F13A1..Âµg.ml.	0.625417	0.0767279	0.592946	0.0902281	0.608984	0.0847751	0.625856	0.0854397	0.566036	0.048112	0.546796	0.0556392
KIF20B DCD..Âµg.ml.	0.595024	0.0713377	0.583376	0.0797484	0.602475	0.08135	0.640822	0.0824709	0.573289	0.0637704	0.546606	0.0583434
HAPTOGLOBINE..g.l. ATAD3B..ng.ml.	0.640651	0.0808505	0.6506	0.116544	0.62703	0.0816649	0.605765	0.0863335	0.626743	0.080237	0.545726	0.0576419
Gender S100A12..pg.ml.	0.66113	0.0792972	0.581799	0.0731586	0.605174	0.0807985	0.622545	0.108266	0.631092	0.0788655	0.544914	0.055531
LEPTINE..ng.ml. ATAD3B..ng.ml.	0.63191	0.0982523	0.657757	0.126202	0.624056	0.0974354	0.592667	0.0871127	0.603543	0.0807004	0.54209	0.0679457
Gender ATAD3B..ng.ml.	0.631435	0.0818694	0.610062	0.0906574	0.629112	0.101579	0.651887	0.0977426	0.61065	0.0919521	0.542016	0.0833575
Gender KIF20B	0.601889	0.0982422	0.597635	0.082173	0.601857	0.0842086	0.686402	0.0922255	0.617422	0.0971885	0.541233	0.0614278
IGFALS..ng.ml. ATAD3B..ng.ml.	0.637198	0.0724916	0.600395	0.0821031	0.57452	0.0752258	0.589507	0.0622231	0.618717	0.0789972	0.539824	0.0732596
S100A12..pg.ml. ATAD3B..ng.ml.	0.66193	0.0882763	0.606027	0.100666	0.636058	0.0972507	0.590246	0.0947306	0.613417	0.0798767	0.535583	0.0565656
HAPTOGLOBINE..g.l. KIF20B	0.601462	0.0741396	0.584754	0.0800175	0.602587	0.0811767	0.659081	0.106714	0.647743	0.0865429	0.533475	0.0434384
ATAD3B..ng.ml. KRT14..ng.ml.	0.594616	0.0623701	0.651231	0.0903659	0.608188	0.0823511	0.581833	0.0647371	0.56422	0.0771159	0.531114	0.0808939
HAPTOGLOBINE..g.l. DCD..Âµg.ml.	0.600673	0.0972973	0.615295	0.088723	0.631128	0.102025	0.641227	0.0836693	0.639364	0.0961455	0.52799	0.067046
KRT19..ng.ml. ATAD3B..ng.ml.	0.638148	0.0883511	0.606973	0.0980318	0.608329	0.10126	0.594016	0.0728732	0.579954	0.0687172	0.520542	0.0664198
KIF20B ATAD3B..ng.ml.	0.594322	0.0809885	0.631223	0.0970258	0.605536	0.0936299	0.5907	0.0773127	0.567394	0.0704256	0.511999	0.0625025

## Sheet: combbiom_3
Biomarker combination	Healthy vs non-healthy (mean AUROC)	Healthy vs non-healthy (sd AUROC)	Gastritis vs non-gastritis (mean AUROC)	Gastritis vs non-gastritis (sd AUROC)	Preneoplasia vs non-preneoplasia (mean AUROC)	Preneoplasia vs non-preneoplasia (sd AUROC)	Cancer vs non-cancer (mean AUROC)	Cancer vs non-cancer (sd AUROC)	Cancer/preneoplasia vs healthy/gastritis (mean AUROC)	Cancer/preneoplasia vs healthy/gastritis (sd AUROC)	All stages (mean AUROC)	All stages (sd AUROC)
Age Gender Hp.Status	0.870634	0.0520601	0.691971	0.103488	0.738984	0.0734005	0.722664	0.0818883	0.733373	0.0741787	0.747581	0.042043
Age Hp.Status ARG1..ng.ml.	0.815314	0.0878987	0.727833	0.109886	0.709702	0.086327	0.759985	0.0682761	0.756546	0.0702061	0.744778	0.0534992
Age Hp.Status KRT14..ng.ml.	0.835135	0.0840017	0.780984	0.0829113	0.737023	0.0725553	0.626288	0.0892999	0.704169	0.106469	0.7323	0.056264
Age ARG1..ng.ml. KRT14..ng.ml.	0.744806	0.0924525	0.699157	0.113938	0.733392	0.093324	0.76304	0.0682684	0.761234	0.0714614	0.726327	0.0580158
Age Hp.Status HAPTOGLOBINE..g.l.	0.880296	0.0525842	0.6812	0.135329	0.680284	0.0752765	0.674256	0.115828	0.753831	0.0764528	0.709773	0.0555547
Age Gender KRT14..ng.ml.	0.763957	0.0921575	0.675494	0.108911	0.744411	0.106243	0.6951	0.089609	0.725055	0.0991656	0.707963	0.0689411
Age Gender ARG1..ng.ml.	0.776575	0.0851487	0.620661	0.0955146	0.708498	0.110504	0.786559	0.0816001	0.773892	0.0704465	0.706996	0.0664944
Hp.Status ARG1..ng.ml. KRT14..ng.ml.	0.693698	0.0898364	0.80437	0.0958383	0.616308	0.0781061	0.759786	0.0593224	0.642702	0.0721887	0.706399	0.0508706
Age ARG1..ng.ml. F13A1..Âµg.ml.	0.817022	0.0674979	0.615922	0.100372	0.702023	0.107781	0.783388	0.0711307	0.761617	0.0747193	0.705336	0.0518767
Age Hp.Status F13A1..Âµg.ml.	0.839269	0.0770669	0.68954	0.113589	0.699383	0.0703438	0.621713	0.0964658	0.710696	0.0883911	0.702096	0.0531472
Gender Hp.Status KRT14..ng.ml.	0.738103	0.0780973	0.78807	0.0872456	0.587166	0.084209	0.694917	0.0773735	0.582292	0.0651055	0.699904	0.0561612
Age Hp.Status LEPTINE..ng.ml.	0.835224	0.0720625	0.687352	0.115422	0.645372	0.113241	0.733727	0.102376	0.76479	0.0730493	0.699067	0.0734065
Age KIF20B ARG1..ng.ml.	0.756401	0.0870769	0.630401	0.114202	0.704329	0.0838168	0.740214	0.0821083	0.771719	0.0685524	0.696805	0.0629857
Age Hp.Status KRT19..ng.ml.	0.84603	0.0695056	0.67949	0.096587	0.67791	0.11023	0.604366	0.0749017	0.70809	0.0875249	0.694893	0.0428001
Hp.Status HAPTOGLOBINE..g.l. LEPTINE..ng.ml.	0.802339	0.0789788	0.718011	0.108868	0.614699	0.0924401	0.739674	0.0772788	0.68982	0.0988137	0.688848	0.0644126
Age Hp.Status KIF20B	0.856366	0.0632769	0.689705	0.116815	0.725216	0.0873229	0.590365	0.0729056	0.727682	0.0725363	0.687997	0.0493329
Age HAPTOGLOBINE..g.l. ARG1..ng.ml.	0.761938	0.0856959	0.632622	0.123096	0.627071	0.0941859	0.754325	0.117888	0.787963	0.0683679	0.684809	0.0587573
Age F13A1..Âµg.ml. KRT14..ng.ml.	0.771731	0.077215	0.674034	0.0991626	0.724453	0.0851214	0.617195	0.0821592	0.716373	0.0962928	0.683201	0.0592572
Age ARG1..ng.ml. LBP..ng.ml.	0.787152	0.0902723	0.626263	0.0827622	0.636031	0.075028	0.727522	0.128681	0.746445	0.0848793	0.683146	0.0692187
Hp.Status HAPTOGLOBINE..g.l. KRT14..ng.ml.	0.808959	0.0862807	0.783823	0.0871828	0.583833	0.068371	0.666586	0.0836634	0.634763	0.078456	0.682267	0.0633117
Age ARG1..ng.ml. DCD..Âµg.ml.	0.746129	0.103291	0.639135	0.0856883	0.657663	0.094235	0.724335	0.0860179	0.727529	0.0835349	0.680915	0.0595856
Gender Hp.Status ARG1..ng.ml.	0.729208	0.0818849	0.723321	0.106839	0.592409	0.0735249	0.762332	0.0809621	0.626411	0.0849355	0.679296	0.0512926
Age KRT19..ng.ml. ARG1..ng.ml.	0.773081	0.0775986	0.619108	0.0878118	0.693118	0.0924678	0.766951	0.0810137	0.740028	0.0712691	0.679276	0.0572458
Age ARG1..ng.ml. IGFALS..ng.ml.	0.763331	0.095271	0.636404	0.0982676	0.680228	0.103667	0.752498	0.0878759	0.730827	0.0888945	0.67859	0.0690541
Age S100A12..pg.ml. ARG1..ng.ml.	0.758542	0.0935687	0.623676	0.0975935	0.671856	0.0907591	0.741022	0.0832276	0.735345	0.0648207	0.677859	0.0559803
Age Gender F13A1..Âµg.ml.	0.77546	0.0814754	0.623254	0.0949919	0.736702	0.10375	0.687117	0.0870767	0.730525	0.082092	0.677177	0.0641464
Age KIF20B CA2..ng.ml.	0.737852	0.10396	0.606231	0.0800143	0.652376	0.108627	0.769148	0.133443	0.738923	0.0715619	0.677171	0.0673163
Age ARG1..ng.ml. MAN2A1.ng.ml	0.760619	0.0784331	0.64927	0.103369	0.657089	0.117537	0.769617	0.0736389	0.746956	0.0787354	0.675633	0.0718712
KIF20B IGFALS..ng.ml. CA2..ng.ml.	0.729065	0.0903407	0.623523	0.0853611	0.632361	0.104492	0.795035	0.0871809	0.716094	0.0888456	0.674971	0.0630126
HAPTOGLOBINE..g.l. CA2..ng.ml. LBP..ng.ml.	0.702271	0.0717587	0.655085	0.0958846	0.618754	0.0884353	0.806316	0.0934635	0.787531	0.079978	0.674598	0.0562874
Hp.Status ARG1..ng.ml. IGFALS..ng.ml.	0.685798	0.092877	0.705709	0.107445	0.630966	0.0902117	0.699101	0.098955	0.692066	0.0699321	0.674438	0.0650668
Age KRT19..ng.ml. KRT14..ng.ml.	0.751249	0.0812875	0.677994	0.104709	0.713534	0.0867866	0.632707	0.0843423	0.708567	0.0847045	0.674131	0.0499898
Age Gender LEPTINE..ng.ml.	0.81844	0.0712891	0.6249	0.100579	0.637048	0.101536	0.749543	0.10964	0.768191	0.076528	0.673867	0.0729057
Age ARG1..ng.ml. CA2..ng.ml.	0.745578	0.109507	0.627287	0.105748	0.612899	0.0771402	0.774527	0.0904617	0.757022	0.0750349	0.6731	0.0681035
HAPTOGLOBINE..g.l. IGFALS..ng.ml. CA2..ng.ml.	0.687161	0.0756746	0.641572	0.122105	0.622936	0.0863894	0.813283	0.0869292	0.75172	0.0684502	0.671498	0.0569357
Hp.Status LEPTINE..ng.ml. KRT14..ng.ml.	0.746779	0.120097	0.755354	0.101919	0.627885	0.0879203	0.687673	0.102367	0.640943	0.0833991	0.670833	0.080961
Hp.Status KRT19..ng.ml. MAN2A1.ng.ml	0.752218	0.0869916	0.680355	0.116808	0.628449	0.108058	0.658307	0.0742983	0.637791	0.0733793	0.669955	0.0651603
Hp.Status LEPTINE..ng.ml. ARG1..ng.ml.	0.735161	0.102829	0.728918	0.113013	0.629591	0.0849275	0.744195	0.0905505	0.672677	0.0770624	0.669679	0.0867511
Gender ARG1..ng.ml. F13A1..Âµg.ml.	0.757166	0.0718861	0.606695	0.103285	0.585907	0.0770005	0.813308	0.0652847	0.676781	0.0679721	0.669375	0.0508711
Gender Hp.Status HAPTOGLOBINE..g.l.	0.796509	0.0759821	0.685622	0.117329	0.583829	0.0628934	0.725362	0.0860352	0.641832	0.0834752	0.669372	0.0444983
Age HAPTOGLOBINE..g.l. LEPTINE..ng.ml.	0.815255	0.0748438	0.664015	0.0859484	0.605757	0.114537	0.746023	0.0934564	0.756177	0.0852796	0.668885	0.0626637
Age HAPTOGLOBINE..g.l. CA2..ng.ml.	0.73007	0.0913191	0.631656	0.101897	0.63419	0.0944963	0.742174	0.13106	0.775992	0.0857792	0.668757	0.0724849
S100A12..pg.ml. CA2..ng.ml. LBP..ng.ml.	0.672859	0.0817855	0.632453	0.0873615	0.620595	0.0826346	0.824355	0.0857776	0.740785	0.090607	0.668139	0.066479
Hp.Status HAPTOGLOBINE..g.l. ARG1..ng.ml.	0.733399	0.0829704	0.730446	0.129432	0.587982	0.0833593	0.748138	0.0748576	0.702338	0.0743509	0.667812	0.059
Age LEPTINE..ng.ml. KIF20B	0.7949	0.0755206	0.66267	0.101943	0.623664	0.1032	0.720088	0.107817	0.733069	0.0908021	0.666612	0.0732058
MAN2A1.ng.ml JUP..ng.ml. CA2..ng.ml.	0.7812	0.0721111	0.621692	0.107786	0.603772	0.0929176	0.747031	0.0968106	0.723126	0.070208	0.665945	0.0514135
Age JUP..ng.ml. CA2..ng.ml.	0.754415	0.0975375	0.612623	0.0837032	0.648616	0.100078	0.72123	0.102852	0.714041	0.0955201	0.665257	0.0656597
HAPTOGLOBINE..g.l. MAN2A1.ng.ml CA2..ng.ml.	0.709273	0.0814412	0.646135	0.0999307	0.604019	0.102883	0.811941	0.0789311	0.763536	0.0844227	0.665201	0.0556993
Age Gender KRT19..ng.ml.	0.779484	0.0761102	0.594645	0.0915045	0.722205	0.104371	0.699815	0.0783851	0.730119	0.0771044	0.66456	0.0437345
Gender ARG1..ng.ml. KRT14..ng.ml.	0.669037	0.0834554	0.698708	0.103932	0.611672	0.0762418	0.769578	0.0707878	0.667505	0.0852746	0.664278	0.0646105
Age Hp.Status CA2..ng.ml.	0.734235	0.0905727	0.614493	0.105564	0.65888	0.0945351	0.735505	0.100611	0.723223	0.0689152	0.664116	0.0634498
MAN2A1.ng.ml JUP..ng.ml. KRT14..ng.ml.	0.786279	0.0727441	0.656695	0.103077	0.617634	0.0831185	0.688946	0.0740494	0.708798	0.0774761	0.66406	0.0652609
KIF20B CA2..ng.ml. LBP..ng.ml.	0.701932	0.0937519	0.621874	0.107374	0.61464	0.0945602	0.809731	0.0668161	0.749608	0.0823509	0.663978	0.0636907
Age Hp.Status S100A12..pg.ml.	0.814809	0.0921982	0.672558	0.10364	0.685537	0.0856083	0.656762	0.0910024	0.730861	0.0805601	0.663835	0.0601985
HAPTOGLOBINE..g.l. CA2..ng.ml. KRT14..ng.ml.	0.642329	0.106139	0.66413	0.127003	0.59576	0.0793621	0.825061	0.082739	0.731435	0.100573	0.663502	0.0595459
Gender Hp.Status LEPTINE..ng.ml.	0.784717	0.0902044	0.687358	0.13287	0.605263	0.106578	0.728263	0.100735	0.660793	0.0919741	0.663178	0.0728927
Age LEPTINE..ng.ml. ARG1..ng.ml.	0.764773	0.0901645	0.639049	0.0919304	0.607442	0.106461	0.757982	0.120535	0.748424	0.0868781	0.663108	0.0882654
KRT19..ng.ml. ARG1..ng.ml. KRT14..ng.ml.	0.650628	0.0888446	0.701104	0.105444	0.6701	0.0867417	0.725899	0.0803809	0.668494	0.0825788	0.662993	0.0620963
ARG1..ng.ml. MAN2A1.ng.ml JUP..ng.ml.	0.764379	0.0844571	0.641204	0.0926803	0.629972	0.0815114	0.738996	0.0614994	0.703113	0.083923	0.662543	0.0584874
ARG1..ng.ml. IGFALS..ng.ml. CA2..ng.ml.	0.702792	0.0841845	0.657727	0.102155	0.593723	0.08807	0.786246	0.0904411	0.73498	0.0694546	0.662531	0.0624489
Age Gender CA2..ng.ml.	0.744641	0.0967073	0.61346	0.090237	0.623598	0.0929393	0.763536	0.0856324	0.743449	0.0759156	0.662422	0.0626191
Hp.Status ARG1..ng.ml. MAN2A1.ng.ml	0.719725	0.092214	0.753189	0.105907	0.57891	0.0760309	0.73101	0.0787352	0.646147	0.0737861	0.662053	0.0595395
MAN2A1.ng.ml DCD..Âµg.ml. JUP..ng.ml.	0.773385	0.0808691	0.627485	0.0858593	0.641767	0.0954547	0.666142	0.0685569	0.687796	0.0870447	0.661968	0.0589941
Hp.Status ARG1..ng.ml. DCD..Âµg.ml.	0.640596	0.102197	0.683002	0.103065	0.625763	0.0903011	0.747676	0.0700778	0.664512	0.0991793	0.661414	0.0671049
Hp.Status MAN2A1.ng.ml JUP..ng.ml.	0.788425	0.0873943	0.624212	0.107507	0.591622	0.079807	0.677651	0.0937484	0.699877	0.0636252	0.661334	0.0506435
Age S100A12..pg.ml. CA2..ng.ml.	0.70873	0.100472	0.613618	0.0976745	0.607745	0.0848759	0.78006	0.0963782	0.721264	0.0761129	0.660755	0.0767197
JUP..ng.ml. CA2..ng.ml. F13A1..Âµg.ml.	0.755473	0.088942	0.622887	0.10185	0.617497	0.0840492	0.756235	0.0825298	0.716642	0.062573	0.66069	0.057019
Hp.Status KRT19..ng.ml. ARG1..ng.ml.	0.742299	0.104794	0.720195	0.12106	0.637675	0.0777679	0.743112	0.0822609	0.633913	0.0756207	0.660525	0.0607751
ARG1..ng.ml. JUP..ng.ml. CA2..ng.ml.	0.707062	0.0983774	0.653713	0.093956	0.599921	0.071719	0.804997	0.0727035	0.718965	0.0832582	0.660485	0.0493909
Hp.Status LEPTINE..ng.ml. S100A12..pg.ml.	0.73576	0.119795	0.699232	0.124738	0.63498	0.0994862	0.721875	0.0850044	0.670361	0.0786891	0.660452	0.0698885
Age LEPTINE..ng.ml. KRT14..ng.ml.	0.790168	0.0801122	0.665361	0.129295	0.625882	0.0987444	0.713937	0.11428	0.736828	0.0742875	0.660122	0.0828978
Age Gender S100A12..pg.ml.	0.770994	0.0931817	0.600784	0.0901272	0.676254	0.105598	0.709419	0.0924917	0.749653	0.0901496	0.660107	0.0590403
Age DCD..Âµg.ml. CA2..ng.ml.	0.737616	0.100528	0.616325	0.0850906	0.650936	0.118013	0.754292	0.100805	0.722635	0.0804284	0.659739	0.0566515
Age Hp.Status MAN2A1.ng.ml	0.780175	0.0776302	0.670088	0.0969739	0.690337	0.105521	0.629041	0.0849643	0.688726	0.0776543	0.659541	0.0603165
Age CA2..ng.ml. F13A1..Âµg.ml.	0.758418	0.0714764	0.612143	0.085475	0.657028	0.103652	0.743034	0.106023	0.735281	0.0796274	0.659058	0.0630909
ARG1..ng.ml. IGFALS..ng.ml. LBP..ng.ml.	0.742553	0.0791656	0.652354	0.0830353	0.593047	0.0871979	0.720837	0.0931011	0.739587	0.0859023	0.658934	0.0510125
Age LEPTINE..ng.ml. KRT19..ng.ml.	0.814775	0.0754407	0.601599	0.0995392	0.624627	0.101097	0.73512	0.10503	0.768317	0.0704864	0.658225	0.060868
MAN2A1.ng.ml CA2..ng.ml. LBP..ng.ml.	0.739645	0.089576	0.63045	0.103314	0.606347	0.0792578	0.765317	0.104065	0.763492	0.0774022	0.657612	0.066051
Hp.Status ARG1..ng.ml. F13A1..Âµg.ml.	0.740112	0.0700517	0.736735	0.116578	0.584379	0.0631983	0.752073	0.0683605	0.609454	0.0940687	0.657399	0.0447442
Age ARG1..ng.ml. JUP..ng.ml.	0.779334	0.0865715	0.623714	0.0844285	0.651292	0.103978	0.702808	0.0556757	0.714113	0.0916068	0.657146	0.0610159
Age HAPTOGLOBINE..g.l. KRT14..ng.ml.	0.766864	0.0934292	0.652321	0.102533	0.646265	0.10065	0.634619	0.112174	0.738493	0.0940584	0.656916	0.0668799
Age KRT19..ng.ml. F13A1..Âµg.ml.	0.789635	0.0877138	0.618494	0.0885219	0.694817	0.0876621	0.638677	0.0862533	0.706333	0.0815989	0.656805	0.0496412
MAN2A1.ng.ml IGFALS..ng.ml. JUP..ng.ml.	0.800712	0.0778155	0.622618	0.0785969	0.627023	0.103754	0.648474	0.0911406	0.686754	0.0843945	0.656548	0.0562703
Hp.Status LEPTINE..ng.ml. KRT19..ng.ml.	0.78258	0.0870783	0.702402	0.106945	0.646371	0.0928798	0.705429	0.0753051	0.619183	0.0811922	0.656471	0.0583765
Age IGFALS..ng.ml. CA2..ng.ml.	0.752184	0.101862	0.609527	0.0962813	0.664389	0.102575	0.726871	0.0912826	0.732703	0.0813458	0.6561	0.0687108
Age LEPTINE..ng.ml. F13A1..Âµg.ml.	0.786177	0.0803598	0.675978	0.0796461	0.618956	0.115288	0.700032	0.114355	0.728081	0.0820508	0.655494	0.0759552
S100A12..pg.ml. IGFALS..ng.ml. CA2..ng.ml.	0.672128	0.089066	0.619388	0.0870911	0.633348	0.0972192	0.811512	0.102058	0.707539	0.0766978	0.655198	0.0674784
Age MAN2A1.ng.ml CA2..ng.ml.	0.752538	0.0839017	0.619151	0.0761505	0.646729	0.0997143	0.72587	0.105207	0.743516	0.0790317	0.655014	0.0617024
ARG1..ng.ml. CA2..ng.ml. LBP..ng.ml.	0.707955	0.08264	0.662858	0.0931085	0.593318	0.0705105	0.789541	0.0823642	0.761959	0.0784889	0.654571	0.0499826
Age Gender HAPTOGLOBINE..g.l.	0.791064	0.0762979	0.599096	0.0884929	0.667012	0.0812387	0.745818	0.0975037	0.756393	0.0825578	0.65397	0.057664
Age CA2..ng.ml. KRT14..ng.ml.	0.703155	0.0993905	0.635788	0.109038	0.658514	0.0962531	0.730082	0.0923475	0.729504	0.0768983	0.653815	0.0682984
Hp.Status S100A12..pg.ml. ARG1..ng.ml.	0.680579	0.0994969	0.717184	0.119882	0.588814	0.0851516	0.732759	0.0735458	0.62942	0.0839161	0.653774	0.0570543
Hp.Status LEPTINE..ng.ml. KIF20B	0.770949	0.0941566	0.70658	0.118214	0.604977	0.0917019	0.702398	0.0743503	0.603037	0.0670055	0.652919	0.0631511
Hp.Status KRT19..ng.ml. KRT14..ng.ml.	0.736708	0.0947252	0.776163	0.0708413	0.602424	0.0783729	0.590067	0.0763907	0.553828	0.0553798	0.652538	0.0484934
ARG1..ng.ml. JUP..ng.ml. KRT14..ng.ml.	0.747411	0.0837646	0.680824	0.125593	0.640105	0.0773284	0.735679	0.0737272	0.696974	0.0801368	0.6525	0.0695258
Gender KRT19..ng.ml. ARG1..ng.ml.	0.719659	0.0839462	0.617929	0.0844349	0.626205	0.0675604	0.761532	0.0749745	0.675627	0.0762285	0.652247	0.0559755
Hp.Status HAPTOGLOBINE..g.l. CA2..ng.ml.	0.677647	0.0897746	0.659853	0.107535	0.619421	0.0990723	0.796778	0.102109	0.719164	0.0996161	0.651518	0.0577137
IGFALS..ng.ml. JUP..ng.ml. CA2..ng.ml.	0.757673	0.0672925	0.619335	0.0769615	0.62349	0.0864957	0.735014	0.0916582	0.708524	0.0810946	0.651518	0.0542315
HAPTOGLOBINE..g.l. ARG1..ng.ml. CA2..ng.ml.	0.668918	0.0912413	0.662627	0.114479	0.610972	0.103165	0.831586	0.0767501	0.767335	0.100794	0.651434	0.0523447
Hp.Status HAPTOGLOBINE..g.l. KRT19..ng.ml.	0.820374	0.095702	0.685972	0.0876254	0.582295	0.0812985	0.66276	0.0870887	0.633479	0.0745204	0.651227	0.0539664
Age Gender KIF20B	0.78851	0.0762467	0.584389	0.0808114	0.726225	0.087447	0.682182	0.0973398	0.753369	0.0763689	0.651108	0.0654612
LEPTINE..ng.ml. MAN2A1.ng.ml CA2..ng.ml.	0.752613	0.0940337	0.666823	0.0920878	0.607239	0.0853497	0.807824	0.0925311	0.739068	0.059162	0.650691	0.0658776
MAN2A1.ng.ml JUP..ng.ml. F13A1..Âµg.ml.	0.788212	0.0819982	0.646219	0.114086	0.609873	0.0640351	0.675629	0.0673973	0.736197	0.0667383	0.650659	0.0612474
Hp.Status ARG1..ng.ml. LBP..ng.ml.	0.716798	0.0984438	0.65989	0.0903631	0.586785	0.0632246	0.751448	0.082282	0.723213	0.0691032	0.6504	0.0605169
Age KRT19..ng.ml. CA2..ng.ml.	0.743882	0.0717777	0.619096	0.0916223	0.644502	0.0976842	0.751972	0.101912	0.716769	0.0850582	0.650306	0.0676359
Age MAN2A1.ng.ml KRT14..ng.ml.	0.737199	0.0747009	0.634614	0.0912421	0.688016	0.101198	0.667699	0.0965411	0.695163	0.0936013	0.650217	0.0728985
Age CA2..ng.ml. LBP..ng.ml.	0.734658	0.111825	0.613107	0.0859378	0.636383	0.119297	0.735105	0.104976	0.712745	0.110276	0.649827	0.0622067
KIF20B ARG1..ng.ml. CA2..ng.ml.	0.665936	0.0826913	0.648452	0.111653	0.592917	0.0658941	0.847135	0.0700022	0.737062	0.0739162	0.649776	0.0475393
S100A12..pg.ml. MAN2A1.ng.ml CA2..ng.ml.	0.691179	0.0780507	0.634141	0.0874599	0.610112	0.102662	0.819348	0.0643195	0.737145	0.0531953	0.649333	0.0542406
Hp.Status S100A12..pg.ml. KRT19..ng.ml.	0.770491	0.0811439	0.665191	0.10231	0.594429	0.0846343	0.660631	0.0839432	0.600708	0.0713541	0.649265	0.0626599
KRT19..ng.ml. ARG1..ng.ml. MAN2A1.ng.ml	0.686383	0.0917153	0.645366	0.101023	0.622751	0.0907827	0.752432	0.0799895	0.673263	0.0958614	0.649237	0.0661803
DCD..Âµg.ml. JUP..ng.ml. KRT14..ng.ml.	0.725044	0.0748432	0.655044	0.0971581	0.674264	0.0923174	0.67605	0.0786185	0.611752	0.0747038	0.649184	0.0710435
Hp.Status LEPTINE..ng.ml. CA2..ng.ml.	0.700381	0.100793	0.68263	0.0863756	0.601784	0.0918173	0.804533	0.102515	0.693874	0.0871026	0.649106	0.0770966
Hp.Status ARG1..ng.ml. JUP..ng.ml.	0.746377	0.100952	0.674574	0.11028	0.616214	0.0732781	0.740372	0.0956926	0.683401	0.0778707	0.648939	0.054455
Hp.Status KIF20B ARG1..ng.ml.	0.65545	0.0901887	0.736951	0.118839	0.593788	0.0678193	0.738576	0.0764474	0.632098	0.0765465	0.648931	0.0536256
Gender Hp.Status KRT19..ng.ml.	0.789547	0.0884638	0.702942	0.0960758	0.569269	0.0613377	0.69363	0.0616592	0.565396	0.0604259	0.648577	0.0448621
Hp.Status HAPTOGLOBINE..g.l. F13A1..Âµg.ml.	0.791049	0.0946185	0.703723	0.112571	0.599882	0.0729805	0.65433	0.074978	0.633456	0.0794101	0.648452	0.0621802
Age S100A12..pg.ml. KRT19..ng.ml.	0.778867	0.0885968	0.590927	0.101887	0.691099	0.0945345	0.687947	0.0921085	0.74645	0.0760204	0.648387	0.0590681
Age Gender MAN2A1.ng.ml	0.770568	0.0719229	0.60579	0.0902868	0.668437	0.108177	0.710907	0.0974	0.713976	0.0845533	0.648313	0.0462273
KIF20B ARG1..ng.ml. IGFALS..ng.ml.	0.676651	0.0915233	0.631203	0.0798365	0.656193	0.0958456	0.68649	0.0814829	0.713612	0.0774618	0.648193	0.0602078
ARG1..ng.ml. F13A1..Âµg.ml. KRT14..ng.ml.	0.68332	0.0761246	0.710486	0.106786	0.602512	0.0721846	0.738508	0.0601968	0.623535	0.0665493	0.647427	0.0574618
ARG1..ng.ml. MAN2A1.ng.ml CA2..ng.ml.	0.733973	0.0708817	0.650805	0.10355	0.599041	0.0652412	0.813601	0.04811	0.741834	0.071515	0.647133	0.0589636
KRT19..ng.ml. JUP..ng.ml. CA2..ng.ml.	0.736884	0.0831421	0.617946	0.106515	0.612651	0.074197	0.76986	0.0894458	0.677261	0.0880087	0.646516	0.0587186
HAPTOGLOBINE..g.l. CA2..ng.ml. F13A1..Âµg.ml.	0.71322	0.0789942	0.65164	0.110072	0.60719	0.0841769	0.817399	0.0851207	0.726458	0.0976359	0.645991	0.0515684
Hp.Status ARG1..ng.ml. CA2..ng.ml.	0.675239	0.102773	0.683622	0.0996366	0.592507	0.0915648	0.797575	0.0751698	0.692752	0.0867234	0.645667	0.0650812
MAN2A1.ng.ml DCD..Âµg.ml. KRT14..ng.ml.	0.688295	0.0707459	0.654852	0.0902013	0.656132	0.108772	0.682838	0.0766486	0.693795	0.0761211	0.645628	0.0727737
JUP..ng.ml. CA2..ng.ml. KRT14..ng.ml.	0.717852	0.0786953	0.654448	0.129892	0.598304	0.0732879	0.757004	0.0874562	0.692241	0.0775549	0.645472	0.0574309
Hp.Status HAPTOGLOBINE..g.l. MAN2A1.ng.ml	0.798768	0.0764874	0.710053	0.108515	0.598903	0.0912159	0.645332	0.100288	0.664594	0.0775357	0.645161	0.0606782
Hp.Status LEPTINE..ng.ml. MAN2A1.ng.ml	0.757201	0.0953474	0.692143	0.120507	0.607045	0.101558	0.689917	0.098939	0.644616	0.0873596	0.645049	0.0689085
MAN2A1.ng.ml DCD..Âµg.ml. CA2..ng.ml.	0.717204	0.0714031	0.625285	0.0896712	0.59239	0.0815587	0.748381	0.0779874	0.716668	0.0732144	0.644966	0.0517662
HAPTOGLOBINE..g.l. LEPTINE..ng.ml. KRT14..ng.ml.	0.714097	0.107714	0.723707	0.0972574	0.623288	0.108887	0.709307	0.106344	0.655452	0.0911271	0.644855	0.0780292
Age LEPTINE..ng.ml. S100A12..pg.ml.	0.770732	0.0831546	0.643319	0.100915	0.613065	0.106004	0.68978	0.124062	0.760059	0.0819821	0.644778	0.0857029
ARG1..ng.ml. IGFALS..ng.ml. DCD..Âµg.ml.	0.673172	0.079747	0.625556	0.0845716	0.637835	0.0794185	0.718199	0.0905215	0.707249	0.0856658	0.644497	0.0563018
Hp.Status IGFALS..ng.ml. CA2..ng.ml.	0.716635	0.0917958	0.632832	0.106875	0.584268	0.0596142	0.718151	0.108586	0.677884	0.0798652	0.644411	0.0644806
ARG1..ng.ml. MAN2A1.ng.ml KRT14..ng.ml.	0.670667	0.078986	0.685937	0.133924	0.602318	0.10666	0.748407	0.0580019	0.653957	0.0825423	0.644153	0.0712103
LEPTINE..ng.ml. IGFALS..ng.ml. CA2..ng.ml.	0.718186	0.0947631	0.659005	0.0985854	0.613197	0.0956837	0.82039	0.0948083	0.731688	0.0874971	0.644098	0.0688784
LEPTINE..ng.ml. CA2..ng.ml. F13A1..Âµg.ml.	0.724138	0.0993713	0.677982	0.0987147	0.614617	0.096131	0.83823	0.0852578	0.730922	0.0699854	0.643994	0.064465
KRT19..ng.ml. MAN2A1.ng.ml CA2..ng.ml.	0.717592	0.0751382	0.619839	0.1011	0.594014	0.0963578	0.753048	0.0648756	0.71049	0.0820685	0.643888	0.0566001
ARG1..ng.ml. IGFALS..ng.ml. JUP..ng.ml.	0.762552	0.0799877	0.614984	0.0883367	0.645323	0.0966516	0.716678	0.0805757	0.719694	0.0838869	0.643723	0.0518382
KRT19..ng.ml. DCD..Âµg.ml. CA2..ng.ml.	0.689243	0.0790707	0.636774	0.103898	0.597416	0.0830327	0.792078	0.0896011	0.685214	0.0738824	0.64367	0.0530474
S100A12..pg.ml. ARG1..ng.ml. CA2..ng.ml.	0.65098	0.0991263	0.650174	0.100785	0.596081	0.0881389	0.851951	0.0700025	0.72258	0.0753461	0.643607	0.0552723
ARG1..ng.ml. DCD..Âµg.ml. LBP..ng.ml.	0.721319	0.0714237	0.610587	0.0727656	0.582266	0.0710629	0.751721	0.0760337	0.736354	0.0750612	0.643599	0.0509033
HAPTOGLOBINE..g.l. DCD..Âµg.ml. CA2..ng.ml.	0.643749	0.0864669	0.652783	0.10649	0.602545	0.0749629	0.821785	0.0814958	0.735725	0.0915549	0.643529	0.0457653
Hp.Status F13A1..Âµg.ml. KRT14..ng.ml.	0.721542	0.0893392	0.806384	0.0746444	0.576705	0.0553453	0.595114	0.0675492	0.569999	0.0637742	0.643501	0.0470265
MAN2A1.ng.ml IGFALS..ng.ml. CA2..ng.ml.	0.719774	0.0748846	0.617875	0.105019	0.609945	0.0840445	0.730513	0.0765591	0.720757	0.0770467	0.64348	0.0598135
LEPTINE..ng.ml. CA2..ng.ml. KRT14..ng.ml.	0.683238	0.101356	0.689615	0.10785	0.611453	0.0954157	0.828816	0.0865862	0.731991	0.0608604	0.643287	0.0604078
HAPTOGLOBINE..g.l. KIF20B CA2..ng.ml.	0.64042	0.0851953	0.644409	0.100158	0.589494	0.0776107	0.807966	0.0810207	0.745939	0.0973959	0.642741	0.0440479
DCD..Âµg.ml. JUP..ng.ml. CA2..ng.ml.	0.706241	0.0785188	0.627289	0.102999	0.613131	0.0892929	0.764317	0.0812679	0.685436	0.0739162	0.642625	0.051653
KIF20B ARG1..ng.ml. MAN2A1.ng.ml	0.70986	0.0754241	0.661401	0.118585	0.576956	0.0875346	0.717657	0.0750316	0.695514	0.0912751	0.64244	0.0615409
ARG1..ng.ml. MAN2A1.ng.ml F13A1..Âµg.ml.	0.710846	0.0926998	0.653295	0.0980152	0.58628	0.0671261	0.746957	0.0672815	0.670225	0.0741519	0.642367	0.0576696
Hp.Status JUP..ng.ml. KRT14..ng.ml.	0.767253	0.0917524	0.681123	0.100668	0.608929	0.0912457	0.621847	0.0925875	0.633598	0.091481	0.64236	0.0722335
Age Gender LBP..ng.ml.	0.765924	0.10654	0.610103	0.106534	0.606897	0.10026	0.732098	0.127091	0.684007	0.0964127	0.642314	0.071368
IGFALS..ng.ml. JUP..ng.ml. KRT14..ng.ml.	0.771897	0.0709949	0.646431	0.114336	0.641104	0.0930849	0.626987	0.093382	0.666839	0.0876323	0.64224	0.0679933
ARG1..ng.ml. CA2..ng.ml. KRT14..ng.ml.	0.637889	0.0853247	0.678001	0.118458	0.582276	0.0693496	0.812896	0.0645384	0.720883	0.0810834	0.642201	0.0668024
Hp.Status MAN2A1.ng.ml F13A1..Âµg.ml.	0.772385	0.0777588	0.685418	0.100468	0.565302	0.0707287	0.612465	0.0679599	0.654044	0.0880826	0.641503	0.0512332
Gender KRT19..ng.ml. F13A1..Âµg.ml.	0.726903	0.0797668	0.620361	0.0846623	0.606165	0.0740189	0.659959	0.0879979	0.594704	0.0740388	0.641448	0.0516544
Age ATAD3B..ng.ml. CA2..ng.ml.	0.749729	0.0943631	0.617551	0.0735738	0.603138	0.080526	0.708282	0.114544	0.744764	0.0798825	0.641357	0.0678624
KIF20B CA2..ng.ml. KRT14..ng.ml.	0.645825	0.0802626	0.649671	0.107552	0.576262	0.0663357	0.805679	0.0953604	0.697174	0.0824785	0.641257	0.061765
KRT19..ng.ml. ARG1..ng.ml. CA2..ng.ml.	0.694297	0.0887172	0.657429	0.117264	0.578442	0.0640037	0.813109	0.0715299	0.708298	0.0865056	0.64121	0.0527819
Age MAN2A1.ng.ml F13A1..Âµg.ml.	0.777847	0.082323	0.624243	0.105697	0.685373	0.103734	0.623694	0.0734706	0.692578	0.0920664	0.641112	0.0544723
Gender ARG1..ng.ml. LBP..ng.ml.	0.716236	0.0840355	0.619107	0.0824619	0.59305	0.076925	0.755237	0.125976	0.720993	0.111624	0.641093	0.0762613
HAPTOGLOBINE..g.l. LEPTINE..ng.ml. F13A1..Âµg.ml.	0.756908	0.0988201	0.692915	0.101331	0.627586	0.108371	0.725552	0.0925231	0.658785	0.0802441	0.640965	0.0738734
Age KIF20B KRT14..ng.ml.	0.746302	0.109516	0.627013	0.114182	0.700821	0.10887	0.606897	0.0873741	0.717211	0.0888459	0.640804	0.0706568
S100A12..pg.ml. JUP..ng.ml. CA2..ng.ml.	0.674813	0.0794179	0.664202	0.0744517	0.612962	0.0936047	0.820084	0.0903849	0.678841	0.077178	0.640772	0.0555845
ARG1..ng.ml. DCD..Âµg.ml. JUP..ng.ml.	0.716848	0.0999985	0.623917	0.0716872	0.599738	0.0775247	0.761792	0.0725515	0.708414	0.0795248	0.640754	0.0500404
JUP..ng.ml. F13A1..Âµg.ml. KRT14..ng.ml.	0.761546	0.0867372	0.656657	0.0994074	0.630109	0.0781533	0.619914	0.0832391	0.677655	0.0778431	0.640528	0.0690444
LEPTINE..ng.ml. CA2..ng.ml. LBP..ng.ml.	0.7167	0.0999003	0.664156	0.0986766	0.608567	0.0975289	0.801722	0.0924966	0.745532	0.0906507	0.640397	0.06163
ATAD3B..ng.ml. CA2..ng.ml. F13A1..Âµg.ml.	0.710873	0.0944459	0.633766	0.108072	0.632524	0.0865598	0.729781	0.078174	0.721221	0.0830938	0.640076	0.0581501
LEPTINE..ng.ml. DCD..Âµg.ml. CA2..ng.ml.	0.695287	0.113834	0.665613	0.0847879	0.628204	0.0979093	0.834423	0.0928135	0.709351	0.0760613	0.640044	0.073509
HAPTOGLOBINE..g.l. S100A12..pg.ml. CA2..ng.ml.	0.646007	0.0786204	0.645866	0.10545	0.589434	0.0650677	0.798414	0.093186	0.732539	0.0926867	0.640043	0.0525173
KRT19..ng.ml. CA2..ng.ml. LBP..ng.ml.	0.743788	0.0988342	0.606699	0.0946723	0.578373	0.0817604	0.78069	0.0851765	0.719571	0.0763028	0.639933	0.0553945
ATAD3B..ng.ml. JUP..ng.ml. CA2..ng.ml.	0.739943	0.0722179	0.619952	0.107678	0.625353	0.0991729	0.747376	0.0869526	0.700554	0.0922488	0.639885	0.0577251
Age KRT19..ng.ml. MAN2A1.ng.ml	0.751172	0.0718178	0.595475	0.0796474	0.665458	0.103616	0.697649	0.0959722	0.692343	0.0693619	0.639851	0.0581675
CA2..ng.ml. LBP..ng.ml. F13A1..Âµg.ml.	0.724779	0.0764554	0.610697	0.102974	0.594809	0.0854264	0.768701	0.0936537	0.725449	0.0827224	0.639828	0.0544091
ARG1..ng.ml. DCD..Âµg.ml. CA2..ng.ml.	0.661395	0.0819064	0.645219	0.114326	0.592626	0.0676617	0.821157	0.0652166	0.73261	0.0864915	0.639641	0.0548874
ARG1..ng.ml. MAN2A1.ng.ml LBP..ng.ml.	0.750504	0.101159	0.620806	0.0947962	0.577038	0.0589796	0.734349	0.0677352	0.747507	0.083144	0.63895	0.0638131
HAPTOGLOBINE..g.l. S100A12..pg.ml. KRT14..ng.ml.	0.661585	0.0947261	0.670136	0.102385	0.59079	0.0945972	0.711463	0.0908486	0.647538	0.0823787	0.638883	0.0554207
Gender MAN2A1.ng.ml JUP..ng.ml.	0.769447	0.0890265	0.612628	0.0963792	0.603461	0.0953216	0.674519	0.0960437	0.689288	0.0874272	0.638571	0.0646078
S100A12..pg.ml. KIF20B CA2..ng.ml.	0.637332	0.0794208	0.617485	0.0972407	0.613555	0.0936231	0.83385	0.0918577	0.741859	0.0540363	0.63845	0.0734522
KRT19..ng.ml. JUP..ng.ml. F13A1..Âµg.ml.	0.759324	0.0914006	0.604227	0.0917585	0.647467	0.0961676	0.642717	0.0810206	0.706036	0.0672543	0.638395	0.0646362
HAPTOGLOBINE..g.l. KRT19..ng.ml. CA2..ng.ml.	0.688276	0.0739499	0.63885	0.107794	0.598344	0.0747277	0.819476	0.0829922	0.736186	0.0916121	0.638212	0.0432948
ARG1..ng.ml. LBP..ng.ml. KRT14..ng.ml.	0.696302	0.0974542	0.642342	0.114681	0.584195	0.0801725	0.728218	0.0755263	0.721789	0.0765123	0.638124	0.0745039
HAPTOGLOBINE..g.l. ATAD3B..ng.ml. CA2..ng.ml.	0.672793	0.0887362	0.641747	0.102541	0.630409	0.102872	0.783654	0.0939482	0.755175	0.0879213	0.63804	0.0569188
ARG1..ng.ml. JUP..ng.ml. LBP..ng.ml.	0.726263	0.0853077	0.622797	0.0922919	0.597836	0.0577848	0.744351	0.0851654	0.7249	0.0665828	0.637943	0.0539708
HAPTOGLOBINE..g.l. JUP..ng.ml. CA2..ng.ml.	0.702979	0.0780859	0.649214	0.0923669	0.614091	0.0527765	0.810754	0.106951	0.737588	0.0834386	0.637817	0.0461212
S100A12..pg.ml. ARG1..ng.ml. KRT14..ng.ml.	0.641617	0.0647037	0.675449	0.103151	0.621032	0.107869	0.748979	0.0728959	0.659453	0.085023	0.637784	0.0623035
KIF20B MAN2A1.ng.ml CA2..ng.ml.	0.728028	0.0632521	0.62209	0.0899431	0.614122	0.0965868	0.810566	0.0706635	0.748719	0.0760355	0.637778	0.0531775
Hp.Status HAPTOGLOBINE..g.l. S100A12..pg.ml.	0.748936	0.097937	0.689514	0.0936648	0.591891	0.0850401	0.680276	0.0887994	0.635333	0.0716559	0.637672	0.0523866
KIF20B CA2..ng.ml. F13A1..Âµg.ml.	0.715088	0.0879723	0.619985	0.0872823	0.585049	0.0787651	0.811914	0.0838154	0.705129	0.075648	0.637464	0.0536488
Gender Hp.Status F13A1..Âµg.ml.	0.748336	0.0855408	0.696814	0.108302	0.561376	0.059739	0.623923	0.0876428	0.572598	0.0663916	0.637425	0.0593338
Hp.Status S100A12..pg.ml. KRT14..ng.ml.	0.698266	0.107924	0.76371	0.0867934	0.575577	0.0800641	0.583372	0.0702183	0.629141	0.0796188	0.637413	0.0533387
KRT19..ng.ml. ARG1..ng.ml. LBP..ng.ml.	0.735197	0.0878163	0.648031	0.0852296	0.583178	0.0670032	0.72356	0.0959263	0.714467	0.071781	0.637279	0.0515539
Hp.Status JUP..ng.ml. F13A1..Âµg.ml.	0.788545	0.0768538	0.618271	0.0884759	0.622007	0.102389	0.601421	0.0729943	0.698396	0.0765339	0.637192	0.0583174
Gender F13A1..Âµg.ml. KRT14..ng.ml.	0.682064	0.0674674	0.670548	0.110083	0.595579	0.0816869	0.662435	0.0877917	0.600363	0.0591325	0.637105	0.0610001
Hp.Status KIF20B CA2..ng.ml.	0.664421	0.0847324	0.653008	0.0918685	0.594224	0.0807248	0.800874	0.0898493	0.678565	0.0753315	0.636733	0.0635203
ARG1..ng.ml. IGFALS..ng.ml. KRT14..ng.ml.	0.642924	0.0837017	0.671491	0.122414	0.651113	0.0939167	0.689163	0.0909326	0.695117	0.103696	0.636458	0.0785571
Gender ARG1..ng.ml. MAN2A1.ng.ml	0.695123	0.0736196	0.649982	0.100897	0.587777	0.0792471	0.764013	0.0846834	0.655073	0.0805018	0.63641	0.071982
Age LEPTINE..ng.ml. MAN2A1.ng.ml	0.776833	0.0786421	0.630979	0.0783181	0.611202	0.0866301	0.695624	0.128722	0.736551	0.0962702	0.636303	0.0716208
DCD..Âµg.ml. CA2..ng.ml. LBP..ng.ml.	0.702091	0.076194	0.603088	0.10251	0.60018	0.0816429	0.798211	0.0821037	0.722705	0.073505	0.636177	0.0498099
DCD..Âµg.ml. JUP..ng.ml. F13A1..Âµg.ml.	0.743082	0.094628	0.632511	0.0877239	0.647792	0.0801372	0.66479	0.0876598	0.650422	0.0837278	0.636136	0.0667465
IGFALS..ng.ml. CA2..ng.ml. LBP..ng.ml.	0.731583	0.0879809	0.62041	0.097225	0.564631	0.0669868	0.760377	0.0932806	0.734981	0.0789515	0.635963	0.0586516
IGFALS..ng.ml. DCD..Âµg.ml. CA2..ng.ml.	0.695622	0.0882252	0.627456	0.0994096	0.59288	0.0868974	0.742146	0.0902886	0.696129	0.0796437	0.635645	0.0620065
Age Hp.Status DCD..Âµg.ml.	0.719267	0.0775709	0.620154	0.0905558	0.699567	0.102901	0.613811	0.091613	0.646326	0.084578	0.635595	0.069063
Age HAPTOGLOBINE..g.l. S100A12..pg.ml.	0.789446	0.0918622	0.592617	0.0822547	0.669351	0.0922579	0.654118	0.123503	0.722467	0.0853194	0.635396	0.0676982
JUP..ng.ml. CA2..ng.ml. LBP..ng.ml.	0.723404	0.0709286	0.635415	0.0935123	0.589377	0.0689456	0.779497	0.100885	0.724647	0.0738977	0.635241	0.0547429
MAN2A1.ng.ml LBP..ng.ml. F13A1..Âµg.ml.	0.75047	0.0902931	0.621004	0.0902663	0.581756	0.0756846	0.659706	0.091064	0.722768	0.0910954	0.635175	0.0698668
Age S100A12..pg.ml. KRT14..ng.ml.	0.733235	0.10159	0.650021	0.109886	0.693277	0.0998767	0.622731	0.0938582	0.741618	0.0841391	0.635064	0.0666224
HAPTOGLOBINE..g.l. MAN2A1.ng.ml JUP..ng.ml.	0.763787	0.0705	0.638494	0.10786	0.602098	0.0851357	0.654254	0.0864957	0.701063	0.059952	0.635061	0.0529243
LEPTINE..ng.ml. KRT19..ng.ml. CA2..ng.ml.	0.706836	0.101219	0.666835	0.101515	0.624657	0.103144	0.825943	0.0899322	0.735668	0.0755047	0.635009	0.0792421
HAPTOGLOBINE..g.l. MAN2A1.ng.ml F13A1..Âµg.ml.	0.766776	0.0751818	0.652365	0.0980978	0.609345	0.0765411	0.660779	0.0971434	0.674203	0.0782817	0.634869	0.055615
HAPTOGLOBINE..g.l. ARG1..ng.ml. KRT14..ng.ml.	0.684083	0.0794972	0.71052	0.104791	0.583847	0.0897728	0.722762	0.0809575	0.703501	0.0752081	0.634824	0.0598388
Hp.Status LEPTINE..ng.ml. F13A1..Âµg.ml.	0.743943	0.106612	0.693836	0.0983158	0.612259	0.0993574	0.678419	0.104611	0.62512	0.0774069	0.634724	0.0800495
Hp.Status IGFALS..ng.ml. JUP..ng.ml.	0.779601	0.0948565	0.626481	0.0967846	0.617766	0.0778777	0.604054	0.0881315	0.649509	0.0875233	0.634525	0.0591652
Hp.Status MAN2A1.ng.ml CA2..ng.ml.	0.734546	0.0841966	0.644761	0.0937524	0.595227	0.0807385	0.711882	0.0931193	0.698295	0.0754972	0.634006	0.05649
Hp.Status HAPTOGLOBINE..g.l. KIF20B	0.770082	0.0740048	0.68444	0.114812	0.608592	0.0899146	0.658895	0.0923187	0.646302	0.0723033	0.633603	0.0545324
IGFALS..ng.ml. CA2..ng.ml. F13A1..Âµg.ml.	0.720852	0.0960183	0.608795	0.110781	0.586229	0.0753997	0.733927	0.097981	0.702948	0.0782649	0.633557	0.0634713
LEPTINE..ng.ml. KIF20B CA2..ng.ml.	0.693923	0.0953207	0.672704	0.0898178	0.61511	0.102341	0.827033	0.0924574	0.720808	0.0671144	0.633471	0.0737896
KRT19..ng.ml. MAN2A1.ng.ml JUP..ng.ml.	0.773651	0.0778215	0.614811	0.0928712	0.624684	0.0965897	0.661431	0.0846432	0.683453	0.0863376	0.633305	0.0680398
ATAD3B..ng.ml. CA2..ng.ml. LBP..ng.ml.	0.744887	0.0733791	0.628807	0.088066	0.606814	0.0827993	0.714944	0.106155	0.746862	0.0917634	0.633267	0.0671945
S100A12..pg.ml. ARG1..ng.ml. IGFALS..ng.ml.	0.658793	0.0898371	0.633228	0.102496	0.639003	0.098633	0.722795	0.0872614	0.678916	0.0885395	0.632873	0.0674166
HAPTOGLOBINE..g.l. LEPTINE..ng.ml. CA2..ng.ml.	0.6953	0.0908658	0.675135	0.0999524	0.64897	0.108742	0.787934	0.072389	0.73609	0.0709329	0.632796	0.0588292
KRT19..ng.ml. IGFALS..ng.ml. JUP..ng.ml.	0.764644	0.0970071	0.617035	0.0958217	0.656591	0.110229	0.637298	0.0795204	0.645899	0.0904884	0.632725	0.0615376
ARG1..ng.ml. DCD..Âµg.ml. KRT14..ng.ml.	0.629156	0.068134	0.670894	0.111435	0.612566	0.0938634	0.734336	0.0815449	0.657352	0.097449	0.632468	0.0697751
Age IGFALS..ng.ml. DCD..Âµg.ml.	0.741954	0.0958746	0.605727	0.103767	0.693438	0.0845384	0.638309	0.102946	0.660477	0.109764	0.632079	0.0720631
Gender HAPTOGLOBINE..g.l. KRT14..ng.ml.	0.676882	0.0836592	0.663279	0.113112	0.581054	0.0499134	0.709438	0.11344	0.642772	0.0760524	0.632077	0.0658028
HAPTOGLOBINE..g.l. ARG1..ng.ml. F13A1..Âµg.ml.	0.729123	0.0683841	0.643959	0.11341	0.610852	0.0794303	0.724329	0.0834644	0.706396	0.0736411	0.632071	0.0534224
ARG1..ng.ml. JUP..ng.ml. F13A1..Âµg.ml.	0.736974	0.105741	0.626724	0.0835227	0.589813	0.0867201	0.745488	0.0800547	0.696194	0.080637	0.631973	0.0590045
S100A12..pg.ml. CA2..ng.ml. F13A1..Âµg.ml.	0.665002	0.0971017	0.634614	0.109298	0.590223	0.0684551	0.825146	0.0947345	0.71912	0.065494	0.631844	0.0587189
IGFALS..ng.ml. JUP..ng.ml. F13A1..Âµg.ml.	0.787652	0.0838652	0.597697	0.0986171	0.642599	0.105395	0.617525	0.0819233	0.705275	0.0737563	0.631614	0.067533
Gender Hp.Status KIF20B	0.74168	0.0752192	0.699629	0.102256	0.586527	0.0562293	0.653032	0.0931101	0.612584	0.0710089	0.631538	0.0569103
Age MAN2A1.ng.ml JUP..ng.ml.	0.777753	0.0821682	0.596384	0.0961837	0.657065	0.0989105	0.620899	0.0699073	0.670145	0.0825824	0.631207	0.0679349
Hp.Status JUP..ng.ml. CA2..ng.ml.	0.751945	0.0901412	0.637411	0.0995995	0.593175	0.0819497	0.74035	0.100256	0.663376	0.0783174	0.631159	0.0498781
Age DCD..Âµg.ml. JUP..ng.ml.	0.754811	0.0853173	0.59746	0.0778569	0.671041	0.105097	0.631448	0.100556	0.635763	0.104416	0.631125	0.0698655
KRT19..ng.ml. CA2..ng.ml. F13A1..Âµg.ml.	0.712086	0.0848364	0.627577	0.103349	0.594802	0.0827866	0.785734	0.0789607	0.668054	0.0962961	0.631111	0.0597455
HAPTOGLOBINE..g.l. LBP..ng.ml. KRT14..ng.ml.	0.698297	0.0956259	0.643541	0.105754	0.611576	0.0932102	0.634893	0.0946831	0.715546	0.0709613	0.630949	0.0627095
Age Gender JUP..ng.ml.	0.766986	0.085431	0.604521	0.0753322	0.645482	0.108361	0.650497	0.0997603	0.682246	0.0895246	0.630871	0.0748873
DCD..Âµg.ml. ATAD3B..ng.ml. CA2..ng.ml.	0.679453	0.0850725	0.621589	0.0869353	0.620979	0.0830778	0.762357	0.0790858	0.701743	0.0913228	0.63085	0.0634903
Age KIF20B KRT19..ng.ml.	0.790238	0.0783669	0.601771	0.0884968	0.712771	0.0762229	0.658554	0.0852728	0.717242	0.0690971	0.630768	0.0588491
Gender KRT19..ng.ml. KRT14..ng.ml.	0.660307	0.0788806	0.66088	0.107778	0.62129	0.088894	0.67924	0.0827516	0.595893	0.0724645	0.63066	0.0532319
KIF20B KRT19..ng.ml. CA2..ng.ml.	0.705893	0.0865306	0.629033	0.0996171	0.600436	0.0715089	0.824582	0.0854206	0.688289	0.0927811	0.630623	0.0667901
Gender LEPTINE..ng.ml. KRT14..ng.ml.	0.709617	0.0997947	0.676206	0.124174	0.59777	0.105988	0.728302	0.112284	0.637986	0.0976897	0.630594	0.0744442
S100A12..pg.ml. ARG1..ng.ml. MAN2A1.ng.ml	0.687318	0.0802271	0.63308	0.0850804	0.591536	0.0828653	0.734775	0.0848081	0.690309	0.091853	0.63054	0.0578209
LEPTINE..ng.ml. ARG1..ng.ml. MAN2A1.ng.ml	0.719205	0.0976426	0.651172	0.114348	0.611654	0.0981807	0.708744	0.0853902	0.668134	0.0825111	0.630436	0.0858827
ARG1..ng.ml. MAN2A1.ng.ml IGFALS..ng.ml.	0.680198	0.0782147	0.629818	0.105329	0.612316	0.0840209	0.730608	0.0696029	0.683185	0.0683377	0.6304	0.052838
DCD..Âµg.ml. ATAD3B..ng.ml. JUP..ng.ml.	0.756461	0.0675509	0.594854	0.0722444	0.612237	0.0773062	0.674457	0.0833852	0.617632	0.0847541	0.630345	0.0651412
MAN2A1.ng.ml CA2..ng.ml. F13A1..Âµg.ml.	0.736786	0.0766087	0.642149	0.108045	0.605635	0.0734573	0.742163	0.0845128	0.721615	0.0666407	0.630261	0.0542693
KIF20B ARG1..ng.ml. KRT14..ng.ml.	0.608582	0.0718314	0.721114	0.0980725	0.59198	0.0805444	0.7109	0.0706564	0.625217	0.0742306	0.630129	0.053953
KIF20B JUP..ng.ml. CA2..ng.ml.	0.670209	0.0874324	0.632305	0.10113	0.599155	0.0806067	0.814451	0.0950265	0.695516	0.0821876	0.630089	0.0600359
KRT19..ng.ml. MAN2A1.ng.ml KRT14..ng.ml.	0.692137	0.0847875	0.640067	0.104455	0.624699	0.0830908	0.664638	0.0900628	0.635891	0.0961673	0.630085	0.0692769
IGFALS..ng.ml. CA2..ng.ml. KRT14..ng.ml.	0.664423	0.0872116	0.637758	0.129498	0.598673	0.0820156	0.731583	0.0870794	0.704441	0.074546	0.630014	0.0655452
Age LEPTINE..ng.ml. CA2..ng.ml.	0.74386	0.0848389	0.650953	0.110813	0.609705	0.0887682	0.743271	0.118477	0.732933	0.0934996	0.629843	0.0909833
Hp.Status DCD..Âµg.ml. CA2..ng.ml.	0.671543	0.0880664	0.634297	0.111329	0.586783	0.0932558	0.760601	0.0812549	0.644133	0.0989515	0.629843	0.0683816
Age IGFALS..ng.ml. LBP..ng.ml.	0.772666	0.100416	0.604038	0.0942437	0.664692	0.0959963	0.629882	0.0887481	0.689593	0.0963433	0.629839	0.0713516
S100A12..pg.ml. ARG1..ng.ml. LBP..ng.ml.	0.704151	0.0768377	0.637616	0.0862848	0.588487	0.0745156	0.742738	0.0954227	0.718011	0.0764712	0.629668	0.0694167
KRT19..ng.ml. IGFALS..ng.ml. CA2..ng.ml.	0.704041	0.071624	0.619545	0.113041	0.592241	0.0529091	0.749791	0.0957646	0.689451	0.0850284	0.629462	0.0531625
S100A12..pg.ml. KRT19..ng.ml. ARG1..ng.ml.	0.701809	0.0918896	0.627361	0.093574	0.619488	0.104801	0.743849	0.0906911	0.659178	0.0799132	0.629345	0.0562311
CA2..ng.ml. LBP..ng.ml. KRT14..ng.ml.	0.705915	0.0952101	0.623178	0.0951942	0.564048	0.0646202	0.763803	0.0976031	0.728938	0.0770373	0.629203	0.0710767
Hp.Status MAN2A1.ng.ml KRT14..ng.ml.	0.693631	0.0978899	0.730007	0.0985589	0.593781	0.0845288	0.623419	0.0858206	0.603442	0.0599853	0.629138	0.0659614
LEPTINE..ng.ml. ARG1..ng.ml. CA2..ng.ml.	0.690002	0.0968652	0.672956	0.115452	0.629841	0.112598	0.810223	0.107044	0.748281	0.069121	0.629113	0.07728
DCD..Âµg.ml. CA2..ng.ml. F13A1..Âµg.ml.	0.692897	0.0795858	0.651725	0.0931638	0.583787	0.0917959	0.776096	0.0787537	0.676509	0.0810024	0.628987	0.0482664
KRT19..ng.ml. MAN2A1.ng.ml LBP..ng.ml.	0.725795	0.105484	0.615776	0.116011	0.608747	0.0788226	0.677532	0.0888574	0.691484	0.104634	0.628765	0.088234
Hp.Status KRT19..ng.ml. CA2..ng.ml.	0.681669	0.102864	0.647403	0.0992566	0.589321	0.0702659	0.766522	0.0976942	0.650471	0.0908197	0.628598	0.0623288
Gender Hp.Status S100A12..pg.ml.	0.739456	0.0782231	0.686756	0.101002	0.588997	0.0737413	0.630173	0.0792006	0.605727	0.0776082	0.62847	0.0628256
MAN2A1.ng.ml DCD..Âµg.ml. F13A1..Âµg.ml.	0.731361	0.0751602	0.649211	0.0993195	0.598586	0.0713223	0.637807	0.0787414	0.671942	0.0865706	0.628406	0.0688584
Age HAPTOGLOBINE..g.l. KRT19..ng.ml.	0.811191	0.0788518	0.610275	0.0880635	0.656475	0.0863462	0.663158	0.096344	0.733302	0.0816319	0.628269	0.0591013
KRT19..ng.ml. MAN2A1.ng.ml DCD..Âµg.ml.	0.683693	0.0965657	0.595813	0.0863498	0.627414	0.0854921	0.69003	0.082149	0.661568	0.0775265	0.628195	0.0708464
ARG1..ng.ml. LBP..ng.ml. F13A1..Âµg.ml.	0.751015	0.0973487	0.628382	0.0896719	0.587058	0.0678488	0.734034	0.095022	0.711915	0.0772238	0.628169	0.0545685
S100A12..pg.ml. CA2..ng.ml. KRT14..ng.ml.	0.599929	0.086107	0.626453	0.101948	0.572139	0.058529	0.820145	0.0811473	0.708061	0.0777151	0.627977	0.0566468
LEPTINE..ng.ml. ARG1..ng.ml. KRT14..ng.ml.	0.722448	0.098851	0.698231	0.127899	0.613117	0.0958817	0.715813	0.094011	0.678165	0.069509	0.627969	0.0761566
KRT19..ng.ml. MAN2A1.ng.ml F13A1..Âµg.ml.	0.722459	0.0854271	0.63343	0.0976307	0.586894	0.0812589	0.662786	0.100966	0.662592	0.0763633	0.627903	0.0633909
S100A12..pg.ml. KRT19..ng.ml. CA2..ng.ml.	0.674683	0.100308	0.627457	0.0998352	0.597423	0.0902571	0.8242	0.0884851	0.71385	0.0679417	0.627833	0.0515892
Hp.Status S100A12..pg.ml. CA2..ng.ml.	0.631345	0.0929816	0.634019	0.0900365	0.590226	0.0788439	0.799773	0.0971476	0.691736	0.0659123	0.627816	0.0673699
Hp.Status DCD..Âµg.ml. JUP..ng.ml.	0.73994	0.0921907	0.615023	0.105316	0.619274	0.0732047	0.651298	0.0802849	0.595539	0.0763304	0.627579	0.0552136
Hp.Status IGFALS..ng.ml. DCD..Âµg.ml.	0.66884	0.0999247	0.608763	0.102733	0.655027	0.0921225	0.612704	0.0967141	0.589649	0.0775448	0.627364	0.0607455
Gender LEPTINE..ng.ml. ARG1..ng.ml.	0.733799	0.0891275	0.610581	0.103545	0.603643	0.10782	0.754895	0.121705	0.696384	0.0980624	0.627262	0.0975672
IGFALS..ng.ml. DCD..Âµg.ml. LBP..ng.ml.	0.729859	0.0676582	0.611041	0.0958155	0.58408	0.0849401	0.685898	0.107417	0.681833	0.084409	0.627256	0.0572572
LEPTINE..ng.ml. JUP..ng.ml. CA2..ng.ml.	0.714935	0.081059	0.668526	0.10525	0.633734	0.109179	0.810161	0.0894218	0.704069	0.0920986	0.626798	0.0739652
Gender ARG1..ng.ml. JUP..ng.ml.	0.748921	0.0978289	0.617853	0.0849912	0.606712	0.0813372	0.7369	0.0933236	0.700699	0.0868932	0.626752	0.064781
HAPTOGLOBINE..g.l. LEPTINE..ng.ml. ARG1..ng.ml.	0.730668	0.0960431	0.668842	0.112416	0.637051	0.110771	0.730801	0.0926813	0.67913	0.0826058	0.626623	0.0836785
Age Gender DCD..Âµg.ml.	0.738805	0.0921674	0.599586	0.0951151	0.645797	0.102884	0.682707	0.107595	0.667179	0.0961774	0.626377	0.0679751
Age DCD..Âµg.ml. LBP..ng.ml.	0.743197	0.119041	0.614217	0.106821	0.635863	0.101048	0.659704	0.0924173	0.659371	0.0919194	0.626302	0.0647257
MAN2A1.ng.ml JUP..ng.ml. LBP..ng.ml.	0.75551	0.0826169	0.629041	0.0970005	0.587605	0.0815071	0.67041	0.0834357	0.696995	0.0748236	0.626046	0.0766694
Age Hp.Status JUP..ng.ml.	0.793409	0.0953738	0.622494	0.0824249	0.687364	0.106061	0.585441	0.0738834	0.666566	0.0899353	0.626035	0.0630971
ARG1..ng.ml. CA2..ng.ml. F13A1..Âµg.ml.	0.688115	0.0955577	0.648334	0.105681	0.612532	0.0808665	0.807119	0.0733231	0.713691	0.0782477	0.625909	0.0590508
Hp.Status CA2..ng.ml. KRT14..ng.ml.	0.64849	0.110461	0.6708	0.113119	0.580826	0.080566	0.746956	0.0800866	0.661157	0.0815988	0.625736	0.0632855
Hp.Status IGFALS..ng.ml. LBP..ng.ml.	0.728064	0.0907654	0.639341	0.0924335	0.595544	0.0846508	0.658516	0.118382	0.66609	0.0842388	0.625725	0.0653269
Hp.Status CA2..ng.ml. F13A1..Âµg.ml.	0.718134	0.0794875	0.639675	0.0967083	0.579961	0.0581338	0.743133	0.07987	0.655437	0.0834031	0.625663	0.0564919
LEPTINE..ng.ml. ATAD3B..ng.ml. CA2..ng.ml.	0.666914	0.0866869	0.682789	0.0976952	0.656555	0.108647	0.760956	0.09899	0.703196	0.0765349	0.625663	0.0674011
LEPTINE..ng.ml. S100A12..pg.ml. CA2..ng.ml.	0.672434	0.0853326	0.673082	0.115602	0.641956	0.0965757	0.81567	0.0916066	0.74037	0.0700102	0.625583	0.0692053
ARG1..ng.ml. MAN2A1.ng.ml DCD..Âµg.ml.	0.688923	0.105692	0.622185	0.0800945	0.587401	0.0675238	0.719006	0.0791589	0.662833	0.0961105	0.625505	0.0680088
KIF20B ARG1..ng.ml. LBP..ng.ml.	0.701974	0.0794619	0.627546	0.0993963	0.599924	0.0803639	0.70088	0.10066	0.733461	0.0674963	0.625452	0.0594879
Age IGFALS..ng.ml. JUP..ng.ml.	0.789803	0.0845918	0.616656	0.0971401	0.688544	0.0986284	0.592952	0.066204	0.68642	0.0853153	0.625449	0.0701038
Gender KRT19..ng.ml. MAN2A1.ng.ml	0.703567	0.0724109	0.590376	0.104866	0.586628	0.0795302	0.694734	0.102903	0.63307	0.0674305	0.625185	0.0584333
Gender JUP..ng.ml. CA2..ng.ml.	0.687507	0.0876246	0.607573	0.0786169	0.601249	0.0848562	0.761188	0.0814407	0.678704	0.0913773	0.625101	0.0574543
IGFALS..ng.ml. DCD..Âµg.ml. JUP..ng.ml.	0.754503	0.0781882	0.609329	0.102947	0.641316	0.102965	0.675595	0.085805	0.663166	0.0739909	0.624954	0.0510996
Age DCD..Âµg.ml. KRT14..ng.ml.	0.686629	0.0934406	0.637685	0.0863444	0.698721	0.103569	0.632625	0.102676	0.655497	0.10066	0.624942	0.0756364
Age HAPTOGLOBINE..g.l. KIF20B	0.781179	0.0742583	0.607187	0.0776719	0.668116	0.078331	0.656801	0.0990388	0.754856	0.0755232	0.624899	0.060595
KRT19..ng.ml. ARG1..ng.ml. F13A1..Âµg.ml.	0.697912	0.0713832	0.634458	0.103979	0.607675	0.0865599	0.727586	0.0803213	0.610012	0.090159	0.624874	0.0443034
Age JUP..ng.ml. KRT14..ng.ml.	0.747623	0.0924989	0.637057	0.102809	0.67178	0.0941697	0.644437	0.0840379	0.664046	0.108047	0.624207	0.0825635
S100A12..pg.ml. KIF20B LBP..ng.ml.	0.682196	0.0859266	0.606989	0.100377	0.63476	0.109799	0.680293	0.0991443	0.673937	0.0840957	0.624202	0.0584207
Hp.Status CA2..ng.ml. LBP..ng.ml.	0.689609	0.109722	0.64507	0.0885363	0.598997	0.0655826	0.748405	0.106694	0.703951	0.0666112	0.624103	0.0654722
Gender DCD..Âµg.ml. JUP..ng.ml.	0.733951	0.0808661	0.609083	0.0908531	0.599522	0.100041	0.673521	0.097774	0.626059	0.0775039	0.623991	0.0572814
Hp.Status KRT19..ng.ml. F13A1..Âµg.ml.	0.754084	0.0873941	0.682296	0.112151	0.585311	0.070437	0.59539	0.0652654	0.563792	0.0631748	0.623969	0.0453104
HAPTOGLOBINE..g.l. ARG1..ng.ml. LBP..ng.ml.	0.716678	0.0717108	0.61414	0.0932595	0.589173	0.0797796	0.711349	0.0797438	0.760849	0.0773506	0.623925	0.0631746
MAN2A1.ng.ml CA2..ng.ml. KRT14..ng.ml.	0.6862	0.0805793	0.651871	0.119681	0.570365	0.0668633	0.752915	0.0755688	0.721816	0.0771777	0.623911	0.0662213
HAPTOGLOBINE..g.l. LEPTINE..ng.ml. S100A12..pg.ml.	0.721138	0.129089	0.68379	0.0906646	0.633078	0.10748	0.742276	0.0819862	0.695654	0.0839509	0.623745	0.0586756
Age JUP..ng.ml. LBP..ng.ml.	0.761886	0.0940168	0.61711	0.0830143	0.655474	0.104986	0.627307	0.0985482	0.665052	0.0901711	0.623682	0.0702489
Age KRT19..ng.ml. LBP..ng.ml.	0.735499	0.109576	0.637667	0.0911693	0.643141	0.0935433	0.652541	0.108519	0.649327	0.101551	0.623657	0.0673189
KIF20B IGFALS..ng.ml. JUP..ng.ml.	0.728955	0.0823991	0.597537	0.0818866	0.679013	0.0916266	0.650775	0.0876201	0.647537	0.0834498	0.623386	0.0551548
DCD..Âµg.ml. JUP..ng.ml. LBP..ng.ml.	0.726181	0.0756896	0.623953	0.0860919	0.582902	0.0706324	0.701056	0.096865	0.671025	0.0846701	0.623372	0.0522169
LEPTINE..ng.ml. F13A1..Âµg.ml. KRT14..ng.ml.	0.727097	0.111234	0.702232	0.109583	0.600343	0.0940987	0.679064	0.101105	0.61034	0.0775914	0.623223	0.073938
ARG1..ng.ml. ATAD3B..ng.ml. CA2..ng.ml.	0.685889	0.0995575	0.626051	0.111331	0.633272	0.0967518	0.779888	0.0544863	0.731926	0.0796153	0.623135	0.0514576
S100A12..pg.ml. KIF20B IGFALS..ng.ml.	0.633047	0.0875213	0.599618	0.0923374	0.675849	0.0890394	0.675787	0.104901	0.615162	0.0788959	0.623115	0.0548409
Age Gender IGFALS..ng.ml.	0.745828	0.095455	0.596139	0.0832073	0.66672	0.122613	0.669812	0.109283	0.688247	0.089162	0.622767	0.0757147
LEPTINE..ng.ml. S100A12..pg.ml. KRT14..ng.ml.	0.680368	0.11733	0.679219	0.135246	0.623025	0.0850229	0.72748	0.102751	0.664152	0.0992422	0.622756	0.0817087
Hp.Status KIF20B KRT19..ng.ml.	0.779806	0.0971156	0.679128	0.101161	0.588187	0.0802617	0.584468	0.0752267	0.602116	0.0703515	0.622722	0.0567091
LEPTINE..ng.ml. MAN2A1.ng.ml F13A1..Âµg.ml.	0.743816	0.104117	0.662926	0.0858893	0.604178	0.0887691	0.673103	0.0976807	0.655752	0.0922214	0.622574	0.0723543
LEPTINE..ng.ml. S100A12..pg.ml. KIF20B	0.738816	0.106176	0.630283	0.10716	0.619083	0.0882804	0.714609	0.103509	0.66787	0.0929693	0.62245	0.0830976
KIF20B DCD..Âµg.ml. CA2..ng.ml.	0.651328	0.0685576	0.626044	0.0929514	0.603695	0.0873257	0.819718	0.0913917	0.690155	0.0813453	0.622182	0.0611347
Hp.Status MAN2A1.ng.ml DCD..Âµg.ml.	0.723587	0.0732557	0.618013	0.0876373	0.605763	0.0771381	0.624872	0.0877865	0.647555	0.0710968	0.62216	0.0640435
Age S100A12..pg.ml. F13A1..Âµg.ml.	0.745244	0.105334	0.640138	0.101347	0.691485	0.0947848	0.605245	0.0813839	0.696442	0.0867372	0.621997	0.0598883
S100A12..pg.ml. JUP..ng.ml. LBP..ng.ml.	0.704464	0.0703579	0.625513	0.0875944	0.60604	0.102058	0.69628	0.0975457	0.665286	0.0788084	0.621988	0.0466227
IGFALS..ng.ml. JUP..ng.ml. LBP..ng.ml.	0.781896	0.0672308	0.609808	0.086803	0.619049	0.0863616	0.658341	0.108801	0.696158	0.0831867	0.621958	0.0521821
KRT19..ng.ml. ARG1..ng.ml. IGFALS..ng.ml.	0.649093	0.101511	0.627538	0.0878135	0.631425	0.0943345	0.692215	0.103159	0.684365	0.073799	0.621932	0.0601584
Age MAN2A1.ng.ml DCD..Âµg.ml.	0.723285	0.101019	0.603503	0.0948124	0.673445	0.101694	0.640127	0.0888728	0.657097	0.101145	0.621845	0.0783651
MAN2A1.ng.ml IGFALS..ng.ml. KRT14..ng.ml.	0.677739	0.0668871	0.639633	0.102556	0.623992	0.096405	0.646983	0.0857787	0.640289	0.0722272	0.621774	0.0688247
Age Hp.Status IGFALS..ng.ml.	0.736833	0.0925618	0.622353	0.0974533	0.69899	0.0991433	0.602312	0.0895068	0.676705	0.0851904	0.621765	0.0637833
HAPTOGLOBINE..g.l. IGFALS..ng.ml. JUP..ng.ml.	0.741064	0.0928188	0.633831	0.101893	0.608726	0.0915899	0.667125	0.0806979	0.70733	0.0922581	0.621748	0.0575098
Age KIF20B F13A1..Âµg.ml.	0.759403	0.0853623	0.595156	0.0765729	0.719855	0.0837605	0.603299	0.0797242	0.714365	0.088394	0.621692	0.0613939
Gender CA2..ng.ml. LBP..ng.ml.	0.700693	0.0896945	0.599637	0.0936474	0.592354	0.0884826	0.790843	0.103266	0.689913	0.109682	0.621653	0.076415
Gender JUP..ng.ml. LBP..ng.ml.	0.711014	0.0930254	0.620147	0.103828	0.589931	0.0697022	0.730231	0.116757	0.675635	0.0934786	0.621505	0.0742186
LEPTINE..ng.ml. ARG1..ng.ml. F13A1..Âµg.ml.	0.71466	0.0864708	0.660826	0.100532	0.61697	0.101789	0.716958	0.0891866	0.646829	0.0789553	0.621422	0.0785675
LEPTINE..ng.ml. MAN2A1.ng.ml KRT14..ng.ml.	0.699416	0.0984244	0.691146	0.111692	0.595653	0.0979642	0.68394	0.105789	0.636217	0.0955888	0.621323	0.0610662
S100A12..pg.ml. ARG1..ng.ml. JUP..ng.ml.	0.710209	0.0934156	0.62669	0.106763	0.602111	0.0730221	0.7476	0.0795364	0.673248	0.0980256	0.621122	0.0585556
DCD..Âµg.ml. CA2..ng.ml. KRT14..ng.ml.	0.632744	0.0848554	0.659945	0.111556	0.601583	0.0910877	0.768873	0.0743009	0.674746	0.0839295	0.621077	0.0649513
KRT19..ng.ml. MAN2A1.ng.ml IGFALS..ng.ml.	0.707551	0.0871618	0.582349	0.0666044	0.617727	0.0954961	0.666561	0.0829675	0.626546	0.0703371	0.621038	0.0635671
Age HAPTOGLOBINE..g.l. F13A1..Âµg.ml.	0.78091	0.0793311	0.605688	0.09818	0.663647	0.102047	0.652928	0.092712	0.735085	0.0853291	0.621032	0.0617805
Gender ARG1..ng.ml. DCD..Âµg.ml.	0.694848	0.0771927	0.636429	0.0796409	0.602351	0.0776614	0.754888	0.100935	0.702478	0.0820757	0.620942	0.0578165
MAN2A1.ng.ml ATAD3B..ng.ml. JUP..ng.ml.	0.761681	0.0680653	0.598854	0.0729272	0.598223	0.100947	0.654207	0.0800516	0.687066	0.0750513	0.620782	0.0594228
KIF20B ATAD3B..ng.ml. CA2..ng.ml.	0.679697	0.0785829	0.612646	0.0973698	0.614788	0.0792076	0.791133	0.0827798	0.726639	0.0860829	0.620766	0.0557627
S100A12..pg.ml. DCD..Âµg.ml. LBP..ng.ml.	0.683522	0.0710202	0.622281	0.0857775	0.6001	0.094532	0.710891	0.10398	0.660878	0.0890402	0.620661	0.0530742
Gender LEPTINE..ng.ml. KRT19..ng.ml.	0.75972	0.0825532	0.598718	0.108806	0.594353	0.0866907	0.723779	0.101129	0.643029	0.0745476	0.620649	0.0624984
HAPTOGLOBINE..g.l. LEPTINE..ng.ml. MAN2A1.ng.ml	0.724486	0.0890664	0.681333	0.0922286	0.61558	0.106137	0.697168	0.0951977	0.691685	0.0762041	0.620557	0.0726486
IGFALS..ng.ml. ATAD3B..ng.ml. CA2..ng.ml.	0.679387	0.0901868	0.613808	0.0964982	0.577657	0.0881676	0.744388	0.078848	0.721355	0.0855551	0.620431	0.0577188
S100A12..pg.ml. IGFALS..ng.ml. LBP..ng.ml.	0.742725	0.0909061	0.596042	0.0815693	0.649793	0.0985498	0.681457	0.108157	0.670169	0.0854104	0.620398	0.0506624
Hp.Status KIF20B LBP..ng.ml.	0.678132	0.103346	0.65292	0.0903363	0.60658	0.0877434	0.655899	0.117388	0.663762	0.0711011	0.619805	0.0594305
HAPTOGLOBINE..g.l. KRT19..ng.ml. KRT14..ng.ml.	0.706333	0.0827574	0.675308	0.0992184	0.58272	0.0623077	0.657714	0.101083	0.624781	0.0867862	0.619686	0.0685015
LEPTINE..ng.ml. S100A12..pg.ml. MAN2A1.ng.ml	0.716099	0.0977865	0.660045	0.0871657	0.612454	0.0973119	0.70628	0.10576	0.684212	0.0923612	0.619554	0.0758106
KRT19..ng.ml. DCD..Âµg.ml. JUP..ng.ml.	0.736437	0.0876556	0.5929	0.0884546	0.640639	0.100095	0.698114	0.0806297	0.610854	0.0784336	0.619336	0.0575761
Hp.Status KRT19..ng.ml. JUP..ng.ml.	0.748132	0.0978878	0.640058	0.0901706	0.626854	0.0761974	0.634827	0.0765407	0.60452	0.0766168	0.619293	0.0600236
Age DCD..Âµg.ml. F13A1..Âµg.ml.	0.725929	0.104974	0.634704	0.0961037	0.671498	0.11717	0.641433	0.104047	0.644493	0.103515	0.618952	0.0776814
CA2..ng.ml. F13A1..Âµg.ml. KRT14..ng.ml.	0.673895	0.0783264	0.642133	0.128324	0.568493	0.0700481	0.755143	0.0762112	0.686111	0.0738756	0.618938	0.0615403
Hp.Status KIF20B IGFALS..ng.ml.	0.696409	0.0943079	0.651536	0.110228	0.663812	0.0956532	0.570591	0.0808082	0.605262	0.0916624	0.61874	0.0460868
ARG1..ng.ml. IGFALS..ng.ml. F13A1..Âµg.ml.	0.678914	0.0933206	0.620395	0.0888336	0.612238	0.074148	0.689452	0.0968627	0.680942	0.0828399	0.618689	0.0651486
Gender ARG1..ng.ml. CA2..ng.ml.	0.689413	0.0829044	0.627956	0.10956	0.617643	0.0853885	0.786782	0.0627091	0.708438	0.0775343	0.618647	0.0719594
S100A12..pg.ml. DCD..Âµg.ml. CA2..ng.ml.	0.59577	0.0884039	0.651831	0.0924137	0.5882	0.0874274	0.831525	0.0969783	0.663912	0.0817165	0.618628	0.0684941
Gender IGFALS..ng.ml. JUP..ng.ml.	0.756846	0.0856945	0.615234	0.0958561	0.638588	0.0866505	0.639855	0.0906889	0.670995	0.0926668	0.618612	0.077848
Gender Hp.Status CA2..ng.ml.	0.684729	0.0858257	0.610735	0.10431	0.585813	0.0864265	0.763258	0.0862619	0.670727	0.0928955	0.618576	0.0661045
Gender KIF20B LBP..ng.ml.	0.693725	0.0953051	0.635292	0.114259	0.588181	0.0775691	0.706143	0.138859	0.709592	0.0801846	0.618423	0.0672196
S100A12..pg.ml. IGFALS..ng.ml. DCD..Âµg.ml.	0.65837	0.0886883	0.623143	0.0922659	0.658576	0.104984	0.695958	0.111353	0.61427	0.0978172	0.618406	0.0728534
Age ARG1..ng.ml. ATAD3B..ng.ml.	0.749981	0.0859758	0.624231	0.0928116	0.592983	0.0942451	0.656942	0.115672	0.719996	0.0844607	0.618385	0.0799489
Hp.Status DCD..Âµg.ml. LBP..ng.ml.	0.680231	0.100943	0.627135	0.0889741	0.577798	0.0739718	0.682848	0.119935	0.634263	0.0908642	0.618371	0.0666376
HAPTOGLOBINE..g.l. KIF20B LBP..ng.ml.	0.715599	0.0714585	0.613643	0.0995458	0.597568	0.0789627	0.631366	0.107005	0.722221	0.0713503	0.618253	0.0563387
LEPTINE..ng.ml. MAN2A1.ng.ml JUP..ng.ml.	0.74329	0.0922144	0.625568	0.0877813	0.612423	0.0953235	0.671421	0.0955324	0.67131	0.0817841	0.618185	0.0637096
HAPTOGLOBINE..g.l. IGFALS..ng.ml. LBP..ng.ml.	0.728482	0.0721763	0.610808	0.0902954	0.619539	0.0948227	0.646218	0.0931838	0.734277	0.0767099	0.618142	0.0531054
Age Hp.Status LBP..ng.ml.	0.720124	0.100904	0.613756	0.0931686	0.637579	0.107922	0.602204	0.0880347	0.669574	0.0879083	0.618131	0.0692267
Age KRT19..ng.ml. DCD..Âµg.ml.	0.703695	0.0857355	0.603222	0.0822039	0.68575	0.0814014	0.642829	0.111912	0.636204	0.0925765	0.618086	0.0617875
HAPTOGLOBINE..g.l. KRT19..ng.ml. F13A1..Âµg.ml.	0.760455	0.0777806	0.613129	0.0929953	0.582726	0.0696481	0.670147	0.0831782	0.625127	0.0675615	0.61783	0.0572041
Gender Hp.Status LBP..ng.ml.	0.683343	0.105245	0.603508	0.118128	0.58577	0.0813044	0.722062	0.104824	0.670835	0.0897538	0.617733	0.0738776
Gender ARG1..ng.ml. IGFALS..ng.ml.	0.676599	0.0795174	0.614676	0.0855836	0.606745	0.0758804	0.738041	0.0956112	0.704287	0.0776538	0.61769	0.0648585
KRT19..ng.ml. ARG1..ng.ml. JUP..ng.ml.	0.734441	0.0979179	0.618508	0.0791743	0.612788	0.0808905	0.738098	0.0865248	0.686022	0.0883346	0.617651	0.0588643
Age S100A12..pg.ml. MAN2A1.ng.ml	0.739438	0.0832267	0.625758	0.104238	0.622269	0.0849073	0.6444	0.0875304	0.704984	0.0733731	0.617631	0.0574146
Gender Hp.Status MAN2A1.ng.ml	0.72243	0.0728408	0.665022	0.102696	0.579624	0.0685251	0.653066	0.0966434	0.600419	0.0827545	0.617497	0.0588274
Hp.Status HAPTOGLOBINE..g.l. IGFALS..ng.ml.	0.721307	0.101501	0.651715	0.0975455	0.612502	0.094586	0.603368	0.0732379	0.657867	0.0972145	0.61748	0.0501771
Gender S100A12..pg.ml. ARG1..ng.ml.	0.681451	0.0635818	0.617198	0.101532	0.605003	0.0838149	0.740286	0.103932	0.686694	0.071161	0.617118	0.0592357
KIF20B KRT19..ng.ml. MAN2A1.ng.ml	0.746167	0.0791958	0.620409	0.101282	0.58898	0.0828354	0.634599	0.083793	0.69347	0.0826586	0.61681	0.0699125
Gender IGFALS..ng.ml. LBP..ng.ml.	0.747695	0.091145	0.59843	0.079508	0.588756	0.0803299	0.723609	0.0865028	0.691264	0.092902	0.61675	0.0591552
KIF20B JUP..ng.ml. LBP..ng.ml.	0.717411	0.0764055	0.618385	0.0871813	0.600136	0.0912024	0.660735	0.0961462	0.687367	0.0635637	0.616711	0.0511014
Gender DCD..Âµg.ml. CA2..ng.ml.	0.638165	0.0759114	0.613904	0.0869069	0.576964	0.062853	0.764182	0.0825036	0.678908	0.0861843	0.616633	0.0612944
MAN2A1.ng.ml DCD..Âµg.ml. LBP..ng.ml.	0.723673	0.0882913	0.612935	0.0770558	0.584852	0.0659489	0.66549	0.0848301	0.694332	0.0854608	0.616587	0.0706213
HAPTOGLOBINE..g.l. MAN2A1.ng.ml LBP..ng.ml.	0.738008	0.0854134	0.619939	0.101796	0.582508	0.0792577	0.635688	0.0934588	0.729928	0.0667072	0.616419	0.0582131
KRT19..ng.ml. JUP..ng.ml. KRT14..ng.ml.	0.761482	0.0725051	0.639355	0.112607	0.620102	0.0962727	0.630597	0.0887551	0.623999	0.0738871	0.616339	0.0601048
Hp.Status KIF20B KRT14..ng.ml.	0.709647	0.0922999	0.772406	0.0846691	0.575975	0.0682342	0.591082	0.0781385	0.570507	0.0652694	0.616283	0.0563318
Gender HAPTOGLOBINE..g.l. ARG1..ng.ml.	0.669059	0.080897	0.629047	0.0892837	0.61092	0.0835074	0.781582	0.113671	0.694933	0.0787766	0.616263	0.0621203
Gender IGFALS..ng.ml. CA2..ng.ml.	0.715693	0.0848954	0.607098	0.0795075	0.58517	0.0731171	0.755853	0.0818032	0.696155	0.0748804	0.616198	0.0645445
Gender JUP..ng.ml. KRT14..ng.ml.	0.720176	0.0959727	0.632378	0.103361	0.602084	0.0820832	0.657366	0.0877427	0.640767	0.0865909	0.616022	0.0747342
KRT19..ng.ml. ARG1..ng.ml. DCD..Âµg.ml.	0.653759	0.0886225	0.622117	0.0900815	0.597623	0.0903449	0.741163	0.0932944	0.667367	0.0915201	0.615838	0.0626082
HAPTOGLOBINE..g.l. LEPTINE..ng.ml. KRT19..ng.ml.	0.747923	0.0946902	0.641992	0.09788	0.633069	0.0936161	0.717404	0.0854872	0.650703	0.0672892	0.615695	0.0689829
Hp.Status HAPTOGLOBINE..g.l. LBP..ng.ml.	0.697151	0.103325	0.637304	0.10679	0.599044	0.0808172	0.651451	0.120359	0.71566	0.0683881	0.615595	0.0740056
KIF20B MAN2A1.ng.ml JUP..ng.ml.	0.781145	0.0742788	0.619097	0.0785383	0.588234	0.0883036	0.638197	0.0934117	0.706732	0.073694	0.61546	0.0721095
KIF20B IGFALS..ng.ml. LBP..ng.ml.	0.731965	0.0825007	0.604585	0.0815671	0.619464	0.0952323	0.633452	0.0944598	0.694063	0.0786065	0.615262	0.0479227
HAPTOGLOBINE..g.l. ARG1..ng.ml. IGFALS..ng.ml.	0.672257	0.0867561	0.610115	0.077956	0.620713	0.096015	0.689468	0.0829079	0.722937	0.0938268	0.615028	0.0693906
Hp.Status S100A12..pg.ml. IGFALS..ng.ml.	0.648333	0.100849	0.640504	0.119272	0.640568	0.113435	0.61795	0.0892898	0.596708	0.0850242	0.614979	0.0666967
Hp.Status LEPTINE..ng.ml. IGFALS..ng.ml.	0.70543	0.0992009	0.674838	0.0996396	0.606699	0.0790292	0.676228	0.0942121	0.643859	0.088173	0.614791	0.0829059
Gender JUP..ng.ml. F13A1..Âµg.ml.	0.749183	0.0833696	0.615923	0.0953301	0.641816	0.107263	0.653326	0.0948719	0.662272	0.0986286	0.6146	0.0813141
Age IGFALS..ng.ml. KRT14..ng.ml.	0.712235	0.0978911	0.63206	0.107045	0.698613	0.0988385	0.614266	0.100778	0.685022	0.107753	0.614454	0.0757387
Age MAN2A1.ng.ml LBP..ng.ml.	0.756362	0.105821	0.598066	0.0826558	0.621445	0.0914007	0.615953	0.0903336	0.690562	0.0820194	0.614367	0.0675681
Age KIF20B MAN2A1.ng.ml	0.754513	0.0806335	0.587224	0.0949437	0.674964	0.108545	0.619948	0.075275	0.710287	0.0810545	0.61432	0.0602719
LEPTINE..ng.ml. KRT19..ng.ml. ARG1..ng.ml.	0.70229	0.0941998	0.660079	0.102257	0.620744	0.0840212	0.718134	0.0855645	0.643162	0.0712468	0.614298	0.0773271
Gender KIF20B CA2..ng.ml.	0.647028	0.0986169	0.606307	0.0692917	0.588539	0.0668169	0.780405	0.126994	0.702786	0.0937158	0.614294	0.0792305
LEPTINE..ng.ml. KIF20B ARG1..ng.ml.	0.710413	0.0933939	0.679442	0.101663	0.620859	0.0993961	0.725362	0.0837023	0.616713	0.0691867	0.614229	0.0809443
Gender S100A12..pg.ml. CA2..ng.ml.	0.633169	0.0944383	0.608638	0.105357	0.628937	0.0793752	0.784986	0.112895	0.684278	0.100981	0.61414	0.0904716
LEPTINE..ng.ml. KRT19..ng.ml. F13A1..Âµg.ml.	0.732505	0.0919058	0.63567	0.102886	0.62307	0.0935834	0.673044	0.101435	0.60092	0.0739842	0.614094	0.0667201
Hp.Status ATAD3B..ng.ml. CA2..ng.ml.	0.678994	0.0969895	0.646641	0.103177	0.637895	0.10036	0.710712	0.0888107	0.675051	0.103181	0.614047	0.0692169
HAPTOGLOBINE..g.l. KRT19..ng.ml. MAN2A1.ng.ml	0.748482	0.0801477	0.592826	0.0819678	0.588429	0.073666	0.674974	0.0792114	0.654904	0.076507	0.61404	0.0562378
Age HAPTOGLOBINE..g.l. MAN2A1.ng.ml	0.762599	0.0743975	0.609325	0.0927488	0.631318	0.086793	0.65525	0.116539	0.720901	0.0769869	0.614015	0.0622463
Hp.Status S100A12..pg.ml. KIF20B	0.681409	0.0835834	0.691081	0.107237	0.604549	0.0851111	0.623259	0.104507	0.581455	0.0681577	0.613898	0.0478901
MAN2A1.ng.ml IGFALS..ng.ml. LBP..ng.ml.	0.74541	0.0946261	0.586182	0.0826175	0.581818	0.0702463	0.657444	0.0849479	0.708033	0.0728173	0.613811	0.0706341
KRT19..ng.ml. ATAD3B..ng.ml. CA2..ng.ml.	0.660069	0.101472	0.627248	0.0817741	0.63904	0.0791936	0.750308	0.0717047	0.702219	0.0940591	0.613795	0.059298
MAN2A1.ng.ml DCD..Âµg.ml. ATAD3B..ng.ml.	0.691009	0.0799721	0.590112	0.0783843	0.589239	0.0774318	0.663944	0.0814022	0.646381	0.0881514	0.613633	0.0680155
Age JUP..ng.ml. F13A1..Âµg.ml.	0.780443	0.0864356	0.627066	0.0744543	0.671271	0.109791	0.583593	0.0666921	0.684719	0.0887748	0.613629	0.0753882
Hp.Status KIF20B MAN2A1.ng.ml	0.745701	0.0819096	0.689087	0.0993536	0.582373	0.0752241	0.593857	0.0941606	0.673224	0.0787257	0.61362	0.0643231
Gender Hp.Status JUP..ng.ml.	0.756916	0.0966564	0.625379	0.0932631	0.589083	0.0867535	0.660494	0.0851905	0.641321	0.094744	0.613557	0.0625578
MAN2A1.ng.ml IGFALS..ng.ml. F13A1..Âµg.ml.	0.732803	0.0823153	0.61395	0.077059	0.592672	0.0769496	0.649243	0.0912641	0.666638	0.0871411	0.6135	0.0588888
Age S100A12..pg.ml. DCD..Âµg.ml.	0.710684	0.0899157	0.65058	0.108147	0.62885	0.0789537	0.639724	0.11348	0.633564	0.0860651	0.61347	0.0673931
Age IGFALS..ng.ml. ATAD3B..ng.ml.	0.752272	0.0868875	0.59164	0.0933649	0.626069	0.0940929	0.633298	0.101619	0.699406	0.100397	0.613448	0.0611098
MAN2A1.ng.ml ATAD3B..ng.ml. F13A1..Âµg.ml.	0.711699	0.0896196	0.639287	0.101522	0.632579	0.0983274	0.638951	0.0891013	0.668797	0.0850072	0.613019	0.0640335
LEPTINE..ng.ml. KRT19..ng.ml. KRT14..ng.ml.	0.720372	0.0972648	0.68126	0.115002	0.630638	0.0927027	0.667341	0.0974889	0.621104	0.0827588	0.612661	0.0642006
Hp.Status S100A12..pg.ml. MAN2A1.ng.ml	0.720637	0.0781428	0.670161	0.0923045	0.613712	0.0670583	0.632089	0.0769214	0.674748	0.0800487	0.612388	0.0631694
HAPTOGLOBINE..g.l. JUP..ng.ml. KRT14..ng.ml.	0.726053	0.067683	0.63943	0.119761	0.584077	0.0799093	0.683461	0.0900317	0.676587	0.0614611	0.612336	0.0608827
Hp.Status JUP..ng.ml. LBP..ng.ml.	0.728765	0.0956679	0.631421	0.111751	0.606377	0.0740448	0.649416	0.115579	0.649373	0.0740869	0.612328	0.0596057
HAPTOGLOBINE..g.l. JUP..ng.ml. F13A1..Âµg.ml.	0.759632	0.0825424	0.618087	0.0708275	0.61154	0.0888288	0.669202	0.0943012	0.695936	0.0716701	0.612259	0.0522347
Gender HAPTOGLOBINE..g.l. LEPTINE..ng.ml.	0.74522	0.0840967	0.647839	0.0865803	0.606508	0.101504	0.73354	0.0961558	0.653526	0.0901695	0.612253	0.0682783
LEPTINE..ng.ml. KIF20B MAN2A1.ng.ml	0.724076	0.0912753	0.644861	0.093441	0.606214	0.078724	0.669521	0.106457	0.658208	0.0799413	0.61206	0.0780958
KRT19..ng.ml. DCD..Âµg.ml. LBP..ng.ml.	0.690371	0.079721	0.622874	0.0899641	0.604215	0.0845337	0.681865	0.109883	0.644081	0.0931652	0.61204	0.049042
KIF20B IGFALS..ng.ml. DCD..Âµg.ml.	0.670334	0.0937008	0.605637	0.102041	0.663443	0.0965595	0.621101	0.0972822	0.631903	0.0807614	0.611883	0.064031
LEPTINE..ng.ml. S100A12..pg.ml. F13A1..Âµg.ml.	0.712256	0.109742	0.648043	0.116985	0.63864	0.102421	0.71846	0.107607	0.685732	0.0876236	0.611546	0.0950881
HAPTOGLOBINE..g.l. ARG1..ng.ml. MAN2A1.ng.ml	0.716281	0.0870417	0.650729	0.116487	0.596057	0.0733168	0.698848	0.0768162	0.711814	0.0821294	0.611258	0.0547183
Age IGFALS..ng.ml. F13A1..Âµg.ml.	0.745396	0.0919086	0.601544	0.0726295	0.705444	0.101225	0.597163	0.09625	0.675156	0.104887	0.611152	0.0673328
Gender KRT19..ng.ml. LBP..ng.ml.	0.704017	0.088589	0.619032	0.0989692	0.59307	0.0807776	0.715261	0.122141	0.674628	0.0990685	0.611123	0.0782855
Age MAN2A1.ng.ml ATAD3B..ng.ml.	0.744445	0.0807562	0.585164	0.091675	0.629441	0.0770433	0.62734	0.0928762	0.67657	0.102281	0.610924	0.0695541
HAPTOGLOBINE..g.l. LEPTINE..ng.ml. KIF20B	0.743888	0.0901035	0.661916	0.088531	0.616853	0.0980843	0.708144	0.0989643	0.639319	0.0843186	0.610754	0.054298
Hp.Status MAN2A1.ng.ml IGFALS..ng.ml.	0.709588	0.0714955	0.628801	0.10913	0.616147	0.0835615	0.593804	0.0883828	0.616276	0.0747595	0.610753	0.0577659
LEPTINE..ng.ml. S100A12..pg.ml. ARG1..ng.ml.	0.697743	0.113205	0.638619	0.110165	0.637249	0.102578	0.739173	0.0829026	0.652943	0.0868604	0.610739	0.0911744
Hp.Status MAN2A1.ng.ml LBP..ng.ml.	0.720842	0.103447	0.624214	0.110783	0.573424	0.0674508	0.658798	0.0972182	0.694545	0.0810157	0.610653	0.0759597
Gender MAN2A1.ng.ml KRT14..ng.ml.	0.660891	0.076774	0.640652	0.108318	0.594997	0.0742648	0.657894	0.0835991	0.63852	0.0862814	0.610479	0.0781917
KRT19..ng.ml. IGFALS..ng.ml. LBP..ng.ml.	0.745298	0.0939766	0.611698	0.0910472	0.604385	0.0940171	0.638921	0.110694	0.668468	0.081149	0.610403	0.0630409
JUP..ng.ml. LBP..ng.ml. KRT14..ng.ml.	0.718499	0.092632	0.644651	0.0904104	0.588757	0.0669009	0.657017	0.0946623	0.668915	0.0702225	0.610317	0.0770186
KRT19..ng.ml. JUP..ng.ml. LBP..ng.ml.	0.728806	0.103066	0.617472	0.0803677	0.601467	0.0741728	0.673554	0.083813	0.657528	0.0639804	0.610267	0.0511002
HAPTOGLOBINE..g.l. F13A1..Âµg.ml. KRT14..ng.ml.	0.703527	0.0810009	0.667031	0.0864709	0.590525	0.074545	0.654337	0.0925207	0.641044	0.0748909	0.610188	0.0649691
Hp.Status DCD..Âµg.ml. KRT14..ng.ml.	0.641405	0.0973547	0.652424	0.115191	0.620491	0.0947593	0.626354	0.0776119	0.587472	0.0691107	0.610166	0.0753264
MAN2A1.ng.ml F13A1..Âµg.ml. KRT14..ng.ml.	0.705669	0.0887702	0.648734	0.0924761	0.56896	0.0611876	0.628693	0.0806431	0.63904	0.0774075	0.610132	0.0574093
Hp.Status S100A12..pg.ml. F13A1..Âµg.ml.	0.722477	0.0844884	0.681866	0.103434	0.583518	0.0561367	0.601811	0.0902579	0.640725	0.0830422	0.610126	0.0473757
LEPTINE..ng.ml. KIF20B F13A1..Âµg.ml.	0.719046	0.102856	0.667948	0.106005	0.600712	0.0930806	0.666664	0.0854183	0.6025	0.072093	0.609855	0.0758465
KRT19..ng.ml. CA2..ng.ml. KRT14..ng.ml.	0.64706	0.0878977	0.638028	0.132976	0.583848	0.06165	0.77108	0.0765667	0.679329	0.0827525	0.609844	0.0645353
Gender LBP..ng.ml. KRT14..ng.ml.	0.684324	0.0973392	0.62603	0.0986558	0.587723	0.0723028	0.733522	0.117574	0.683835	0.0898579	0.609727	0.0800948
S100A12..pg.ml. MAN2A1.ng.ml LBP..ng.ml.	0.706076	0.0957757	0.612312	0.0901637	0.60179	0.0860534	0.659799	0.0962506	0.69226	0.0948942	0.609587	0.0588644
Age DCD..Âµg.ml. ATAD3B..ng.ml.	0.730864	0.0922108	0.60314	0.0920018	0.636514	0.0957752	0.617457	0.0970211	0.674471	0.076303	0.609569	0.0680033
HAPTOGLOBINE..g.l. S100A12..pg.ml. LBP..ng.ml.	0.710468	0.0712585	0.602195	0.0796142	0.61139	0.081577	0.688981	0.11101	0.707554	0.0787725	0.608953	0.060146
S100A12..pg.ml. ATAD3B..ng.ml. CA2..ng.ml.	0.699574	0.0979407	0.616384	0.0778786	0.637539	0.101997	0.785763	0.0824699	0.715681	0.0534528	0.608927	0.0578921
ATAD3B..ng.ml. JUP..ng.ml. F13A1..Âµg.ml.	0.769221	0.0789645	0.62257	0.0878554	0.611096	0.0921813	0.615809	0.0722116	0.677217	0.0775882	0.608805	0.0773406
Gender LEPTINE..ng.ml. CA2..ng.ml.	0.690593	0.0914976	0.646297	0.116704	0.655577	0.123715	0.766143	0.127869	0.680348	0.104981	0.608772	0.0929001
Age LEPTINE..ng.ml. IGFALS..ng.ml.	0.741347	0.0823575	0.653114	0.112144	0.595545	0.0719328	0.694283	0.109225	0.684631	0.106045	0.608462	0.0987201
Age KIF20B DCD..Âµg.ml.	0.713763	0.104672	0.60515	0.0862935	0.651727	0.105031	0.661301	0.0930905	0.640131	0.0955078	0.608372	0.0740601
S100A12..pg.ml. ARG1..ng.ml. DCD..Âµg.ml.	0.626623	0.0925322	0.639325	0.0988664	0.592429	0.0610364	0.756025	0.0933401	0.676059	0.111266	0.60837	0.0635416
Age KRT19..ng.ml. IGFALS..ng.ml.	0.727307	0.0872066	0.610575	0.0950496	0.696601	0.0879723	0.645191	0.0845123	0.658694	0.089124	0.608357	0.0594145
Hp.Status KRT19..ng.ml. LBP..ng.ml.	0.702898	0.115023	0.640007	0.0847451	0.603077	0.0706329	0.671717	0.101442	0.642039	0.07852	0.608336	0.0692384
Age KIF20B LBP..ng.ml.	0.743962	0.104467	0.616267	0.104589	0.644384	0.0821586	0.657692	0.119889	0.652948	0.110928	0.608282	0.0694184
Hp.Status IGFALS..ng.ml. KRT14..ng.ml.	0.689235	0.0863342	0.68594	0.113942	0.609768	0.0805408	0.583074	0.0751314	0.607234	0.0840689	0.608201	0.0649703
Gender CA2..ng.ml. F13A1..Âµg.ml.	0.672638	0.0900103	0.591064	0.0932482	0.5872	0.0685232	0.752525	0.0888686	0.682856	0.0840385	0.608117	0.0552219
LEPTINE..ng.ml. KIF20B KRT14..ng.ml.	0.688105	0.103585	0.707515	0.0948116	0.596992	0.0884445	0.668656	0.0891172	0.585505	0.072325	0.60807	0.0735436
Age HAPTOGLOBINE..g.l. LBP..ng.ml.	0.748246	0.112762	0.636822	0.102194	0.628822	0.103888	0.660937	0.149726	0.702145	0.103656	0.608055	0.0767637
KIF20B ARG1..ng.ml. JUP..ng.ml.	0.696267	0.0905464	0.621444	0.10128	0.587282	0.0873003	0.749619	0.0683237	0.693805	0.0795685	0.607971	0.0542405
Hp.Status LBP..ng.ml. KRT14..ng.ml.	0.684175	0.103876	0.649055	0.112552	0.569995	0.0694276	0.64034	0.110376	0.649116	0.0736974	0.607929	0.0773111
KIF20B KRT19..ng.ml. ARG1..ng.ml.	0.662653	0.083805	0.639218	0.101272	0.58721	0.068923	0.704769	0.0837991	0.630908	0.0741246	0.607873	0.0480576
LEPTINE..ng.ml. MAN2A1.ng.ml IGFALS..ng.ml.	0.73363	0.094736	0.648014	0.0998759	0.601919	0.100664	0.674755	0.100442	0.655518	0.0769832	0.607721	0.0670762
Hp.Status S100A12..pg.ml. LBP..ng.ml.	0.676414	0.0791787	0.626322	0.0958342	0.601281	0.0775424	0.676265	0.11925	0.65014	0.0835195	0.607664	0.0662526
HAPTOGLOBINE..g.l. MAN2A1.ng.ml KRT14..ng.ml.	0.711652	0.0787046	0.655893	0.102395	0.599037	0.102342	0.650014	0.0954547	0.672595	0.074978	0.607546	0.068644
S100A12..pg.ml. IGFALS..ng.ml. JUP..ng.ml.	0.735878	0.0717738	0.611855	0.10097	0.653665	0.102616	0.669308	0.0971647	0.654846	0.0940125	0.607326	0.0487386
Age Gender ATAD3B..ng.ml.	0.749129	0.0993804	0.611612	0.0769659	0.60237	0.0881868	0.636032	0.103279	0.699785	0.0692357	0.607275	0.0779348
Age KRT19..ng.ml. JUP..ng.ml.	0.769678	0.0810463	0.601533	0.095503	0.657439	0.0890859	0.608948	0.0833024	0.645078	0.0740858	0.60717	0.0679418
Gender HAPTOGLOBINE..g.l. CA2..ng.ml.	0.625012	0.0776905	0.618395	0.0954256	0.615675	0.0798878	0.748991	0.150526	0.724483	0.105756	0.607147	0.0904654
Age LBP..ng.ml. KRT14..ng.ml.	0.729414	0.109514	0.613554	0.095272	0.632997	0.0884733	0.632538	0.087785	0.668467	0.0944702	0.607031	0.080961
Gender MAN2A1.ng.ml F13A1..Âµg.ml.	0.733474	0.0820765	0.637287	0.0999219	0.589282	0.0797151	0.64821	0.0923081	0.640577	0.0792538	0.606901	0.0592968
Age HAPTOGLOBINE..g.l. IGFALS..ng.ml.	0.740747	0.0923849	0.610346	0.0936414	0.63643	0.0888347	0.636107	0.107956	0.698458	0.0968202	0.606472	0.0663518
S100A12..pg.ml. LBP..ng.ml. KRT14..ng.ml.	0.665392	0.0826026	0.640572	0.0914368	0.597268	0.0818216	0.674453	0.108356	0.657526	0.0883903	0.606387	0.0695644
LEPTINE..ng.ml. S100A12..pg.ml. KRT19..ng.ml.	0.734119	0.104139	0.608216	0.109899	0.634562	0.0850105	0.717906	0.0929409	0.660686	0.0851655	0.606265	0.0776508
Age KIF20B IGFALS..ng.ml.	0.74493	0.09528	0.597139	0.0917016	0.699736	0.0964281	0.620994	0.0823039	0.669662	0.101445	0.606251	0.0669732
Gender Hp.Status IGFALS..ng.ml.	0.695516	0.0867368	0.61292	0.114741	0.58236	0.089985	0.632227	0.0952713	0.633448	0.107281	0.606053	0.065888
Age S100A12..pg.ml. KIF20B	0.760505	0.0936754	0.627757	0.0955303	0.687928	0.0675546	0.637894	0.0915948	0.688675	0.0863884	0.605994	0.0620987
KIF20B KRT19..ng.ml. LBP..ng.ml.	0.691001	0.0885961	0.621399	0.098177	0.602578	0.101751	0.63006	0.0992255	0.671038	0.0681041	0.605881	0.0487599
HAPTOGLOBINE..g.l. S100A12..pg.ml. ARG1..ng.ml.	0.665074	0.0739948	0.638572	0.116552	0.600716	0.090707	0.747896	0.082782	0.695373	0.0714734	0.605832	0.0596119
MAN2A1.ng.ml ATAD3B..ng.ml. CA2..ng.ml.	0.694484	0.0743598	0.611196	0.100771	0.634282	0.0774864	0.741315	0.0813	0.713784	0.08422	0.605709	0.0665331
Gender DCD..Âµg.ml. LBP..ng.ml.	0.700327	0.0831907	0.610256	0.111838	0.581376	0.0667615	0.716637	0.130038	0.674481	0.0955144	0.605655	0.0659926
Hp.Status MAN2A1.ng.ml ATAD3B..ng.ml.	0.704396	0.0861722	0.646248	0.0937547	0.60011	0.0944863	0.622006	0.0895042	0.650075	0.0779783	0.605632	0.0767069
S100A12..pg.ml. KRT19..ng.ml. F13A1..Âµg.ml.	0.720675	0.0765381	0.5996	0.0700383	0.599889	0.0816022	0.652562	0.0870887	0.641371	0.0775405	0.605405	0.0460439
ARG1..ng.ml. ATAD3B..ng.ml. JUP..ng.ml.	0.744211	0.0914262	0.613207	0.0955039	0.616655	0.0886989	0.647212	0.0929798	0.690237	0.0801743	0.605216	0.0644577
MAN2A1.ng.ml LBP..ng.ml. KRT14..ng.ml.	0.713992	0.0920368	0.626725	0.110519	0.590075	0.069213	0.661272	0.0719149	0.686381	0.0929964	0.605183	0.0809831
HAPTOGLOBINE..g.l. S100A12..pg.ml. MAN2A1.ng.ml	0.711062	0.0666041	0.617955	0.091807	0.590456	0.0745228	0.671733	0.0955408	0.687081	0.0689575	0.604987	0.054132
S100A12..pg.ml. DCD..Âµg.ml. JUP..ng.ml.	0.676743	0.0773272	0.635876	0.0906354	0.593394	0.080362	0.709954	0.0880643	0.610071	0.070017	0.604776	0.0581686
Gender S100A12..pg.ml. F13A1..Âµg.ml.	0.669813	0.0880595	0.604585	0.0928988	0.593668	0.0678178	0.64622	0.0944666	0.65038	0.0922138	0.604613	0.0601926
Hp.Status KRT19..ng.ml. DCD..Âµg.ml.	0.638952	0.094503	0.613262	0.0976058	0.628256	0.0743013	0.662023	0.0817753	0.559923	0.0575927	0.604591	0.064868
KIF20B MAN2A1.ng.ml F13A1..Âµg.ml.	0.743172	0.0810118	0.657381	0.109694	0.628326	0.0897542	0.603272	0.0735545	0.704092	0.0824382	0.604545	0.0758481
JUP..ng.ml. LBP..ng.ml. F13A1..Âµg.ml.	0.76302	0.0773044	0.616013	0.0935165	0.610983	0.08096	0.647893	0.103531	0.685148	0.0857603	0.604498	0.0587219
IGFALS..ng.ml. LBP..ng.ml. KRT14..ng.ml.	0.733447	0.0836721	0.630987	0.106809	0.589198	0.0868268	0.638995	0.0989435	0.681414	0.0834908	0.604068	0.0729575
Gender MAN2A1.ng.ml CA2..ng.ml.	0.686083	0.0802355	0.609522	0.0863904	0.612599	0.0795494	0.761147	0.0799657	0.719131	0.0757889	0.603961	0.0537279
S100A12..pg.ml. MAN2A1.ng.ml JUP..ng.ml.	0.766199	0.0673695	0.618807	0.110074	0.608381	0.0806538	0.640357	0.0962258	0.69703	0.0832633	0.603912	0.0616238
Hp.Status KRT19..ng.ml. IGFALS..ng.ml.	0.68653	0.10674	0.635551	0.114901	0.638739	0.078055	0.601754	0.0934161	0.593787	0.0833608	0.603865	0.0535184
Age MAN2A1.ng.ml IGFALS..ng.ml.	0.73746	0.100969	0.59873	0.0672668	0.682725	0.102077	0.630422	0.094348	0.666688	0.101505	0.60375	0.0613341
Hp.Status LEPTINE..ng.ml. LBP..ng.ml.	0.688948	0.100522	0.652996	0.0992128	0.598605	0.109221	0.696675	0.0996768	0.626528	0.083636	0.603709	0.0825617
Age LBP..ng.ml. F13A1..Âµg.ml.	0.753051	0.1089	0.603008	0.068648	0.649197	0.0828703	0.627186	0.0950035	0.664473	0.0959043	0.603638	0.0696359
Gender CA2..ng.ml. KRT14..ng.ml.	0.621035	0.101115	0.631078	0.104396	0.591351	0.074746	0.765829	0.0737215	0.679859	0.0846614	0.603282	0.0720523
HAPTOGLOBINE..g.l. S100A12..pg.ml. IGFALS..ng.ml.	0.653741	0.0877699	0.62183	0.0967681	0.613929	0.0842092	0.669804	0.107539	0.665003	0.0897977	0.60323	0.0563002
S100A12..pg.ml. KIF20B ARG1..ng.ml.	0.606225	0.0883945	0.644883	0.118758	0.595582	0.074273	0.760848	0.0641655	0.640169	0.0879028	0.603226	0.0576289
S100A12..pg.ml. KRT19..ng.ml. KRT14..ng.ml.	0.666504	0.0907328	0.657415	0.110118	0.611037	0.0920799	0.632931	0.0754578	0.658281	0.0807054	0.603184	0.0565846
Gender LBP..ng.ml. F13A1..Âµg.ml.	0.718403	0.0962531	0.596683	0.0835079	0.601488	0.0788775	0.720267	0.115053	0.659072	0.105443	0.603119	0.0694045
Age ATAD3B..ng.ml. JUP..ng.ml.	0.770417	0.081278	0.594814	0.072661	0.621923	0.0726502	0.630964	0.0911885	0.664748	0.0776753	0.603066	0.0675513
HAPTOGLOBINE..g.l. IGFALS..ng.ml. F13A1..Âµg.ml.	0.7123	0.106427	0.598319	0.0915749	0.59765	0.0791331	0.630685	0.0801938	0.671622	0.0967292	0.603014	0.0596625
S100A12..pg.ml. KRT19..ng.ml. LBP..ng.ml.	0.72651	0.0918039	0.594455	0.083631	0.586578	0.0580225	0.695632	0.0960607	0.653651	0.0778107	0.60295	0.0612891
MAN2A1.ng.ml IGFALS..ng.ml. DCD..Âµg.ml.	0.698571	0.0712181	0.599879	0.0753272	0.607569	0.0899994	0.635783	0.0800703	0.650896	0.0786096	0.602822	0.0577712
S100A12..pg.ml. MAN2A1.ng.ml DCD..Âµg.ml.	0.67818	0.0837289	0.62915	0.107992	0.60222	0.0864761	0.675993	0.0994174	0.662249	0.0760797	0.602767	0.0623546
Gender KIF20B ARG1..ng.ml.	0.645744	0.0777191	0.635799	0.110425	0.590857	0.0796827	0.741334	0.114015	0.661638	0.0842669	0.602493	0.050362
HAPTOGLOBINE..g.l. JUP..ng.ml. LBP..ng.ml.	0.723894	0.0759768	0.596324	0.0705419	0.601918	0.0858577	0.667062	0.090204	0.716226	0.0720216	0.602417	0.0581323
HAPTOGLOBINE..g.l. KIF20B MAN2A1.ng.ml	0.711095	0.0670803	0.618506	0.114911	0.606698	0.0775332	0.645621	0.0704481	0.66783	0.0803747	0.602075	0.0543205
Gender LEPTINE..ng.ml. F13A1..Âµg.ml.	0.731602	0.098096	0.630834	0.0767934	0.616441	0.104017	0.725066	0.108394	0.621679	0.0915935	0.602032	0.0795929
KIF20B JUP..ng.ml. KRT14..ng.ml.	0.711834	0.0778415	0.661666	0.0971094	0.577973	0.0681251	0.648569	0.106842	0.596842	0.0763938	0.60187	0.0688993
Hp.Status LEPTINE..ng.ml. JUP..ng.ml.	0.703664	0.0867657	0.66173	0.114321	0.625301	0.116255	0.685134	0.0879148	0.625994	0.0865655	0.601776	0.0851771
Hp.Status ATAD3B..ng.ml. LBP..ng.ml.	0.71433	0.097996	0.626074	0.101074	0.613815	0.0902616	0.611871	0.090339	0.679222	0.0853479	0.60155	0.0728721
HAPTOGLOBINE..g.l. KIF20B KRT14..ng.ml.	0.659568	0.0895649	0.638711	0.113264	0.581709	0.075456	0.641401	0.0934234	0.648171	0.0625046	0.601543	0.0571909
HAPTOGLOBINE..g.l. MAN2A1.ng.ml ATAD3B..ng.ml.	0.692301	0.0848186	0.608912	0.114109	0.620434	0.0846792	0.614097	0.0989856	0.664127	0.0709558	0.60128	0.0600513
Age ATAD3B..ng.ml. F13A1..Âµg.ml.	0.756962	0.10026	0.630887	0.0941011	0.608774	0.0817658	0.610805	0.0824518	0.682344	0.0852774	0.601137	0.0739344
DCD..Âµg.ml. LBP..ng.ml. KRT14..ng.ml.	0.684276	0.0784358	0.640403	0.092637	0.589225	0.0716408	0.672187	0.0943637	0.657024	0.0860209	0.601066	0.0766642
LEPTINE..ng.ml. KRT19..ng.ml. MAN2A1.ng.ml	0.714447	0.0962173	0.624721	0.0815824	0.620233	0.0800855	0.67474	0.093898	0.620268	0.0854113	0.60105	0.0678838
KIF20B MAN2A1.ng.ml IGFALS..ng.ml.	0.716358	0.0731319	0.593136	0.0749418	0.610422	0.105408	0.614102	0.0925433	0.674157	0.0905032	0.601029	0.0605904
KIF20B LBP..ng.ml. KRT14..ng.ml.	0.678173	0.0977641	0.628753	0.0985138	0.593912	0.0806872	0.616117	0.100181	0.666546	0.0663259	0.600815	0.0632852
KIF20B MAN2A1.ng.ml KRT14..ng.ml.	0.696614	0.0885337	0.630154	0.0889993	0.579501	0.061981	0.60662	0.0789337	0.660104	0.0676823	0.600717	0.0664466
LEPTINE..ng.ml. KIF20B KRT19..ng.ml.	0.740541	0.075503	0.621925	0.108883	0.619228	0.09602	0.666946	0.09863	0.615184	0.0720863	0.600442	0.0530103
S100A12..pg.ml. KRT19..ng.ml. MAN2A1.ng.ml	0.712902	0.0713361	0.618415	0.086427	0.590628	0.0674806	0.664909	0.0859522	0.685261	0.0636693	0.600368	0.0614514
KIF20B ARG1..ng.ml. F13A1..Âµg.ml.	0.667189	0.086616	0.640065	0.104706	0.578091	0.0720101	0.723284	0.0733783	0.628587	0.0739869	0.600354	0.0492799
HAPTOGLOBINE..g.l. LBP..ng.ml. F13A1..Âµg.ml.	0.713768	0.089518	0.607687	0.0859114	0.600145	0.082877	0.638579	0.0967057	0.71666	0.0713467	0.600266	0.0555798
HAPTOGLOBINE..g.l. KIF20B KRT19..ng.ml.	0.701826	0.0893822	0.613863	0.110702	0.57582	0.0573203	0.661985	0.0758129	0.641219	0.0651092	0.600246	0.0683071
KIF20B DCD..Âµg.ml. LBP..ng.ml.	0.6855	0.0786682	0.623697	0.0822135	0.600034	0.0878397	0.636034	0.0749773	0.670147	0.0866746	0.600241	0.0525267
Gender LEPTINE..ng.ml. MAN2A1.ng.ml	0.724492	0.0815125	0.653424	0.097585	0.597078	0.076281	0.687812	0.1222	0.617869	0.0726516	0.600215	0.0619916
Gender LEPTINE..ng.ml. KIF20B	0.725711	0.0801471	0.626472	0.10499	0.600732	0.0831767	0.721214	0.110153	0.610124	0.0740744	0.600134	0.0687459
ATAD3B..ng.ml. JUP..ng.ml. KRT14..ng.ml.	0.743374	0.0878713	0.64733	0.0965555	0.592037	0.0815894	0.610239	0.0840059	0.63071	0.101245	0.600089	0.0715817
Hp.Status LBP..ng.ml. F13A1..Âµg.ml.	0.741776	0.0926245	0.644368	0.0873125	0.583613	0.0781488	0.646913	0.0935515	0.633612	0.0849498	0.600047	0.0748292
Hp.Status ATAD3B..ng.ml. JUP..ng.ml.	0.7524	0.087341	0.642061	0.0957476	0.598564	0.0778087	0.604855	0.0930709	0.648286	0.0789835	0.600007	0.0591916
ATAD3B..ng.ml. CA2..ng.ml. KRT14..ng.ml.	0.652346	0.0872728	0.638077	0.118572	0.629625	0.0871054	0.759825	0.0703707	0.717422	0.0849521	0.599981	0.0682325
LEPTINE..ng.ml. JUP..ng.ml. KRT14..ng.ml.	0.711862	0.0740445	0.678294	0.0947173	0.62325	0.10615	0.676147	0.0894433	0.617267	0.0777245	0.599637	0.0659259
S100A12..pg.ml. KRT19..ng.ml. JUP..ng.ml.	0.752927	0.0640422	0.604493	0.0937657	0.589529	0.0801489	0.685845	0.0892985	0.63737	0.067429	0.599434	0.0576262
Hp.Status KIF20B JUP..ng.ml.	0.701029	0.106845	0.654613	0.100318	0.590533	0.0750835	0.657626	0.0884899	0.595848	0.0696685	0.599221	0.0604448
Age S100A12..pg.ml. IGFALS..ng.ml.	0.728158	0.0824698	0.630505	0.0936296	0.650017	0.07421	0.60589	0.0812633	0.703813	0.0991969	0.599153	0.0607491
Gender MAN2A1.ng.ml LBP..ng.ml.	0.711041	0.0942191	0.610056	0.0878247	0.590808	0.090203	0.70087	0.117115	0.69727	0.0993694	0.59886	0.0915552
HAPTOGLOBINE..g.l. S100A12..pg.ml. JUP..ng.ml.	0.712155	0.0635885	0.605864	0.0851107	0.601306	0.0980235	0.676378	0.0997703	0.67323	0.0525306	0.598708	0.0508596
S100A12..pg.ml. LBP..ng.ml. F13A1..Âµg.ml.	0.69311	0.0719923	0.614364	0.0821711	0.59003	0.0759378	0.687677	0.0958868	0.63737	0.0597523	0.598653	0.0599641
IGFALS..ng.ml. DCD..Âµg.ml. KRT14..ng.ml.	0.629844	0.0679151	0.666359	0.0790112	0.638565	0.0943577	0.626842	0.0835137	0.607223	0.0798281	0.598547	0.0842814
KIF20B KRT19..ng.ml. F13A1..Âµg.ml.	0.708623	0.0868912	0.611181	0.0973409	0.601699	0.0927986	0.587267	0.066543	0.61391	0.0712893	0.598496	0.0476464
LEPTINE..ng.ml. MAN2A1.ng.ml DCD..Âµg.ml.	0.71133	0.09246	0.650406	0.0992405	0.616304	0.0880494	0.654292	0.110973	0.626419	0.0869011	0.598297	0.0756783
HAPTOGLOBINE..g.l. IGFALS..ng.ml. KRT14..ng.ml.	0.67988	0.0772785	0.637681	0.100708	0.60984	0.0746687	0.611429	0.0840666	0.683526	0.0824007	0.598249	0.0581512
Hp.Status KIF20B F13A1..Âµg.ml.	0.691505	0.0898041	0.67979	0.1237	0.579452	0.0857789	0.588269	0.0817157	0.556768	0.0667639	0.598167	0.0528201
KIF20B MAN2A1.ng.ml LBP..ng.ml.	0.73216	0.0994124	0.593358	0.088075	0.603337	0.0836032	0.627797	0.0881542	0.711866	0.0868631	0.598103	0.0497772
HAPTOGLOBINE..g.l. S100A12..pg.ml. F13A1..Âµg.ml.	0.710406	0.0913612	0.598062	0.0676021	0.580215	0.0863045	0.708592	0.0883334	0.658005	0.0653941	0.597674	0.0471607
KIF20B MAN2A1.ng.ml ATAD3B..ng.ml.	0.713077	0.0784782	0.608084	0.0807205	0.629641	0.0978929	0.636197	0.0825549	0.671901	0.072612	0.597533	0.0581151
S100A12..pg.ml. ARG1..ng.ml. F13A1..Âµg.ml.	0.649945	0.0999188	0.623616	0.0915429	0.595792	0.0737332	0.765235	0.0806911	0.628785	0.0934061	0.597461	0.0528008
HAPTOGLOBINE..g.l. MAN2A1.ng.ml IGFALS..ng.ml.	0.700652	0.0805319	0.617022	0.0860733	0.605788	0.0867424	0.657636	0.0867077	0.664854	0.0806759	0.597196	0.0526468
IGFALS..ng.ml. LBP..ng.ml. F13A1..Âµg.ml.	0.751633	0.0831655	0.607242	0.0806503	0.582647	0.0812781	0.637534	0.0932227	0.667945	0.0843742	0.597178	0.049811
KIF20B MAN2A1.ng.ml DCD..Âµg.ml.	0.708265	0.0917876	0.587513	0.0972135	0.606868	0.0842211	0.604587	0.0848569	0.675911	0.0852279	0.597139	0.0705639
HAPTOGLOBINE..g.l. ATAD3B..ng.ml. JUP..ng.ml.	0.715972	0.0714542	0.630093	0.0876852	0.632062	0.0932778	0.610639	0.0769644	0.647979	0.068209	0.597073	0.0594091
KIF20B LBP..ng.ml. F13A1..Âµg.ml.	0.696318	0.0868872	0.616547	0.0897689	0.60492	0.0736047	0.61931	0.0888962	0.652556	0.0679178	0.596765	0.0546556
Gender LEPTINE..ng.ml. S100A12..pg.ml.	0.69364	0.116733	0.611612	0.0816181	0.609892	0.0991575	0.689028	0.120946	0.656373	0.0869881	0.596739	0.0791628
S100A12..pg.ml. KRT19..ng.ml. DCD..Âµg.ml.	0.639912	0.0752632	0.619493	0.116066	0.5924	0.0818024	0.717423	0.0984781	0.592074	0.0623565	0.596649	0.055714
LEPTINE..ng.ml. LBP..ng.ml. KRT14..ng.ml.	0.656922	0.0935228	0.674717	0.0990488	0.585796	0.0867316	0.668694	0.105234	0.641858	0.0773959	0.596593	0.0687991
HAPTOGLOBINE..g.l. LEPTINE..ng.ml. IGFALS..ng.ml.	0.697806	0.0912339	0.667424	0.101553	0.623776	0.10764	0.691773	0.100071	0.688319	0.0868355	0.59653	0.0714175
KRT19..ng.ml. LBP..ng.ml. F13A1..Âµg.ml.	0.742795	0.0945718	0.598836	0.0984721	0.616113	0.0794687	0.636288	0.0893767	0.648875	0.0722852	0.596519	0.0682428
Gender KRT19..ng.ml. CA2..ng.ml.	0.658596	0.0674168	0.611252	0.0990745	0.60608	0.0821678	0.765728	0.0848979	0.686559	0.0886207	0.596387	0.061973
Hp.Status HAPTOGLOBINE..g.l. ATAD3B..ng.ml.	0.686188	0.0959501	0.660668	0.104625	0.599469	0.0959155	0.591696	0.0852241	0.636413	0.076034	0.59602	0.06496
S100A12..pg.ml. IGFALS..ng.ml. F13A1..Âµg.ml.	0.674991	0.0882604	0.608864	0.0855327	0.669058	0.107697	0.644844	0.100784	0.614372	0.0894797	0.595946	0.0595568
HAPTOGLOBINE..g.l. S100A12..pg.ml. KRT19..ng.ml.	0.747113	0.0896745	0.595172	0.0857297	0.583203	0.0716541	0.705652	0.0815717	0.662082	0.0849058	0.595896	0.0601424
Age LEPTINE..ng.ml. LBP..ng.ml.	0.719895	0.0867408	0.669149	0.128394	0.601302	0.0837583	0.686214	0.124492	0.6495	0.0957473	0.595878	0.0886139
S100A12..pg.ml. MAN2A1.ng.ml F13A1..Âµg.ml.	0.708675	0.0728851	0.651992	0.102104	0.632478	0.0945852	0.655987	0.0931558	0.690164	0.0690104	0.595773	0.0740822
S100A12..pg.ml. KIF20B KRT14..ng.ml.	0.602518	0.0958908	0.6301	0.105163	0.604942	0.0769549	0.653898	0.0949339	0.604719	0.081641	0.59566	0.0557509
ARG1..ng.ml. ATAD3B..ng.ml. LBP..ng.ml.	0.739055	0.0881859	0.608104	0.0869358	0.612197	0.0893944	0.641525	0.0811795	0.717896	0.0775465	0.595463	0.0703919
KIF20B JUP..ng.ml. F13A1..Âµg.ml.	0.731462	0.0937276	0.619911	0.094847	0.587356	0.0773073	0.649296	0.090694	0.661495	0.0951359	0.595432	0.0603363
LEPTINE..ng.ml. MAN2A1.ng.ml LBP..ng.ml.	0.73091	0.100786	0.665617	0.0897889	0.589444	0.0933178	0.653696	0.0995057	0.685462	0.0932875	0.595356	0.0657085
HAPTOGLOBINE..g.l. DCD..Âµg.ml. LBP..ng.ml.	0.704597	0.0674879	0.592817	0.08491	0.587432	0.097301	0.645729	0.111056	0.715206	0.0723002	0.595318	0.0586894
Age LEPTINE..ng.ml. JUP..ng.ml.	0.755707	0.0733703	0.64871	0.103314	0.608722	0.0773727	0.691417	0.105058	0.672636	0.102534	0.594498	0.0836781
S100A12..pg.ml. KRT19..ng.ml. IGFALS..ng.ml.	0.682872	0.0850174	0.590008	0.0928302	0.662562	0.107062	0.668752	0.102974	0.594095	0.0821413	0.594477	0.0643235
Age Hp.Status ATAD3B..ng.ml.	0.732834	0.0895193	0.625049	0.0907178	0.608948	0.0951297	0.585316	0.0854676	0.677667	0.0746197	0.594399	0.0742902
HAPTOGLOBINE..g.l. S100A12..pg.ml. KIF20B	0.627189	0.098248	0.612027	0.0951122	0.584892	0.0693724	0.702374	0.10761	0.653078	0.0807291	0.594192	0.050589
Hp.Status IGFALS..ng.ml. F13A1..Âµg.ml.	0.71617	0.0876383	0.634074	0.105387	0.613744	0.0859792	0.586724	0.0725364	0.61516	0.0774033	0.593837	0.0495605
Gender S100A12..pg.ml. KRT19..ng.ml.	0.712448	0.0796977	0.588278	0.0722282	0.591552	0.0837563	0.653348	0.102223	0.641585	0.087938	0.593812	0.0685039
DCD..Âµg.ml. LBP..ng.ml. F13A1..Âµg.ml.	0.704926	0.072013	0.609542	0.0961629	0.598742	0.0817324	0.659445	0.104387	0.636687	0.0899615	0.593806	0.0489148
LEPTINE..ng.ml. JUP..ng.ml. F13A1..Âµg.ml.	0.701491	0.0798104	0.61627	0.108946	0.641254	0.0949333	0.681557	0.0861138	0.66771	0.0682053	0.59378	0.0705582
Gender KIF20B KRT19..ng.ml.	0.694686	0.0938951	0.615027	0.0875339	0.593329	0.0799889	0.652414	0.0971233	0.614382	0.0790294	0.593614	0.0603192
Age ATAD3B..ng.ml. KRT14..ng.ml.	0.714428	0.0907066	0.61974	0.1047	0.628306	0.0980665	0.61815	0.102308	0.6955	0.082488	0.593366	0.0853952
KRT19..ng.ml. IGFALS..ng.ml. DCD..Âµg.ml.	0.645322	0.0914337	0.602275	0.0926846	0.644327	0.102298	0.635049	0.0877772	0.589076	0.0655971	0.593269	0.0647628
KRT19..ng.ml. DCD..Âµg.ml. KRT14..ng.ml.	0.624812	0.0882926	0.636859	0.104	0.657861	0.113068	0.649387	0.0865354	0.587327	0.0848137	0.593219	0.0745391
Age ATAD3B..ng.ml. LBP..ng.ml.	0.779416	0.0984911	0.603115	0.0992339	0.625408	0.102675	0.624621	0.111443	0.68505	0.103496	0.593216	0.074618
LEPTINE..ng.ml. IGFALS..ng.ml. KRT14..ng.ml.	0.681465	0.103868	0.665099	0.103461	0.612357	0.0960398	0.642382	0.0856797	0.617157	0.089517	0.593183	0.0655649
Gender IGFALS..ng.ml. F13A1..Âµg.ml.	0.726922	0.0792229	0.599062	0.0927647	0.590579	0.0687688	0.648318	0.0908494	0.662058	0.0828725	0.592792	0.0713847
MAN2A1.ng.ml ATAD3B..ng.ml. LBP..ng.ml.	0.731464	0.0849584	0.606751	0.100045	0.59798	0.0820768	0.637484	0.0855225	0.676394	0.0978986	0.592693	0.0913166
Gender HAPTOGLOBINE..g.l. MAN2A1.ng.ml	0.708069	0.0814204	0.619237	0.0970765	0.588164	0.0978124	0.699852	0.108522	0.677356	0.0805643	0.592541	0.0666484
Gender KIF20B KRT14..ng.ml.	0.641427	0.0905937	0.633792	0.107229	0.589954	0.0775543	0.660375	0.0990115	0.62198	0.0734413	0.592472	0.080053
HAPTOGLOBINE..g.l. LEPTINE..ng.ml. JUP..ng.ml.	0.718776	0.0729535	0.643067	0.120776	0.638094	0.112575	0.682826	0.105194	0.662022	0.0852891	0.592272	0.0730585
Hp.Status S100A12..pg.ml. DCD..Âµg.ml.	0.590631	0.0848063	0.625159	0.100964	0.587521	0.0802095	0.672114	0.106431	0.568678	0.0671294	0.592182	0.0617703
ARG1..ng.ml. MAN2A1.ng.ml ATAD3B..ng.ml.	0.67841	0.0792721	0.625769	0.0900033	0.633066	0.0804223	0.690572	0.0828524	0.638179	0.0758811	0.591963	0.0588356
ARG1..ng.ml. DCD..Âµg.ml. ATAD3B..ng.ml.	0.66965	0.0854703	0.6249	0.081211	0.600548	0.0659966	0.656707	0.101671	0.649626	0.0821719	0.591955	0.0645775
S100A12..pg.ml. JUP..ng.ml. KRT14..ng.ml.	0.697675	0.0712241	0.620961	0.0813474	0.578812	0.0654025	0.676475	0.0914106	0.649028	0.0866064	0.591275	0.0620159
HAPTOGLOBINE..g.l. ATAD3B..ng.ml. LBP..ng.ml.	0.728233	0.0680232	0.630779	0.0756167	0.617005	0.108041	0.622587	0.0946373	0.700065	0.0777407	0.591255	0.0632304
HAPTOGLOBINE..g.l. KRT19..ng.ml. ARG1..ng.ml.	0.695325	0.0905563	0.627597	0.111805	0.603145	0.0672838	0.709598	0.0788593	0.671725	0.0749881	0.591251	0.0670298
Hp.Status HAPTOGLOBINE..g.l. JUP..ng.ml.	0.752179	0.0969628	0.619354	0.118487	0.587753	0.0828309	0.659677	0.0813367	0.640014	0.0682252	0.591073	0.0543116
Age HAPTOGLOBINE..g.l. DCD..Âµg.ml.	0.729377	0.0834525	0.610227	0.0943799	0.622001	0.10355	0.623308	0.107042	0.685079	0.101993	0.590995	0.0720155
KRT19..ng.ml. IGFALS..ng.ml. F13A1..Âµg.ml.	0.680267	0.104279	0.606109	0.0852412	0.63307	0.0889253	0.588382	0.0708418	0.603356	0.0806637	0.590716	0.0826582
Age S100A12..pg.ml. LBP..ng.ml.	0.718529	0.120282	0.604074	0.0945793	0.618853	0.0994099	0.644654	0.114025	0.648078	0.0954604	0.590636	0.0716712
KRT19..ng.ml. IGFALS..ng.ml. KRT14..ng.ml.	0.670375	0.0811401	0.625147	0.118936	0.620287	0.0804761	0.610932	0.0939521	0.602819	0.0668631	0.59058	0.0763131
Gender KIF20B IGFALS..ng.ml.	0.689358	0.0896706	0.59579	0.0828752	0.601726	0.0622939	0.63254	0.0965632	0.683449	0.0894907	0.590434	0.0545976
IGFALS..ng.ml. ATAD3B..ng.ml. JUP..ng.ml.	0.753801	0.0806144	0.580869	0.0888458	0.609137	0.0850383	0.593788	0.0705691	0.649996	0.100248	0.590225	0.0645583
S100A12..pg.ml. MAN2A1.ng.ml KRT14..ng.ml.	0.648765	0.0736344	0.619865	0.101881	0.592429	0.0794178	0.655284	0.0947121	0.68283	0.0776851	0.590049	0.0694741
ARG1..ng.ml. DCD..Âµg.ml. F13A1..Âµg.ml.	0.658352	0.0803298	0.606798	0.0734052	0.576641	0.067329	0.739579	0.0753489	0.654079	0.0838698	0.590001	0.0540786
Age KIF20B JUP..ng.ml.	0.715751	0.101166	0.626241	0.0961714	0.663799	0.108518	0.604559	0.106825	0.629801	0.092281	0.589993	0.0618663
Gender Hp.Status DCD..Âµg.ml.	0.64786	0.0788053	0.623482	0.0929311	0.570664	0.0802452	0.659659	0.100833	0.58977	0.0706176	0.58993	0.0593037
LEPTINE..ng.ml. IGFALS..ng.ml. LBP..ng.ml.	0.711931	0.0831806	0.627657	0.106639	0.603875	0.0881806	0.676423	0.107225	0.642904	0.103515	0.589916	0.0708056
DCD..Âµg.ml. ATAD3B..ng.ml. F13A1..Âµg.ml.	0.669738	0.10673	0.64292	0.116033	0.603295	0.0702475	0.59524	0.0813327	0.598288	0.0732826	0.589605	0.0667178
Gender HAPTOGLOBINE..g.l. LBP..ng.ml.	0.707193	0.0852773	0.593952	0.0972737	0.59113	0.0744189	0.718659	0.129701	0.717837	0.0900119	0.589494	0.0746443
Age HAPTOGLOBINE..g.l. JUP..ng.ml.	0.743405	0.0861611	0.609385	0.093897	0.623133	0.0930911	0.618081	0.0938225	0.68046	0.0826675	0.589472	0.0628784
S100A12..pg.ml. KIF20B DCD..Âµg.ml.	0.579722	0.0740089	0.611222	0.0976134	0.601587	0.0889214	0.718079	0.0938255	0.579975	0.0707412	0.589463	0.0586788
S100A12..pg.ml. KIF20B MAN2A1.ng.ml	0.705434	0.0711449	0.629159	0.0940799	0.599302	0.0732911	0.642367	0.0944911	0.710149	0.0945833	0.589311	0.0632517
Age LEPTINE..ng.ml. DCD..Âµg.ml.	0.717199	0.09448	0.644667	0.0843604	0.605632	0.0887306	0.685306	0.117153	0.678682	0.0938124	0.589292	0.093929
Gender MAN2A1.ng.ml IGFALS..ng.ml.	0.690786	0.0770178	0.586821	0.0866765	0.596002	0.0829072	0.647854	0.105887	0.65281	0.0884592	0.589188	0.0595144
Gender S100A12..pg.ml. KRT14..ng.ml.	0.647099	0.0874918	0.646743	0.121835	0.600506	0.0769751	0.621955	0.0963213	0.654908	0.089076	0.589002	0.0727
DCD..Âµg.ml. ATAD3B..ng.ml. LBP..ng.ml.	0.725422	0.0674728	0.603652	0.0873033	0.595103	0.0689304	0.609486	0.0858344	0.676326	0.0849087	0.588763	0.0485758
KIF20B ARG1..ng.ml. DCD..Âµg.ml.	0.62776	0.086452	0.622922	0.0953557	0.587805	0.0671464	0.727493	0.0624722	0.680528	0.0822396	0.588299	0.0486815
ATAD3B..ng.ml. LBP..ng.ml. F13A1..Âµg.ml.	0.75026	0.0804373	0.602046	0.0936277	0.615345	0.0962578	0.588418	0.0846476	0.667003	0.0748939	0.587987	0.0637699
MAN2A1.ng.ml ATAD3B..ng.ml. KRT14..ng.ml.	0.659022	0.079602	0.651935	0.0809423	0.611397	0.0950828	0.632731	0.0752252	0.617797	0.0885533	0.587971	0.0704869
HAPTOGLOBINE..g.l. KIF20B IGFALS..ng.ml.	0.673178	0.0814289	0.604854	0.0935522	0.590626	0.0709799	0.652177	0.0827381	0.667674	0.0863077	0.587937	0.0474386
KIF20B DCD..Âµg.ml. JUP..ng.ml.	0.682732	0.0964109	0.599227	0.0896521	0.57793	0.0893367	0.693999	0.0990464	0.595158	0.0659607	0.587424	0.0632683
Hp.Status ATAD3B..ng.ml. F13A1..Âµg.ml.	0.687998	0.103188	0.671962	0.0993938	0.623088	0.102525	0.582604	0.0702208	0.608545	0.0910734	0.587423	0.0636199
LEPTINE..ng.ml. IGFALS..ng.ml. JUP..ng.ml.	0.70337	0.0992317	0.624419	0.0967435	0.618291	0.102341	0.686044	0.0968784	0.627417	0.0895973	0.587336	0.0700511
KRT19..ng.ml. F13A1..Âµg.ml. KRT14..ng.ml.	0.678374	0.0692875	0.646559	0.119495	0.614714	0.0793975	0.556882	0.0578268	0.571202	0.0531145	0.586901	0.0504562
S100A12..pg.ml. F13A1..Âµg.ml. KRT14..ng.ml.	0.672694	0.0823339	0.649103	0.101387	0.590915	0.0736115	0.59553	0.0929015	0.651101	0.0746384	0.586718	0.0523572
S100A12..pg.ml. KIF20B JUP..ng.ml.	0.704841	0.0839714	0.635434	0.0986186	0.587991	0.0739769	0.696309	0.0836762	0.634994	0.0759233	0.586632	0.0496501
S100A12..pg.ml. KIF20B KRT19..ng.ml.	0.700954	0.0790011	0.596494	0.0868841	0.592348	0.0797846	0.678343	0.101417	0.644423	0.0589859	0.586592	0.0610976
Age KRT19..ng.ml. ATAD3B..ng.ml.	0.731751	0.0829024	0.595943	0.086798	0.61585	0.0830364	0.618207	0.0922326	0.665616	0.0736222	0.586528	0.0747988
KRT19..ng.ml. MAN2A1.ng.ml ATAD3B..ng.ml.	0.684661	0.0964054	0.618147	0.0895988	0.627268	0.0929833	0.649524	0.0971934	0.642353	0.0862578	0.586465	0.0738244
HAPTOGLOBINE..g.l. KRT19..ng.ml. LBP..ng.ml.	0.712569	0.068123	0.622485	0.0926831	0.59803	0.076289	0.645203	0.100692	0.695095	0.0720667	0.58565	0.0606801
S100A12..pg.ml. ATAD3B..ng.ml. JUP..ng.ml.	0.739803	0.080016	0.609719	0.0871986	0.618381	0.0946586	0.606323	0.0796011	0.630445	0.0771841	0.585527	0.053015
LEPTINE..ng.ml. DCD..Âµg.ml. JUP..ng.ml.	0.713868	0.0764168	0.616219	0.0966937	0.629823	0.0908388	0.682068	0.0994475	0.606927	0.0698385	0.585261	0.0804242
KRT19..ng.ml. LBP..ng.ml. KRT14..ng.ml.	0.686409	0.0943967	0.636611	0.0994708	0.590647	0.0862288	0.636147	0.0916822	0.65174	0.0678277	0.585251	0.0814361
LBP..ng.ml. F13A1..Âµg.ml. KRT14..ng.ml.	0.693655	0.0903515	0.626417	0.108558	0.593969	0.0633609	0.61713	0.0892056	0.639247	0.0824719	0.58524	0.0777139
Age HAPTOGLOBINE..g.l. ATAD3B..ng.ml.	0.742869	0.0854627	0.617426	0.104649	0.621095	0.0923589	0.634946	0.124137	0.681489	0.0726673	0.58522	0.0752426
LEPTINE..ng.ml. IGFALS..ng.ml. F13A1..Âµg.ml.	0.697466	0.0994076	0.638295	0.0878535	0.602358	0.0869725	0.659973	0.0980393	0.646874	0.0804074	0.585159	0.0740076
IGFALS..ng.ml. DCD..Âµg.ml. F13A1..Âµg.ml.	0.670076	0.0871255	0.604069	0.0828002	0.636119	0.0836292	0.606684	0.0789971	0.605353	0.0896292	0.584906	0.0483881
ATAD3B..ng.ml. LBP..ng.ml. KRT14..ng.ml.	0.710843	0.089185	0.606134	0.112629	0.591919	0.0803506	0.593901	0.0852527	0.689423	0.0776474	0.584867	0.0741338
Gender MAN2A1.ng.ml DCD..Âµg.ml.	0.680358	0.0867256	0.606529	0.0904342	0.586949	0.0865218	0.653121	0.0985377	0.647393	0.0841006	0.584713	0.0817441
ATAD3B..ng.ml. JUP..ng.ml. LBP..ng.ml.	0.735902	0.065301	0.597614	0.077212	0.602491	0.094721	0.611854	0.0870731	0.678015	0.0796083	0.584678	0.0632578
Gender KRT19..ng.ml. IGFALS..ng.ml.	0.699279	0.0893795	0.595807	0.0906155	0.585646	0.0644447	0.637807	0.101622	0.652278	0.08019	0.584588	0.0675459
Hp.Status KRT19..ng.ml. ATAD3B..ng.ml.	0.666674	0.0987548	0.652829	0.0995829	0.61368	0.0976519	0.600025	0.0766483	0.5736	0.0878486	0.584494	0.0721386
Gender LEPTINE..ng.ml. IGFALS..ng.ml.	0.7121	0.0817013	0.635265	0.0941606	0.610434	0.10826	0.701675	0.111813	0.632727	0.0928777	0.584327	0.0876302
HAPTOGLOBINE..g.l. KIF20B ARG1..ng.ml.	0.628035	0.0590179	0.638684	0.106522	0.589226	0.0707824	0.732494	0.0718874	0.700237	0.0613843	0.584309	0.0470579
KIF20B KRT19..ng.ml. JUP..ng.ml.	0.735376	0.100064	0.613953	0.0815587	0.613819	0.0812303	0.671139	0.0814526	0.606054	0.0719946	0.58421	0.0723522
Gender S100A12..pg.ml. IGFALS..ng.ml.	0.667158	0.0889492	0.59134	0.083278	0.589377	0.0829308	0.638387	0.101963	0.649073	0.092017	0.584118	0.0662566
LEPTINE..ng.ml. KIF20B LBP..ng.ml.	0.659223	0.0802213	0.64401	0.11992	0.613997	0.108135	0.666419	0.107995	0.653533	0.0754621	0.584067	0.0617706
HAPTOGLOBINE..g.l. DCD..Âµg.ml. F13A1..Âµg.ml.	0.66329	0.0825824	0.61353	0.0871065	0.596274	0.0822285	0.630034	0.0804985	0.651806	0.0846113	0.583835	0.0584479
S100A12..pg.ml. JUP..ng.ml. F13A1..Âµg.ml.	0.738941	0.072488	0.604747	0.0895737	0.595789	0.0927481	0.68666	0.0897778	0.663103	0.0973371	0.583815	0.0730893
LEPTINE..ng.ml. MAN2A1.ng.ml ATAD3B..ng.ml.	0.680637	0.0909019	0.658549	0.0966504	0.64217	0.099591	0.642023	0.117631	0.620778	0.0874228	0.583815	0.0848194
HAPTOGLOBINE..g.l. KRT19..ng.ml. IGFALS..ng.ml.	0.705818	0.0918802	0.608929	0.0901773	0.597668	0.0836022	0.62117	0.0838581	0.659754	0.0814679	0.583735	0.0642757
KRT19..ng.ml. DCD..Âµg.ml. F13A1..Âµg.ml.	0.636236	0.0782769	0.613445	0.0983515	0.620625	0.0933375	0.658348	0.0863891	0.567325	0.064987	0.583612	0.063616
Gender HAPTOGLOBINE..g.l. F13A1..Âµg.ml.	0.679883	0.0862481	0.603844	0.084741	0.595769	0.0752663	0.694778	0.108105	0.657613	0.0738791	0.583488	0.063484
HAPTOGLOBINE..g.l. KIF20B F13A1..Âµg.ml.	0.674527	0.0966138	0.603063	0.103724	0.578033	0.0842541	0.662416	0.087319	0.635917	0.0766044	0.583312	0.0526883
LEPTINE..ng.ml. ARG1..ng.ml. IGFALS..ng.ml.	0.699034	0.0916597	0.637043	0.102487	0.623755	0.104752	0.696434	0.0984238	0.636254	0.0914077	0.583284	0.0858233
Gender S100A12..pg.ml. LBP..ng.ml.	0.691318	0.0989718	0.607745	0.0875124	0.586415	0.075723	0.717138	0.131092	0.688713	0.0827987	0.583211	0.0838308
Age S100A12..pg.ml. JUP..ng.ml.	0.739945	0.0733011	0.626211	0.106329	0.617056	0.0784822	0.610881	0.0836956	0.643187	0.0927147	0.582708	0.0773039
Hp.Status S100A12..pg.ml. JUP..ng.ml.	0.713528	0.0828994	0.629464	0.0904202	0.59436	0.0785971	0.640927	0.107676	0.611818	0.0886707	0.582699	0.05259
KIF20B ATAD3B..ng.ml. JUP..ng.ml.	0.707197	0.0935865	0.611049	0.0826209	0.615992	0.10515	0.575632	0.0688156	0.612506	0.0627639	0.582517	0.0664542
KIF20B KRT19..ng.ml. KRT14..ng.ml.	0.666126	0.0828425	0.647921	0.106504	0.587826	0.0672508	0.577456	0.0685593	0.587536	0.0712845	0.582492	0.0527463
Gender S100A12..pg.ml. MAN2A1.ng.ml	0.685938	0.072362	0.602368	0.0735714	0.629432	0.0906777	0.632001	0.101261	0.680354	0.0776454	0.582047	0.0632777
Gender ATAD3B..ng.ml. CA2..ng.ml.	0.645233	0.0963732	0.612302	0.09967	0.646839	0.0949471	0.711532	0.117389	0.714097	0.0940813	0.581946	0.0813742
LEPTINE..ng.ml. ARG1..ng.ml. LBP..ng.ml.	0.680118	0.0857583	0.591321	0.0958002	0.6333	0.104264	0.697093	0.106721	0.701503	0.0785793	0.581684	0.0745528
Hp.Status ARG1..ng.ml. ATAD3B..ng.ml.	0.64975	0.0885315	0.677642	0.0954236	0.618535	0.0872524	0.627827	0.10442	0.660004	0.0812359	0.581612	0.0677311
Hp.Status LEPTINE..ng.ml. DCD..Âµg.ml.	0.668663	0.0970755	0.649936	0.113939	0.610885	0.109919	0.650832	0.111242	0.595376	0.0717633	0.581541	0.0918438
ARG1..ng.ml. ATAD3B..ng.ml. F13A1..Âµg.ml.	0.679733	0.0849327	0.626671	0.10016	0.633906	0.0949258	0.614107	0.0938416	0.636224	0.0923462	0.581317	0.0613697
Gender DCD..Âµg.ml. KRT14..ng.ml.	0.62475	0.0735659	0.635698	0.0847723	0.598635	0.0705404	0.673122	0.0953136	0.617089	0.0900799	0.58112	0.0820878
HAPTOGLOBINE..g.l. ARG1..ng.ml. JUP..ng.ml.	0.710927	0.0914697	0.606721	0.0983144	0.601634	0.0862117	0.717582	0.0923543	0.720586	0.0852231	0.580885	0.0573285
Gender ATAD3B..ng.ml. F13A1..Âµg.ml.	0.68381	0.104365	0.632052	0.101721	0.642655	0.0984639	0.631024	0.11502	0.628405	0.0676669	0.580584	0.0649705
LEPTINE..ng.ml. LBP..ng.ml. F13A1..Âµg.ml.	0.700497	0.103252	0.670438	0.109339	0.605968	0.101952	0.671248	0.110654	0.63653	0.0602332	0.580398	0.0678995
HAPTOGLOBINE..g.l. LEPTINE..ng.ml. LBP..ng.ml.	0.681006	0.0882391	0.652529	0.116507	0.628302	0.108123	0.680477	0.0989892	0.691728	0.0726898	0.580345	0.0648107
Gender KRT19..ng.ml. JUP..ng.ml.	0.734746	0.0918891	0.614825	0.0939234	0.627355	0.0941281	0.65881	0.103584	0.645666	0.0835854	0.580127	0.0714871
Hp.Status DCD..Âµg.ml. ATAD3B..ng.ml.	0.638093	0.0936651	0.645722	0.092299	0.58959	0.0696316	0.603448	0.0864853	0.574112	0.0748597	0.580071	0.0608129
LEPTINE..ng.ml. KRT19..ng.ml. JUP..ng.ml.	0.708918	0.0947631	0.614271	0.100351	0.640881	0.100545	0.685734	0.0915721	0.60305	0.069191	0.580069	0.0639925
Hp.Status DCD..Âµg.ml. F13A1..Âµg.ml.	0.66418	0.0735745	0.628955	0.0942115	0.596734	0.0684299	0.593704	0.0801393	0.571507	0.0659235	0.579857	0.0452701
S100A12..pg.ml. DCD..Âµg.ml. F13A1..Âµg.ml.	0.62778	0.0687986	0.619887	0.104991	0.613144	0.0783317	0.720021	0.107632	0.59792	0.0623229	0.579778	0.062431
KRT19..ng.ml. ATAD3B..ng.ml. LBP..ng.ml.	0.727384	0.0784013	0.609397	0.0849032	0.603503	0.0913559	0.596112	0.068831	0.670203	0.0685238	0.5792	0.0642272
Age KIF20B ATAD3B..ng.ml.	0.733867	0.110531	0.595872	0.0941101	0.619716	0.0924705	0.626275	0.0973864	0.651895	0.0976266	0.57904	0.0652806
Gender HAPTOGLOBINE..g.l. KRT19..ng.ml.	0.693635	0.0922718	0.588041	0.0770639	0.572718	0.0738806	0.70932	0.101794	0.617427	0.0968127	0.57902	0.0582513
HAPTOGLOBINE..g.l. KRT19..ng.ml. JUP..ng.ml.	0.738755	0.0907975	0.619612	0.0888097	0.627518	0.0872363	0.665597	0.0907868	0.644352	0.0908737	0.578934	0.0590824
KIF20B ATAD3B..ng.ml. LBP..ng.ml.	0.72485	0.0701874	0.614788	0.0944322	0.59381	0.0763383	0.615402	0.0974552	0.69016	0.0713641	0.578688	0.0549262
Gender DCD..Âµg.ml. F13A1..Âµg.ml.	0.688135	0.065385	0.618284	0.104474	0.587878	0.0789999	0.643824	0.0996762	0.59407	0.0808239	0.578665	0.0650701
Gender HAPTOGLOBINE..g.l. KIF20B	0.630044	0.0856241	0.60051	0.0707436	0.576603	0.0704635	0.723994	0.0915215	0.644147	0.0789219	0.578397	0.0566648
ARG1..ng.ml. IGFALS..ng.ml. ATAD3B..ng.ml.	0.650291	0.0807921	0.615179	0.0889167	0.586556	0.0903109	0.62975	0.072442	0.688043	0.0765865	0.578193	0.0694325
HAPTOGLOBINE..g.l. ATAD3B..ng.ml. F13A1..Âµg.ml.	0.687445	0.115995	0.651212	0.0961432	0.634238	0.10851	0.587007	0.0782474	0.643793	0.0836261	0.578066	0.0664353
LEPTINE..ng.ml. KRT19..ng.ml. IGFALS..ng.ml.	0.690014	0.10051	0.626541	0.10338	0.616518	0.101642	0.660045	0.0953051	0.60634	0.0826701	0.578046	0.072138
Gender KIF20B JUP..ng.ml.	0.661111	0.0811288	0.621969	0.103976	0.603966	0.0692105	0.683626	0.117952	0.637006	0.0781272	0.577941	0.0737746
HAPTOGLOBINE..g.l. DCD..Âµg.ml. JUP..ng.ml.	0.704764	0.0758487	0.594699	0.0666515	0.618148	0.0938049	0.679301	0.0913853	0.642276	0.0936418	0.577818	0.0623378
LEPTINE..ng.ml. S100A12..pg.ml. JUP..ng.ml.	0.70108	0.0811857	0.620501	0.111493	0.632405	0.118185	0.683598	0.0981037	0.62059	0.0833929	0.577767	0.0815363
Gender LEPTINE..ng.ml. LBP..ng.ml.	0.681376	0.105609	0.621155	0.116886	0.617472	0.095802	0.695669	0.128263	0.648412	0.110683	0.57762	0.0858848
LEPTINE..ng.ml. JUP..ng.ml. LBP..ng.ml.	0.69936	0.0899991	0.623618	0.0868241	0.612588	0.0938816	0.686122	0.0876081	0.644473	0.0828231	0.577177	0.071102
KRT19..ng.ml. ATAD3B..ng.ml. JUP..ng.ml.	0.742591	0.0827565	0.594831	0.0859871	0.608012	0.0952439	0.595608	0.0777233	0.614478	0.10306	0.576882	0.0628822
S100A12..pg.ml. ATAD3B..ng.ml. LBP..ng.ml.	0.737135	0.0814707	0.602017	0.0794859	0.598128	0.100197	0.619935	0.100121	0.658812	0.0983405	0.576697	0.0636914
S100A12..pg.ml. MAN2A1.ng.ml ATAD3B..ng.ml.	0.692214	0.0916606	0.594271	0.0759597	0.617948	0.0967429	0.644262	0.0901806	0.663645	0.0727145	0.576554	0.0701482
S100A12..pg.ml. DCD..Âµg.ml. ATAD3B..ng.ml.	0.667037	0.0821005	0.600848	0.0898846	0.60434	0.0961606	0.649263	0.0907172	0.606293	0.0712497	0.576544	0.0527454
Gender MAN2A1.ng.ml ATAD3B..ng.ml.	0.677216	0.0887454	0.597338	0.0912556	0.632795	0.0865734	0.648212	0.115381	0.63484	0.101998	0.576443	0.0752535
KRT19..ng.ml. ARG1..ng.ml. ATAD3B..ng.ml.	0.651249	0.103347	0.61766	0.0830501	0.623027	0.0818458	0.61916	0.0872176	0.636234	0.0844449	0.576442	0.0695444
KIF20B KRT19..ng.ml. IGFALS..ng.ml.	0.655025	0.0815238	0.587563	0.095928	0.671075	0.0770302	0.581175	0.0753682	0.604828	0.0837109	0.576183	0.0647217
IGFALS..ng.ml. ATAD3B..ng.ml. LBP..ng.ml.	0.742034	0.0744665	0.58397	0.0856897	0.589752	0.0804409	0.589887	0.0868815	0.693782	0.0786175	0.575977	0.0560181
LEPTINE..ng.ml. ATAD3B..ng.ml. LBP..ng.ml.	0.687605	0.075516	0.65978	0.0884403	0.609672	0.0897562	0.621047	0.0911503	0.636979	0.0763019	0.575968	0.0642402
Hp.Status KIF20B DCD..Âµg.ml.	0.619343	0.0957532	0.600171	0.0975394	0.595656	0.0860888	0.642186	0.088443	0.572695	0.0613209	0.575907	0.0610292
S100A12..pg.ml. MAN2A1.ng.ml IGFALS..ng.ml.	0.67192	0.08721	0.583653	0.085089	0.625171	0.101907	0.623645	0.085663	0.655479	0.0932001	0.575708	0.0692841
Gender KIF20B F13A1..Âµg.ml.	0.674023	0.069201	0.594153	0.0875703	0.602627	0.0846974	0.618989	0.107099	0.613676	0.0965266	0.575627	0.0584363
S100A12..pg.ml. DCD..Âµg.ml. KRT14..ng.ml.	0.580489	0.0639496	0.620709	0.0938957	0.610216	0.0800816	0.70181	0.103009	0.588507	0.0856755	0.575524	0.0678145
Gender KRT19..ng.ml. DCD..Âµg.ml.	0.641223	0.0845746	0.608912	0.0826514	0.58151	0.0712893	0.67554	0.106462	0.598218	0.0681032	0.575501	0.0590651
Gender ATAD3B..ng.ml. LBP..ng.ml.	0.732359	0.0777999	0.601883	0.0944412	0.604508	0.0964557	0.674481	0.123728	0.705664	0.084195	0.5752	0.0923887
Age LEPTINE..ng.ml. ATAD3B..ng.ml.	0.712271	0.0899359	0.667093	0.125318	0.603989	0.0745563	0.684823	0.146259	0.659759	0.0985093	0.57479	0.0833631
LEPTINE..ng.ml. ARG1..ng.ml. JUP..ng.ml.	0.700438	0.0821099	0.619136	0.100996	0.643893	0.109959	0.705615	0.106429	0.636915	0.0791322	0.574561	0.0823026
Gender IGFALS..ng.ml. KRT14..ng.ml.	0.676489	0.0906962	0.632103	0.100366	0.606582	0.0753484	0.630936	0.103261	0.653259	0.0951137	0.574538	0.085473
KRT19..ng.ml. DCD..Âµg.ml. ATAD3B..ng.ml.	0.643103	0.0860809	0.608682	0.09796	0.603994	0.07054	0.617676	0.0753187	0.57989	0.08169	0.574497	0.0660936
Gender HAPTOGLOBINE..g.l. IGFALS..ng.ml.	0.670294	0.0784122	0.597053	0.0846412	0.60263	0.0785727	0.675457	0.137503	0.677034	0.0869249	0.574455	0.0725573
Hp.Status HAPTOGLOBINE..g.l. DCD..Âµg.ml.	0.64831	0.0943719	0.608928	0.101059	0.589155	0.0854474	0.622105	0.0920707	0.633702	0.0758043	0.574061	0.0674055
HAPTOGLOBINE..g.l. ARG1..ng.ml. DCD..Âµg.ml.	0.657791	0.0755922	0.603351	0.0800408	0.605594	0.0837613	0.686773	0.102295	0.722822	0.0791019	0.574025	0.0562551
MAN2A1.ng.ml IGFALS..ng.ml. ATAD3B..ng.ml.	0.676174	0.097425	0.609441	0.0833245	0.598835	0.0861652	0.624254	0.0850602	0.611644	0.0635282	0.573668	0.0706361
DCD..Âµg.ml. F13A1..Âµg.ml. KRT14..ng.ml.	0.622913	0.0863577	0.642108	0.0901182	0.649077	0.0798009	0.603268	0.0899046	0.569606	0.0547444	0.573493	0.0582308
S100A12..pg.ml. ARG1..ng.ml. ATAD3B..ng.ml.	0.701041	0.0819639	0.602846	0.0871523	0.643623	0.101293	0.654823	0.0948186	0.661978	0.109755	0.573279	0.0584343
DCD..Âµg.ml. ATAD3B..ng.ml. KRT14..ng.ml.	0.627111	0.0655984	0.65174	0.0889889	0.59472	0.0729511	0.624938	0.0757453	0.586432	0.0542577	0.572965	0.0631743
HAPTOGLOBINE..g.l. LEPTINE..ng.ml. DCD..Âµg.ml.	0.679118	0.0963276	0.633321	0.100298	0.639482	0.0967719	0.666933	0.0989762	0.618906	0.074127	0.572829	0.0737742
S100A12..pg.ml. IGFALS..ng.ml. KRT14..ng.ml.	0.650926	0.0982912	0.602883	0.101677	0.625484	0.0916851	0.620977	0.0719789	0.617624	0.0788075	0.57281	0.0601866
Hp.Status IGFALS..ng.ml. ATAD3B..ng.ml.	0.671642	0.103647	0.658428	0.0970331	0.584323	0.1014	0.570909	0.0675262	0.61563	0.0726382	0.572698	0.0728286
Gender IGFALS..ng.ml. DCD..Âµg.ml.	0.670683	0.0753849	0.611537	0.0802409	0.581891	0.0718958	0.65992	0.107596	0.645178	0.0791203	0.572647	0.0641311
Gender S100A12..pg.ml. DCD..Âµg.ml.	0.63729	0.0989732	0.619226	0.0914293	0.599261	0.0688369	0.665505	0.131161	0.619911	0.0801096	0.572543	0.0547022
LEPTINE..ng.ml. S100A12..pg.ml. IGFALS..ng.ml.	0.676507	0.0884907	0.63519	0.0931103	0.618178	0.105838	0.684495	0.120657	0.629492	0.0893259	0.572364	0.0779655
HAPTOGLOBINE..g.l. KIF20B JUP..ng.ml.	0.673618	0.0798309	0.611175	0.0950608	0.626448	0.0776241	0.661386	0.0863463	0.662475	0.0719684	0.572192	0.0661364
HAPTOGLOBINE..g.l. MAN2A1.ng.ml DCD..Âµg.ml.	0.699095	0.0835672	0.604388	0.0950837	0.61042	0.0874811	0.611107	0.07752	0.653027	0.0850802	0.572143	0.0570834
HAPTOGLOBINE..g.l. S100A12..pg.ml. DCD..Âµg.ml.	0.618356	0.0743471	0.594104	0.107228	0.589936	0.0756152	0.681569	0.113036	0.662094	0.0742951	0.572136	0.0595148
HAPTOGLOBINE..g.l. IGFALS..ng.ml. ATAD3B..ng.ml.	0.680116	0.0866102	0.619669	0.0923048	0.590679	0.0756152	0.592993	0.0930444	0.657989	0.0785324	0.571874	0.0575354
LEPTINE..ng.ml. DCD..Âµg.ml. LBP..ng.ml.	0.676013	0.0982867	0.623874	0.0780115	0.602075	0.100663	0.658689	0.122946	0.629263	0.0863141	0.571573	0.0712916
HAPTOGLOBINE..g.l. S100A12..pg.ml. ATAD3B..ng.ml.	0.701208	0.0796967	0.594218	0.0859522	0.599395	0.088922	0.620766	0.0795291	0.647844	0.0684853	0.57045	0.0660797
IGFALS..ng.ml. DCD..Âµg.ml. ATAD3B..ng.ml.	0.645847	0.0872211	0.610971	0.088536	0.596436	0.0627173	0.618012	0.0838907	0.615573	0.0785939	0.570229	0.064756
HAPTOGLOBINE..g.l. IGFALS..ng.ml. DCD..Âµg.ml.	0.662649	0.090946	0.597484	0.0909472	0.589323	0.0759363	0.63373	0.0898555	0.663913	0.0841902	0.569751	0.0661508
LEPTINE..ng.ml. S100A12..pg.ml. LBP..ng.ml.	0.68699	0.0904271	0.622706	0.0891758	0.624764	0.0954525	0.689757	0.113141	0.641128	0.0884233	0.569642	0.0805501
LEPTINE..ng.ml. ARG1..ng.ml. DCD..Âµg.ml.	0.653853	0.0852326	0.636515	0.113383	0.638589	0.102275	0.693379	0.098492	0.646288	0.0861296	0.56959	0.0886911
Hp.Status LEPTINE..ng.ml. ATAD3B..ng.ml.	0.657505	0.0900343	0.67609	0.0966277	0.643403	0.102207	0.623992	0.10971	0.574985	0.0778862	0.569412	0.0701696
LEPTINE..ng.ml. DCD..Âµg.ml. KRT14..ng.ml.	0.662814	0.0961532	0.653765	0.111527	0.618264	0.0895269	0.645637	0.103751	0.585758	0.0877013	0.569401	0.0767917
HAPTOGLOBINE..g.l. DCD..Âµg.ml. KRT14..ng.ml.	0.610952	0.0795008	0.639075	0.0847751	0.586743	0.0671028	0.63209	0.0896578	0.658563	0.0743809	0.569285	0.0633909
LEPTINE..ng.ml. IGFALS..ng.ml. DCD..Âµg.ml.	0.6908	0.0911655	0.61208	0.0928051	0.614804	0.0872717	0.667487	0.0921811	0.621508	0.083832	0.56919	0.0801838
S100A12..pg.ml. KIF20B F13A1..Âµg.ml.	0.655119	0.0733839	0.614372	0.0751547	0.59517	0.0715002	0.671304	0.0983945	0.643823	0.0753543	0.569164	0.0528714
IGFALS..ng.ml. F13A1..Âµg.ml. KRT14..ng.ml.	0.68973	0.0870467	0.644193	0.0989906	0.611663	0.0851623	0.583264	0.0711948	0.604491	0.0748758	0.56913	0.0704473
KIF20B KRT19..ng.ml. DCD..Âµg.ml.	0.628287	0.0948887	0.5899	0.0900033	0.596188	0.0751945	0.657754	0.0860383	0.569357	0.0694011	0.568789	0.0715146
Gender KIF20B MAN2A1.ng.ml	0.692804	0.0741406	0.59375	0.0810989	0.638796	0.0854073	0.625699	0.0952107	0.668186	0.087063	0.568596	0.0575123
Gender HAPTOGLOBINE..g.l. S100A12..pg.ml.	0.627631	0.0716586	0.586504	0.0760165	0.585142	0.0777473	0.686872	0.0989378	0.63799	0.0793226	0.56793	0.0667306
HAPTOGLOBINE..g.l. DCD..Âµg.ml. ATAD3B..ng.ml.	0.646123	0.0793884	0.619959	0.0976666	0.643419	0.0928823	0.595587	0.0715067	0.625758	0.0823279	0.567685	0.0534624
KIF20B IGFALS..ng.ml. F13A1..Âµg.ml.	0.670829	0.107046	0.595385	0.0920852	0.640957	0.0830773	0.586297	0.0747247	0.60766	0.077225	0.567676	0.0592877
Age S100A12..pg.ml. ATAD3B..ng.ml.	0.720953	0.0822216	0.593851	0.0920341	0.599806	0.0821511	0.633197	0.119276	0.65463	0.097872	0.567654	0.0742456
LEPTINE..ng.ml. KIF20B IGFALS..ng.ml.	0.668527	0.0912202	0.654934	0.0924411	0.615131	0.0993037	0.64534	0.0937838	0.605204	0.0813738	0.566997	0.0713437
Gender ARG1..ng.ml. ATAD3B..ng.ml.	0.66256	0.0785986	0.621895	0.0941437	0.649796	0.0919815	0.695683	0.105943	0.692835	0.0844543	0.566974	0.0866543
LEPTINE..ng.ml. KRT19..ng.ml. LBP..ng.ml.	0.693502	0.100298	0.621415	0.099779	0.608508	0.0946803	0.673848	0.105018	0.623392	0.0681348	0.566717	0.0718606
S100A12..pg.ml. ATAD3B..ng.ml. F13A1..Âµg.ml.	0.706457	0.0881014	0.635076	0.0973441	0.610933	0.114311	0.590745	0.0778483	0.619875	0.0764756	0.566627	0.0658026
S100A12..pg.ml. KIF20B ATAD3B..ng.ml.	0.666947	0.0913312	0.598884	0.0826833	0.615099	0.0949144	0.615875	0.0795499	0.60994	0.0939332	0.566545	0.0596064
Gender LEPTINE..ng.ml. JUP..ng.ml.	0.687348	0.0810442	0.60933	0.103147	0.623203	0.105653	0.708836	0.101041	0.609704	0.0806547	0.56519	0.0841301
Gender DCD..Âµg.ml. ATAD3B..ng.ml.	0.627617	0.0816376	0.62098	0.0764546	0.622488	0.0807852	0.643596	0.101814	0.620968	0.091698	0.564724	0.0630295
ARG1..ng.ml. ATAD3B..ng.ml. KRT14..ng.ml.	0.619323	0.0729413	0.66779	0.116558	0.609861	0.0818911	0.628746	0.0904341	0.668305	0.0992849	0.56417	0.0819268
Gender ATAD3B..ng.ml. JUP..ng.ml.	0.712091	0.0749265	0.607497	0.0874859	0.629505	0.0819876	0.632911	0.116724	0.64114	0.0868682	0.564132	0.0681653
Gender S100A12..pg.ml. JUP..ng.ml.	0.681208	0.085938	0.611263	0.0956702	0.607448	0.0907479	0.635419	0.122414	0.640803	0.0760917	0.564001	0.0610771
HAPTOGLOBINE..g.l. ARG1..ng.ml. ATAD3B..ng.ml.	0.649901	0.0810858	0.627503	0.0954687	0.643931	0.0801245	0.60875	0.0929336	0.69217	0.0881354	0.563915	0.0490747
LEPTINE..ng.ml. KRT19..ng.ml. DCD..Âµg.ml.	0.676819	0.102106	0.609848	0.10183	0.633916	0.0986282	0.645792	0.103461	0.587955	0.0763289	0.563569	0.0789923
Hp.Status S100A12..pg.ml. ATAD3B..ng.ml.	0.663694	0.108108	0.625971	0.106046	0.6273	0.0981108	0.581799	0.0671266	0.594461	0.0767619	0.563551	0.0707033
IGFALS..ng.ml. ATAD3B..ng.ml. F13A1..Âµg.ml.	0.697962	0.0971833	0.614749	0.0896138	0.588112	0.0874295	0.582284	0.063974	0.60138	0.10236	0.562255	0.0673433
Gender HAPTOGLOBINE..g.l. JUP..ng.ml.	0.669769	0.0888281	0.606049	0.0917927	0.634685	0.095121	0.677838	0.131244	0.669649	0.0788873	0.562005	0.0765203
LEPTINE..ng.ml. KIF20B JUP..ng.ml.	0.666647	0.0925654	0.622919	0.101689	0.631846	0.115358	0.673507	0.100636	0.585695	0.0710965	0.561913	0.071249
LEPTINE..ng.ml. ATAD3B..ng.ml. JUP..ng.ml.	0.687564	0.0845695	0.646147	0.0991285	0.651809	0.100091	0.62236	0.0879995	0.601421	0.0878559	0.561901	0.0749413
KIF20B IGFALS..ng.ml. KRT14..ng.ml.	0.64662	0.0918765	0.628058	0.105442	0.643555	0.09451	0.598844	0.0822232	0.61643	0.0863687	0.56026	0.0737664
KIF20B DCD..Âµg.ml. KRT14..ng.ml.	0.584699	0.0782699	0.641914	0.0929924	0.572429	0.060619	0.624269	0.0907971	0.567992	0.076303	0.56011	0.0713444
KIF20B DCD..Âµg.ml. ATAD3B..ng.ml.	0.645162	0.0630124	0.624052	0.0954492	0.608507	0.0817894	0.59267	0.071526	0.602953	0.0846716	0.559586	0.0598004
KRT19..ng.ml. ATAD3B..ng.ml. F13A1..Âµg.ml.	0.669163	0.105566	0.62287	0.0876115	0.617605	0.103428	0.583604	0.0685396	0.587784	0.0676218	0.559223	0.0655607
LEPTINE..ng.ml. ATAD3B..ng.ml. F13A1..Âµg.ml.	0.665662	0.101292	0.649429	0.112905	0.650543	0.100255	0.621674	0.0866244	0.583856	0.0779975	0.559128	0.0841845
KIF20B IGFALS..ng.ml. ATAD3B..ng.ml.	0.647008	0.0868245	0.588168	0.095397	0.60101	0.082602	0.581903	0.0772647	0.612172	0.0890298	0.559007	0.0494989
Gender LEPTINE..ng.ml. DCD..Âµg.ml.	0.679672	0.0967199	0.635171	0.0966537	0.631535	0.11554	0.699421	0.113979	0.600421	0.0892624	0.558899	0.0816931
Gender Hp.Status ATAD3B..ng.ml.	0.645595	0.0844767	0.636323	0.0778538	0.620283	0.0954904	0.61905	0.117215	0.618625	0.107005	0.558855	0.0805437
KRT19..ng.ml. IGFALS..ng.ml. ATAD3B..ng.ml.	0.669332	0.0933826	0.608184	0.0803316	0.601765	0.0977985	0.58309	0.0785325	0.606022	0.0913504	0.558406	0.0742158
HAPTOGLOBINE..g.l. ATAD3B..ng.ml. KRT14..ng.ml.	0.629899	0.0911279	0.632333	0.115449	0.594622	0.092458	0.58481	0.071119	0.638937	0.0826216	0.557001	0.0707023
KIF20B ARG1..ng.ml. ATAD3B..ng.ml.	0.632517	0.089794	0.614192	0.0988918	0.627691	0.0991176	0.588511	0.0942151	0.646739	0.0765567	0.556811	0.0572157
Hp.Status ATAD3B..ng.ml. KRT14..ng.ml.	0.622897	0.074081	0.662924	0.101855	0.610065	0.100446	0.587847	0.0663335	0.572054	0.0745993	0.556377	0.0762266
HAPTOGLOBINE..g.l. LEPTINE..ng.ml. ATAD3B..ng.ml.	0.650706	0.0867408	0.683654	0.0994763	0.655304	0.124046	0.625995	0.0947238	0.596436	0.0856248	0.556019	0.0674578
Gender IGFALS..ng.ml. ATAD3B..ng.ml.	0.642227	0.0979845	0.605201	0.0960397	0.605031	0.0785456	0.639969	0.109982	0.654764	0.0972112	0.555858	0.0614109
LEPTINE..ng.ml. DCD..Âµg.ml. F13A1..Âµg.ml.	0.671511	0.105209	0.642949	0.119578	0.612757	0.107759	0.646993	0.109275	0.579072	0.0748312	0.555764	0.0747607
Gender HAPTOGLOBINE..g.l. DCD..Âµg.ml.	0.63575	0.0782484	0.610594	0.106093	0.618516	0.094235	0.68657	0.119713	0.654581	0.0946654	0.555033	0.0852983
HAPTOGLOBINE..g.l. KIF20B DCD..Âµg.ml.	0.612	0.0768265	0.614755	0.100254	0.579802	0.0796344	0.619566	0.0836782	0.655885	0.0755506	0.555003	0.0570173
Gender S100A12..pg.ml. KIF20B	0.640226	0.0828087	0.592374	0.0993786	0.599322	0.0853449	0.64634	0.0999328	0.627162	0.0833507	0.554951	0.0589681
LEPTINE..ng.ml. IGFALS..ng.ml. ATAD3B..ng.ml.	0.660706	0.088706	0.639007	0.103679	0.622296	0.0937331	0.612768	0.109939	0.587734	0.0726822	0.554758	0.0830734
KIF20B ATAD3B..ng.ml. F13A1..Âµg.ml.	0.68649	0.0991709	0.623212	0.096237	0.635957	0.0841057	0.607891	0.0963671	0.593905	0.0683175	0.554736	0.0626678
LEPTINE..ng.ml. S100A12..pg.ml. DCD..Âµg.ml.	0.652885	0.0919602	0.635553	0.0934612	0.632456	0.0958463	0.684824	0.119601	0.607548	0.083582	0.554694	0.0788114
LEPTINE..ng.ml. ATAD3B..ng.ml. KRT14..ng.ml.	0.645322	0.0937453	0.674083	0.0903933	0.629402	0.114212	0.61247	0.0842924	0.576457	0.0610799	0.554377	0.0714615
LEPTINE..ng.ml. S100A12..pg.ml. ATAD3B..ng.ml.	0.662382	0.0829024	0.61863	0.116411	0.646443	0.127013	0.640411	0.0988634	0.597249	0.0799068	0.552672	0.0674444
Gender KIF20B DCD..Âµg.ml.	0.603838	0.0813658	0.604214	0.118079	0.601392	0.0827176	0.668681	0.131692	0.635466	0.0823073	0.55223	0.062055
KIF20B KRT19..ng.ml. ATAD3B..ng.ml.	0.658735	0.0952066	0.598334	0.085853	0.613384	0.087897	0.578651	0.0753207	0.588393	0.0737136	0.551903	0.0637213
LEPTINE..ng.ml. ARG1..ng.ml. ATAD3B..ng.ml.	0.640393	0.094626	0.641451	0.11728	0.657511	0.0924042	0.64172	0.087546	0.585321	0.0838589	0.551656	0.0780341
LEPTINE..ng.ml. KIF20B DCD..Âµg.ml.	0.642014	0.0906309	0.653124	0.110578	0.620796	0.0969411	0.640221	0.10341	0.582083	0.0786765	0.551218	0.0687041
LEPTINE..ng.ml. DCD..Âµg.ml. ATAD3B..ng.ml.	0.647735	0.0909009	0.629966	0.109795	0.643645	0.101842	0.613057	0.0801637	0.581035	0.0716699	0.550132	0.0799177
HAPTOGLOBINE..g.l. KRT19..ng.ml. ATAD3B..ng.ml.	0.655665	0.0996084	0.609135	0.0662117	0.612038	0.0830132	0.597962	0.0846055	0.624673	0.0847497	0.549867	0.0639318
KRT19..ng.ml. ATAD3B..ng.ml. KRT14..ng.ml.	0.64379	0.0956015	0.654123	0.0886481	0.594373	0.0896486	0.584506	0.0642703	0.586389	0.0791955	0.549612	0.074867
ATAD3B..ng.ml. F13A1..Âµg.ml. KRT14..ng.ml.	0.657462	0.0952188	0.642672	0.0927654	0.620569	0.0858297	0.598626	0.078421	0.571072	0.0500311	0.548335	0.0671771
KIF20B DCD..Âµg.ml. F13A1..Âµg.ml.	0.631576	0.0723557	0.60196	0.0848694	0.597388	0.0867924	0.61615	0.0946565	0.566812	0.0703052	0.548237	0.0508971
HAPTOGLOBINE..g.l. KIF20B ATAD3B..ng.ml.	0.630591	0.081961	0.598159	0.102083	0.640597	0.0903744	0.576379	0.0641672	0.636276	0.0650512	0.546099	0.0562807
Gender S100A12..pg.ml. ATAD3B..ng.ml.	0.685106	0.0979316	0.591802	0.0798816	0.646008	0.109505	0.646884	0.114636	0.661086	0.10179	0.546091	0.0807445
Gender ATAD3B..ng.ml. KRT14..ng.ml.	0.607804	0.0888194	0.61362	0.102418	0.619578	0.0951111	0.620764	0.120096	0.639133	0.0904453	0.544362	0.0872618
Gender HAPTOGLOBINE..g.l. ATAD3B..ng.ml.	0.656112	0.0905321	0.619433	0.0781344	0.64091	0.0851736	0.683102	0.1059	0.627429	0.0964234	0.542807	0.0877867
Gender KIF20B ATAD3B..ng.ml.	0.635705	0.102292	0.587528	0.094014	0.630476	0.108001	0.661591	0.10177	0.664353	0.0855022	0.542415	0.0802492
S100A12..pg.ml. IGFALS..ng.ml. ATAD3B..ng.ml.	0.684857	0.0820499	0.586705	0.0883492	0.598372	0.0852034	0.594801	0.0762805	0.60688	0.0786654	0.542414	0.0683907
HAPTOGLOBINE..g.l. KRT19..ng.ml. DCD..Âµg.ml.	0.634155	0.0945688	0.596583	0.0975475	0.594733	0.0753498	0.633123	0.0897123	0.634471	0.0817708	0.541171	0.063536
KIF20B F13A1..Âµg.ml. KRT14..ng.ml.	0.627213	0.0845171	0.6456	0.0950801	0.584543	0.0756266	0.60874	0.0893022	0.551053	0.0506383	0.540497	0.0585152
IGFALS..ng.ml. ATAD3B..ng.ml. KRT14..ng.ml.	0.625452	0.0983614	0.627911	0.114716	0.592859	0.0748328	0.584748	0.0579442	0.641457	0.0807437	0.53982	0.0667666
Gender LEPTINE..ng.ml. ATAD3B..ng.ml.	0.65661	0.0852859	0.641253	0.107367	0.66029	0.115259	0.663766	0.102854	0.599036	0.0850039	0.539749	0.082238
S100A12..pg.ml. KRT19..ng.ml. ATAD3B..ng.ml.	0.685494	0.0955924	0.591179	0.0846548	0.61667	0.0855496	0.612093	0.0801624	0.584507	0.0711572	0.539288	0.0635443
Hp.Status KIF20B ATAD3B..ng.ml.	0.644036	0.0810917	0.633904	0.0895028	0.622446	0.0947454	0.587104	0.0733262	0.570936	0.0711842	0.538963	0.06576
Gender KRT19..ng.ml. ATAD3B..ng.ml.	0.66039	0.089755	0.600544	0.085839	0.628685	0.120214	0.624555	0.116027	0.610355	0.112161	0.53852	0.0711564
LEPTINE..ng.ml. KRT19..ng.ml. ATAD3B..ng.ml.	0.659127	0.0969386	0.63778	0.120123	0.629772	0.108176	0.606485	0.079655	0.578264	0.0669392	0.537264	0.0761416
S100A12..pg.ml. ATAD3B..ng.ml. KRT14..ng.ml.	0.646895	0.0821376	0.617726	0.0928483	0.618352	0.0890339	0.589195	0.0812612	0.6188	0.0776578	0.536296	0.0773555
LEPTINE..ng.ml. KIF20B ATAD3B..ng.ml.	0.638469	0.0838729	0.633227	0.0866514	0.6421	0.0969287	0.609456	0.0851216	0.572537	0.05928	0.532256	0.0715846
KIF20B ATAD3B..ng.ml. KRT14..ng.ml.	0.60788	0.0871684	0.638	0.0949493	0.611659	0.0936551	0.585368	0.0888354	0.550564	0.0772729	0.52142	0.0591283

## Sheet: combbiom_4
Biomarker combination	Healthy vs non-healthy (mean AUROC)	Healthy vs non-healthy (sd AUROC)	Gastritis vs non-gastritis (mean AUROC)	Gastritis vs non-gastritis (sd AUROC)	Preneoplasia vs non-preneoplasia (mean AUROC)	Preneoplasia vs non-preneoplasia (sd AUROC)	Cancer vs non-cancer (mean AUROC)	Cancer vs non-cancer (sd AUROC)	Cancer/preneoplasia vs healthy/gastritis (mean AUROC)	Cancer/preneoplasia vs healthy/gastritis (sd AUROC)	All stages (mean AUROC)	All stages (sd AUROC)
HAPTOGLOBINE..g.l. ARG1..ng.ml. CA2..ng.ml. LBP..ng.ml.	0.695504	0.0774436	0.648673	0.0969311	0.594888	0.0871089	0.784475	0.0999456	0.811776	0.0680241	0.656388	0.0530645
HAPTOGLOBINE..g.l. MAN2A1.ng.ml CA2..ng.ml. LBP..ng.ml.	0.743092	0.0670814	0.660265	0.0925331	0.618285	0.0981808	0.774901	0.107802	0.803441	0.0655053	0.684122	0.0633022
HAPTOGLOBINE..g.l. ARG1..ng.ml. MAN2A1.ng.ml CA2..ng.ml.	0.744911	0.0885317	0.657949	0.111502	0.609909	0.0854459	0.803327	0.101418	0.796529	0.0638549	0.665159	0.0696472
ARG1..ng.ml. MAN2A1.ng.ml CA2..ng.ml. LBP..ng.ml.	0.752282	0.0894314	0.625299	0.0957217	0.589988	0.0861089	0.794008	0.0587981	0.79167	0.0677982	0.667743	0.0490013
HAPTOGLOBINE..g.l. KIF20B CA2..ng.ml. LBP..ng.ml.	0.701788	0.0983567	0.658948	0.0882488	0.60931	0.0961725	0.783832	0.0864874	0.79157	0.0833191	0.665602	0.0614851
Age HAPTOGLOBINE..g.l. ARG1..ng.ml. CA2..ng.ml.	0.750701	0.0791015	0.621207	0.0843624	0.596172	0.100773	0.751813	0.0990212	0.787823	0.0700655	0.660906	0.072479
HAPTOGLOBINE..g.l. ARG1..ng.ml. IGFALS..ng.ml. CA2..ng.ml.	0.700796	0.0787354	0.646287	0.109653	0.612186	0.0877379	0.810262	0.10259	0.786639	0.0636214	0.66833	0.0621426
HAPTOGLOBINE..g.l. DCD..Âµg.ml. CA2..ng.ml. LBP..ng.ml.	0.69544	0.0907459	0.649769	0.0953663	0.588828	0.080382	0.7697	0.0905934	0.786238	0.0805964	0.659714	0.0570235
HAPTOGLOBINE..g.l. IGFALS..ng.ml. CA2..ng.ml. LBP..ng.ml.	0.722422	0.0800017	0.635396	0.10516	0.609573	0.0928795	0.773577	0.107116	0.786137	0.0770908	0.664117	0.0498112
Hp.Status ARG1..ng.ml. MAN2A1.ng.ml LBP..ng.ml.	0.769637	0.0873754	0.66635	0.105431	0.58794	0.0784613	0.760821	0.0808569	0.78517	0.0519633	0.654143	0.0586465
HAPTOGLOBINE..g.l. ARG1..ng.ml. DCD..Âµg.ml. CA2..ng.ml.	0.671776	0.100887	0.655011	0.103045	0.619329	0.108262	0.818978	0.0827243	0.783008	0.0674662	0.647872	0.0535735
KIF20B MAN2A1.ng.ml CA2..ng.ml. LBP..ng.ml.	0.750578	0.0723424	0.617355	0.0943162	0.617671	0.102921	0.785677	0.0950237	0.782191	0.0808058	0.668301	0.0553699
S100A12..pg.ml. KIF20B MAN2A1.ng.ml CA2..ng.ml.	0.728445	0.0688056	0.623426	0.115805	0.607823	0.0778749	0.815949	0.0901269	0.781316	0.0592932	0.655875	0.0570229
HAPTOGLOBINE..g.l. S100A12..pg.ml. ARG1..ng.ml. CA2..ng.ml.	0.681472	0.112304	0.660922	0.109801	0.616141	0.0893836	0.799635	0.0802098	0.78118	0.0672884	0.646192	0.0740043
HAPTOGLOBINE..g.l. S100A12..pg.ml. CA2..ng.ml. LBP..ng.ml.	0.687516	0.0841704	0.647427	0.110547	0.627915	0.100214	0.770037	0.0892699	0.780139	0.0962586	0.652832	0.0647735
KIF20B ARG1..ng.ml. CA2..ng.ml. LBP..ng.ml.	0.698589	0.0858906	0.63563	0.105052	0.583722	0.073096	0.815736	0.0723225	0.778763	0.0857398	0.657544	0.0504873
HAPTOGLOBINE..g.l. CA2..ng.ml. LBP..ng.ml. F13A1..Âµg.ml.	0.717147	0.0853937	0.636049	0.0969978	0.604447	0.0865155	0.781881	0.0953974	0.778696	0.0862694	0.656535	0.0565876
HAPTOGLOBINE..g.l. CA2..ng.ml. LBP..ng.ml. KRT14..ng.ml.	0.696004	0.0913834	0.662184	0.10746	0.583147	0.0696118	0.788288	0.0868233	0.778506	0.0873878	0.665371	0.0610503
ARG1..ng.ml. MAN2A1.ng.ml LBP..ng.ml. F13A1..Âµg.ml.	0.757658	0.0777415	0.606964	0.082611	0.582405	0.0631992	0.752798	0.0719835	0.778322	0.0651412	0.648922	0.0548962
Age ARG1..ng.ml. MAN2A1.ng.ml CA2..ng.ml.	0.762811	0.0918188	0.6294	0.0942077	0.621557	0.0871728	0.793083	0.0767877	0.778181	0.0675702	0.672743	0.0574027
Age ARG1..ng.ml. CA2..ng.ml. LBP..ng.ml.	0.770705	0.0823586	0.624608	0.11864	0.622918	0.0970888	0.731891	0.0986964	0.777865	0.074631	0.663167	0.0666651
Age KIF20B ARG1..ng.ml. CA2..ng.ml.	0.761833	0.0802477	0.63356	0.117922	0.634011	0.0906046	0.763198	0.0965727	0.777789	0.069397	0.686843	0.0683076
HAPTOGLOBINE..g.l. JUP..ng.ml. CA2..ng.ml. LBP..ng.ml.	0.725717	0.091839	0.638534	0.0857805	0.592967	0.0926617	0.774819	0.089861	0.777066	0.0850003	0.654671	0.0515157
HAPTOGLOBINE..g.l. LEPTINE..ng.ml. IGFALS..ng.ml. CA2..ng.ml.	0.713516	0.0928004	0.6591	0.104445	0.646724	0.118268	0.779916	0.108331	0.776855	0.0786048	0.628657	0.0729678
Age HAPTOGLOBINE..g.l. ARG1..ng.ml. KRT14..ng.ml.	0.748379	0.0893342	0.663863	0.11779	0.639559	0.0948358	0.738995	0.108508	0.775767	0.0806528	0.674993	0.077271
Age ARG1..ng.ml. IGFALS..ng.ml. CA2..ng.ml.	0.764698	0.0793116	0.632353	0.0985506	0.640016	0.0891813	0.798683	0.0665071	0.775666	0.0730509	0.682595	0.0643563
KIF20B MAN2A1.ng.ml CA2..ng.ml. F13A1..Âµg.ml.	0.767277	0.0748358	0.646584	0.110916	0.607246	0.0757261	0.78887	0.0805292	0.775565	0.0812352	0.657747	0.0559483
ARG1..ng.ml. DCD..Âµg.ml. CA2..ng.ml. LBP..ng.ml.	0.714267	0.0785514	0.630388	0.091312	0.582844	0.0771425	0.773877	0.077078	0.775178	0.074117	0.64417	0.0530112
Gender HAPTOGLOBINE..g.l. ARG1..ng.ml. LBP..ng.ml.	0.716667	0.0835443	0.618922	0.0973678	0.615632	0.0903659	0.726648	0.135261	0.775033	0.0815743	0.604535	0.0853776
HAPTOGLOBINE..g.l. ARG1..ng.ml. DCD..Âµg.ml. LBP..ng.ml.	0.728797	0.0782207	0.615882	0.107675	0.603587	0.0777291	0.688664	0.0970251	0.774858	0.0721714	0.615037	0.0689118
Hp.Status HAPTOGLOBINE..g.l. ARG1..ng.ml. LBP..ng.ml.	0.713449	0.0795393	0.668156	0.104275	0.583249	0.0775937	0.719893	0.102284	0.774782	0.0630679	0.647026	0.0651526
HAPTOGLOBINE..g.l. ARG1..ng.ml. IGFALS..ng.ml. LBP..ng.ml.	0.742603	0.0789812	0.621624	0.102358	0.610185	0.0846357	0.687461	0.101713	0.773663	0.0667131	0.632321	0.0755354
Age Gender KIF20B ARG1..ng.ml.	0.776541	0.0721991	0.629092	0.088949	0.665578	0.0917906	0.746511	0.0931777	0.772806	0.0690513	0.692779	0.0560682
Age Gender ARG1..ng.ml. CA2..ng.ml.	0.770076	0.07985	0.634885	0.101281	0.608314	0.0967957	0.804252	0.0674645	0.772734	0.0725098	0.680541	0.0575514
KIF20B ATAD3B..ng.ml. CA2..ng.ml. LBP..ng.ml.	0.731963	0.0853328	0.651112	0.0954308	0.601663	0.0817175	0.719738	0.121428	0.772731	0.0906429	0.659973	0.0587741
HAPTOGLOBINE..g.l. IGFALS..ng.ml. JUP..ng.ml. CA2..ng.ml.	0.746203	0.0750788	0.633651	0.104449	0.586307	0.0848041	0.791542	0.112461	0.772036	0.0620664	0.670631	0.0476693
Age HAPTOGLOBINE..g.l. KIF20B CA2..ng.ml.	0.741101	0.088173	0.621045	0.0989965	0.634809	0.10889	0.714454	0.125608	0.77202	0.0724662	0.653432	0.0643003
Age Gender ARG1..ng.ml. KRT14..ng.ml.	0.766404	0.0917192	0.688283	0.119429	0.734194	0.107851	0.789415	0.0760479	0.771879	0.0986776	0.736594	0.0709977
Age Gender HAPTOGLOBINE..g.l. ARG1..ng.ml.	0.771468	0.0779395	0.637592	0.101684	0.607712	0.0896714	0.76691	0.102198	0.771725	0.0841709	0.665547	0.0696054
Age Gender HAPTOGLOBINE..g.l. LEPTINE..ng.ml.	0.802094	0.0821706	0.650503	0.112741	0.611318	0.0963014	0.763536	0.0956732	0.771719	0.0753321	0.66451	0.0714405
HAPTOGLOBINE..g.l. ARG1..ng.ml. ATAD3B..ng.ml. CA2..ng.ml.	0.719485	0.0950493	0.671903	0.105649	0.62442	0.103559	0.776938	0.0995582	0.771593	0.0833415	0.641307	0.0636298
Age HAPTOGLOBINE..g.l. KIF20B ARG1..ng.ml.	0.757695	0.0698829	0.614434	0.0886425	0.629858	0.0905776	0.729261	0.109571	0.771577	0.0700274	0.658121	0.0720881
HAPTOGLOBINE..g.l. KRT19..ng.ml. CA2..ng.ml. LBP..ng.ml.	0.742784	0.0728639	0.615184	0.10367	0.593932	0.0724235	0.779112	0.0899962	0.771558	0.0924229	0.635419	0.0598574
Age Gender LEPTINE..ng.ml. S100A12..pg.ml.	0.785571	0.087526	0.636298	0.115997	0.600391	0.0858678	0.722828	0.109102	0.771474	0.0614819	0.657972	0.057408
KIF20B ARG1..ng.ml. MAN2A1.ng.ml CA2..ng.ml.	0.764756	0.0788661	0.663758	0.114314	0.579162	0.071779	0.81244	0.0691722	0.770926	0.0652335	0.666185	0.0500204
Age ARG1..ng.ml. CA2..ng.ml. F13A1..Âµg.ml.	0.756665	0.0866907	0.645439	0.0965	0.610661	0.0855509	0.764341	0.0741115	0.77077	0.0642709	0.660697	0.0629853
LEPTINE..ng.ml. ARG1..ng.ml. CA2..ng.ml. LBP..ng.ml.	0.70416	0.117195	0.66185	0.107564	0.62847	0.103178	0.784629	0.118684	0.770715	0.0902582	0.636777	0.0715521
Age ARG1..ng.ml. MAN2A1.ng.ml LBP..ng.ml.	0.773691	0.0774224	0.606199	0.0985024	0.63804	0.112126	0.721351	0.10146	0.770662	0.0942658	0.648544	0.0676741
HAPTOGLOBINE..g.l. MAN2A1.ng.ml IGFALS..ng.ml. CA2..ng.ml.	0.729217	0.085158	0.627261	0.103668	0.612084	0.101965	0.792982	0.114447	0.770632	0.067394	0.670928	0.0577569
Age HAPTOGLOBINE..g.l. ARG1..ng.ml. LBP..ng.ml.	0.782723	0.0749797	0.615891	0.084933	0.646387	0.0946248	0.680868	0.129204	0.770231	0.0784455	0.643026	0.0834584
Age HAPTOGLOBINE..g.l. MAN2A1.ng.ml CA2..ng.ml.	0.755876	0.0836281	0.607489	0.0774074	0.620724	0.108177	0.712578	0.140384	0.770143	0.0595221	0.653766	0.0709288
MAN2A1.ng.ml JUP..ng.ml. CA2..ng.ml. LBP..ng.ml.	0.759336	0.0794706	0.606333	0.0879983	0.603902	0.0893924	0.744758	0.0853957	0.769516	0.0616558	0.655679	0.051462
LEPTINE..ng.ml. ARG1..ng.ml. IGFALS..ng.ml. CA2..ng.ml.	0.728591	0.116013	0.67364	0.0966227	0.626707	0.12251	0.805557	0.110836	0.769016	0.0860602	0.638715	0.0768237
ARG1..ng.ml. IGFALS..ng.ml. CA2..ng.ml. LBP..ng.ml.	0.724372	0.0872259	0.660697	0.102011	0.588505	0.077904	0.772446	0.101071	0.768942	0.0790613	0.652464	0.0603225
Age HAPTOGLOBINE..g.l. ARG1..ng.ml. F13A1..Âµg.ml.	0.808918	0.0722237	0.646421	0.106467	0.638998	0.0988924	0.734794	0.09853	0.76888	0.0797338	0.679783	0.0729804
HAPTOGLOBINE..g.l. ARG1..ng.ml. LBP..ng.ml. KRT14..ng.ml.	0.702605	0.0822049	0.645684	0.105387	0.597769	0.0774337	0.68935	0.0902653	0.768722	0.0637966	0.626823	0.0743197
HAPTOGLOBINE..g.l. KIF20B ARG1..ng.ml. CA2..ng.ml.	0.647731	0.0981872	0.663046	0.11252	0.602093	0.0721804	0.822369	0.0926545	0.768687	0.0735596	0.641295	0.0520571
Hp.Status KIF20B MAN2A1.ng.ml CA2..ng.ml.	0.774838	0.072691	0.664272	0.109835	0.616527	0.0902396	0.779032	0.0890213	0.768438	0.0777974	0.658426	0.0554718
HAPTOGLOBINE..g.l. ARG1..ng.ml. CA2..ng.ml. KRT14..ng.ml.	0.656543	0.0967132	0.66501	0.12112	0.590529	0.0701439	0.829098	0.0926233	0.76842	0.0739042	0.651643	0.0578863
HAPTOGLOBINE..g.l. ARG1..ng.ml. JUP..ng.ml. CA2..ng.ml.	0.691878	0.0886094	0.661881	0.0909859	0.599836	0.0926655	0.813789	0.0932311	0.768388	0.0801318	0.639121	0.0494281
Age ARG1..ng.ml. ATAD3B..ng.ml. CA2..ng.ml.	0.751561	0.084972	0.630629	0.102825	0.606058	0.0894761	0.756218	0.0886826	0.767298	0.0727244	0.662472	0.0615843
MAN2A1.ng.ml IGFALS..ng.ml. CA2..ng.ml. LBP..ng.ml.	0.736988	0.0850198	0.606825	0.0956541	0.593413	0.093541	0.739885	0.0894672	0.767172	0.0805798	0.652451	0.0581251
Age Hp.Status HAPTOGLOBINE..g.l. ARG1..ng.ml.	0.829124	0.0628213	0.708019	0.0965596	0.643068	0.0901239	0.735842	0.109852	0.767146	0.0818189	0.709062	0.0708828
Age Gender HAPTOGLOBINE..g.l. CA2..ng.ml.	0.748878	0.0793888	0.611872	0.0955482	0.597079	0.0817181	0.740618	0.124933	0.767064	0.0785764	0.653266	0.0592679
LEPTINE..ng.ml. KRT19..ng.ml. ARG1..ng.ml. CA2..ng.ml.	0.694881	0.110333	0.667274	0.106201	0.624923	0.0911703	0.810202	0.0950405	0.766665	0.0659119	0.620599	0.0668886
Age ARG1..ng.ml. CA2..ng.ml. KRT14..ng.ml.	0.726125	0.101572	0.646789	0.105041	0.634826	0.086221	0.775823	0.0712804	0.766489	0.0646618	0.668009	0.0738863
Age HAPTOGLOBINE..g.l. CA2..ng.ml. LBP..ng.ml.	0.73515	0.0814076	0.639912	0.0862776	0.660481	0.125632	0.698307	0.113699	0.766458	0.087457	0.660414	0.0669909
Age LEPTINE..ng.ml. S100A12..pg.ml. KIF20B	0.777537	0.0860714	0.659444	0.107891	0.597127	0.0881111	0.7094	0.108202	0.766266	0.0739753	0.645279	0.0667261
Age HAPTOGLOBINE..g.l. ARG1..ng.ml. MAN2A1.ng.ml	0.763866	0.0773841	0.631928	0.109858	0.645092	0.0861071	0.73047	0.0900837	0.766203	0.0753635	0.651221	0.065586
Age LEPTINE..ng.ml. ARG1..ng.ml. F13A1..Âµg.ml.	0.790829	0.0768174	0.687654	0.0974162	0.59084	0.0903473	0.725278	0.115605	0.766149	0.0911908	0.665739	0.0703485
ARG1..ng.ml. ATAD3B..ng.ml. CA2..ng.ml. LBP..ng.ml.	0.732282	0.0823906	0.640604	0.0963544	0.61138	0.0797782	0.73844	0.0947012	0.766027	0.0790331	0.653411	0.0515839
HAPTOGLOBINE..g.l. LEPTINE..ng.ml. ARG1..ng.ml. CA2..ng.ml.	0.707646	0.109993	0.665553	0.116353	0.66139	0.12716	0.780861	0.0936173	0.766018	0.0668277	0.624566	0.0737641
Hp.Status HAPTOGLOBINE..g.l. CA2..ng.ml. LBP..ng.ml.	0.695532	0.0843361	0.670522	0.090026	0.609072	0.0932485	0.764783	0.0978405	0.765978	0.0814977	0.654283	0.056008
MAN2A1.ng.ml CA2..ng.ml. LBP..ng.ml. KRT14..ng.ml.	0.719519	0.105367	0.628289	0.101672	0.58275	0.0740719	0.737927	0.0900835	0.765965	0.0684006	0.644819	0.07117
Age Gender ARG1..ng.ml. F13A1..Âµg.ml.	0.826861	0.0568193	0.653377	0.105227	0.710005	0.10271	0.815606	0.0732192	0.765854	0.0830684	0.727085	0.0579529
HAPTOGLOBINE..g.l. KIF20B ARG1..ng.ml. LBP..ng.ml.	0.709725	0.0808611	0.616272	0.107761	0.597162	0.0750778	0.690182	0.101192	0.765397	0.0699248	0.623245	0.0636623
HAPTOGLOBINE..g.l. ATAD3B..ng.ml. CA2..ng.ml. LBP..ng.ml.	0.741732	0.0780608	0.678799	0.0951968	0.595437	0.0758484	0.726352	0.116832	0.765248	0.0888236	0.657747	0.0779309
HAPTOGLOBINE..g.l. MAN2A1.ng.ml JUP..ng.ml. F13A1..Âµg.ml.	0.781487	0.0828872	0.636709	0.109935	0.627124	0.111597	0.677368	0.0866953	0.765216	0.0673436	0.644962	0.0649604
S100A12..pg.ml. KIF20B CA2..ng.ml. LBP..ng.ml.	0.683068	0.0731804	0.628903	0.103245	0.622201	0.103026	0.799166	0.0873356	0.765129	0.0752734	0.662026	0.061514
KIF20B MAN2A1.ng.ml IGFALS..ng.ml. CA2..ng.ml.	0.757089	0.0751123	0.623721	0.10604	0.613499	0.0791038	0.778971	0.0905196	0.764917	0.0851634	0.668064	0.0595372
LEPTINE..ng.ml. MAN2A1.ng.ml CA2..ng.ml. LBP..ng.ml.	0.767292	0.101917	0.672875	0.0869034	0.614296	0.0809051	0.772796	0.125347	0.764912	0.0860547	0.656757	0.0830811
Age HAPTOGLOBINE..g.l. IGFALS..ng.ml. CA2..ng.ml.	0.737248	0.0875389	0.619038	0.091431	0.655453	0.110433	0.718676	0.125221	0.764912	0.0867174	0.654889	0.0664268
S100A12..pg.ml. ARG1..ng.ml. CA2..ng.ml. LBP..ng.ml.	0.678138	0.0969885	0.656032	0.0958629	0.575657	0.0764529	0.8232	0.0800352	0.764889	0.0886226	0.66205	0.0509784
Age ARG1..ng.ml. MAN2A1.ng.ml F13A1..Âµg.ml.	0.79142	0.0778785	0.671607	0.105997	0.669759	0.0972642	0.76322	0.0784284	0.764839	0.0745935	0.691632	0.0664971
HAPTOGLOBINE..g.l. ARG1..ng.ml. MAN2A1.ng.ml LBP..ng.ml.	0.762854	0.103279	0.640256	0.113068	0.601715	0.0818311	0.690243	0.092704	0.764809	0.064108	0.628404	0.065343
LEPTINE..ng.ml. ARG1..ng.ml. MAN2A1.ng.ml CA2..ng.ml.	0.751338	0.121526	0.688274	0.116057	0.632191	0.116421	0.78972	0.108652	0.764788	0.0748063	0.642869	0.070595
Age Gender KIF20B CA2..ng.ml.	0.762603	0.0881768	0.612641	0.0847412	0.62277	0.0894769	0.769887	0.112498	0.764763	0.0796871	0.673219	0.0705625
S100A12..pg.ml. KIF20B CA2..ng.ml. F13A1..Âµg.ml.	0.69729	0.105268	0.622494	0.0915968	0.60123	0.0713445	0.833449	0.0737815	0.764473	0.0692734	0.641791	0.0588184
ARG1..ng.ml. CA2..ng.ml. LBP..ng.ml. KRT14..ng.ml.	0.692893	0.0872003	0.622412	0.092768	0.58014	0.082665	0.777411	0.0825659	0.764101	0.0774479	0.637298	0.0680535
Age KIF20B ARG1..ng.ml. F13A1..Âµg.ml.	0.802961	0.0693365	0.645221	0.100664	0.658841	0.120802	0.718669	0.0852879	0.764051	0.0877909	0.682861	0.0609799
HAPTOGLOBINE..g.l. IGFALS..ng.ml. DCD..Âµg.ml. CA2..ng.ml.	0.694105	0.0891954	0.629034	0.106477	0.592487	0.0894837	0.781572	0.112611	0.763863	0.0738201	0.656154	0.0542549
HAPTOGLOBINE..g.l. ARG1..ng.ml. LBP..ng.ml. F13A1..Âµg.ml.	0.733082	0.0785388	0.619664	0.0900643	0.5953	0.0874644	0.681389	0.105825	0.76382	0.0642843	0.608623	0.066626
Age Gender ARG1..ng.ml. LBP..ng.ml.	0.796321	0.086196	0.630991	0.102789	0.60481	0.078222	0.746522	0.0963795	0.763753	0.0933347	0.677	0.0575093
HAPTOGLOBINE..g.l. KRT19..ng.ml. IGFALS..ng.ml. CA2..ng.ml.	0.735211	0.0784182	0.620939	0.0923302	0.587288	0.0797455	0.791851	0.110749	0.763699	0.0874611	0.650196	0.0469408
Age KIF20B MAN2A1.ng.ml CA2..ng.ml.	0.762632	0.0851918	0.604438	0.0784433	0.649518	0.094542	0.7277	0.110309	0.763667	0.0584906	0.658005	0.0694549
S100A12..pg.ml. KIF20B KRT19..ng.ml. CA2..ng.ml.	0.699931	0.101565	0.637572	0.0964588	0.591743	0.0769293	0.834934	0.0834023	0.763627	0.067566	0.640763	0.0526117
ARG1..ng.ml. MAN2A1.ng.ml DCD..Âµg.ml. CA2..ng.ml.	0.724422	0.0981588	0.662079	0.0962726	0.585326	0.0851233	0.811147	0.0613479	0.763544	0.0566364	0.667846	0.0539727
Age KIF20B ARG1..ng.ml. KRT14..ng.ml.	0.75265	0.0983247	0.667929	0.121476	0.684767	0.104108	0.72079	0.0960617	0.763486	0.0851035	0.694879	0.0742604
Age ARG1..ng.ml. F13A1..Âµg.ml. KRT14..ng.ml.	0.796067	0.0825384	0.676981	0.115801	0.711644	0.0952757	0.767975	0.0781209	0.763444	0.0864897	0.722837	0.0720968
HAPTOGLOBINE..g.l. MAN2A1.ng.ml CA2..ng.ml. KRT14..ng.ml.	0.707203	0.0891586	0.66844	0.0993107	0.608561	0.0874095	0.802584	0.104829	0.763427	0.0716066	0.673925	0.0629041
LEPTINE..ng.ml. S100A12..pg.ml. KIF20B CA2..ng.ml.	0.713378	0.111722	0.681474	0.119512	0.669016	0.0983483	0.812624	0.111344	0.763158	0.0913914	0.624323	0.0819305
Age ARG1..ng.ml. MAN2A1.ng.ml KRT14..ng.ml.	0.73351	0.105858	0.653261	0.128008	0.693349	0.0885492	0.760184	0.0865403	0.763125	0.0843381	0.677936	0.0877968
KRT19..ng.ml. ARG1..ng.ml. MAN2A1.ng.ml LBP..ng.ml.	0.751402	0.0893999	0.622827	0.0978519	0.581673	0.0824996	0.744107	0.0891095	0.763051	0.0640412	0.65061	0.0650064
Age Gender ARG1..ng.ml. MAN2A1.ng.ml	0.765805	0.0850875	0.662891	0.0868671	0.659555	0.107018	0.789065	0.0747984	0.763016	0.0870466	0.696291	0.0639788
HAPTOGLOBINE..g.l. KRT19..ng.ml. ARG1..ng.ml. CA2..ng.ml.	0.68224	0.108894	0.630938	0.107076	0.581358	0.0810569	0.817993	0.0864883	0.76298	0.0614289	0.624516	0.0630984
HAPTOGLOBINE..g.l. IGFALS..ng.ml. CA2..ng.ml. KRT14..ng.ml.	0.692515	0.0773875	0.671072	0.0988813	0.603807	0.0859482	0.798248	0.110998	0.762969	0.0792494	0.667145	0.0626611
KIF20B ARG1..ng.ml. MAN2A1.ng.ml LBP..ng.ml.	0.77383	0.0833709	0.616855	0.118993	0.599299	0.0794022	0.731492	0.0771348	0.762932	0.0682462	0.630798	0.0566691
Hp.Status HAPTOGLOBINE..g.l. ARG1..ng.ml. CA2..ng.ml.	0.709943	0.0873365	0.70675	0.112466	0.592507	0.0867453	0.812078	0.094046	0.762609	0.0730222	0.66293	0.060025
Gender KIF20B ARG1..ng.ml. LBP..ng.ml.	0.706735	0.0830481	0.608932	0.115052	0.616203	0.0990446	0.720582	0.126336	0.762557	0.0924193	0.615471	0.0757667
KRT19..ng.ml. MAN2A1.ng.ml CA2..ng.ml. LBP..ng.ml.	0.743594	0.0866235	0.58065	0.0769841	0.613094	0.08877	0.754061	0.098679	0.762509	0.0723117	0.651508	0.0587168
ARG1..ng.ml. MAN2A1.ng.ml IGFALS..ng.ml. LBP..ng.ml.	0.756534	0.0910679	0.623719	0.105029	0.596605	0.0786467	0.741051	0.091775	0.762349	0.0774568	0.642342	0.0543569
ARG1..ng.ml. MAN2A1.ng.ml IGFALS..ng.ml. CA2..ng.ml.	0.726465	0.106375	0.656482	0.11187	0.592785	0.068148	0.824915	0.0560783	0.762308	0.0704392	0.672597	0.0590797
Age Hp.Status HAPTOGLOBINE..g.l. CA2..ng.ml.	0.767074	0.0651213	0.640138	0.113743	0.622786	0.0982504	0.737631	0.110474	0.762271	0.0790674	0.675969	0.0576733
HAPTOGLOBINE..g.l. LEPTINE..ng.ml. CA2..ng.ml. LBP..ng.ml.	0.713296	0.0945219	0.660078	0.103884	0.62877	0.0924398	0.757196	0.104029	0.76217	0.093932	0.624736	0.0654967
Hp.Status ARG1..ng.ml. CA2..ng.ml. LBP..ng.ml.	0.719137	0.0838793	0.671883	0.0886208	0.578675	0.059103	0.765902	0.0972113	0.762141	0.0762738	0.653213	0.0562626
KIF20B KRT19..ng.ml. MAN2A1.ng.ml CA2..ng.ml.	0.741559	0.0819785	0.612896	0.0865398	0.611251	0.0754028	0.800558	0.0770643	0.762025	0.078853	0.634256	0.0608424
HAPTOGLOBINE..g.l. ARG1..ng.ml. CA2..ng.ml. F13A1..Âµg.ml.	0.718097	0.093231	0.643659	0.117853	0.618533	0.092087	0.815462	0.0941112	0.761988	0.0717091	0.644362	0.0552404
Age KIF20B ARG1..ng.ml. LBP..ng.ml.	0.776778	0.0766003	0.619372	0.10341	0.638805	0.079961	0.700764	0.104573	0.761865	0.0751235	0.659988	0.0621402
MAN2A1.ng.ml DCD..Âµg.ml. CA2..ng.ml. LBP..ng.ml.	0.725731	0.0869253	0.615679	0.103536	0.612141	0.0749937	0.746873	0.0828043	0.761768	0.0663817	0.65082	0.0586295
Age Gender MAN2A1.ng.ml CA2..ng.ml.	0.754805	0.107158	0.604716	0.0805132	0.643092	0.0848945	0.780209	0.0829367	0.761686	0.0706261	0.669702	0.0615875
S100A12..pg.ml. ARG1..ng.ml. MAN2A1.ng.ml CA2..ng.ml.	0.712065	0.0841222	0.646903	0.0989455	0.596878	0.064221	0.835404	0.0508672	0.761647	0.057522	0.657795	0.0487084
HAPTOGLOBINE..g.l. MAN2A1.ng.ml JUP..ng.ml. CA2..ng.ml.	0.781403	0.0722272	0.629958	0.099794	0.61278	0.0941586	0.792292	0.102923	0.761557	0.0765427	0.664133	0.0470896
LEPTINE..ng.ml. ARG1..ng.ml. CA2..ng.ml. KRT14..ng.ml.	0.702989	0.103089	0.673368	0.112242	0.623299	0.115766	0.808673	0.0958012	0.761446	0.0913617	0.629441	0.0742782
HAPTOGLOBINE..g.l. ARG1..ng.ml. JUP..ng.ml. LBP..ng.ml.	0.723287	0.0830144	0.605822	0.0759683	0.589243	0.0756299	0.690476	0.0958579	0.761198	0.0621745	0.608628	0.058235
Age HAPTOGLOBINE..g.l. LEPTINE..ng.ml. KIF20B	0.788423	0.0899286	0.678215	0.0916374	0.615501	0.0952558	0.753607	0.104952	0.761102	0.0833019	0.660803	0.0787266
MAN2A1.ng.ml CA2..ng.ml. LBP..ng.ml. F13A1..Âµg.ml.	0.744773	0.0878343	0.600784	0.0851365	0.612462	0.0861945	0.743044	0.0774499	0.761059	0.066721	0.659634	0.0477109
HAPTOGLOBINE..g.l. S100A12..pg.ml. KIF20B CA2..ng.ml.	0.673727	0.105704	0.658875	0.107449	0.626	0.085099	0.789065	0.0822935	0.760833	0.0937363	0.63565	0.063885
ARG1..ng.ml. JUP..ng.ml. CA2..ng.ml. LBP..ng.ml.	0.713439	0.0975154	0.649318	0.101314	0.588227	0.0836163	0.783802	0.0637405	0.760667	0.0778422	0.648797	0.0473832
Age Hp.Status ARG1..ng.ml. CA2..ng.ml.	0.760805	0.080405	0.666207	0.1054	0.63286	0.079583	0.765667	0.0734348	0.760457	0.0680619	0.68648	0.0602258
Age KRT19..ng.ml. ARG1..ng.ml. MAN2A1.ng.ml	0.743716	0.0821934	0.63311	0.0974583	0.657017	0.0891531	0.768221	0.0779636	0.760346	0.0733069	0.673155	0.0603593
LEPTINE..ng.ml. S100A12..pg.ml. ARG1..ng.ml. CA2..ng.ml.	0.707815	0.128436	0.697851	0.116134	0.663604	0.102287	0.808078	0.0862208	0.760214	0.0785325	0.618858	0.0828636
LEPTINE..ng.ml. KIF20B ARG1..ng.ml. CA2..ng.ml.	0.694859	0.127068	0.675468	0.104692	0.642526	0.107454	0.811197	0.0959183	0.760207	0.0832011	0.625526	0.0619989
LEPTINE..ng.ml. S100A12..pg.ml. CA2..ng.ml. F13A1..Âµg.ml.	0.714324	0.122829	0.688605	0.107436	0.633622	0.112176	0.818809	0.123507	0.760044	0.0833652	0.634297	0.0803769
KIF20B ARG1..ng.ml. IGFALS..ng.ml. CA2..ng.ml.	0.708812	0.0758747	0.663621	0.111366	0.616932	0.0974818	0.807806	0.0689572	0.759943	0.0763933	0.681047	0.0643822
HAPTOGLOBINE..g.l. S100A12..pg.ml. ARG1..ng.ml. LBP..ng.ml.	0.708988	0.0796408	0.625027	0.0903588	0.59469	0.0746776	0.694842	0.104906	0.759605	0.0765808	0.604826	0.0769371
Age HAPTOGLOBINE..g.l. CA2..ng.ml. KRT14..ng.ml.	0.708477	0.0952123	0.641497	0.089355	0.630725	0.0989056	0.731352	0.113945	0.759604	0.0771398	0.661798	0.0691284
Age HAPTOGLOBINE..g.l. CA2..ng.ml. F13A1..Âµg.ml.	0.757615	0.0761527	0.618408	0.0929541	0.621246	0.100053	0.703669	0.129119	0.759435	0.0745802	0.652213	0.0603338
Age S100A12..pg.ml. ARG1..ng.ml. CA2..ng.ml.	0.725465	0.0869633	0.633897	0.103895	0.607682	0.0766909	0.784907	0.0929755	0.759404	0.0784464	0.671112	0.076303
Gender ARG1..ng.ml. DCD..Âµg.ml. LBP..ng.ml.	0.733226	0.0744881	0.620741	0.105933	0.576661	0.083989	0.733422	0.114852	0.759208	0.0733843	0.631527	0.0611417
KIF20B MAN2A1.ng.ml CA2..ng.ml. KRT14..ng.ml.	0.724722	0.0940889	0.634051	0.105408	0.590596	0.0664574	0.794359	0.0760844	0.759165	0.0827538	0.639044	0.0630225
S100A12..pg.ml. KIF20B ARG1..ng.ml. CA2..ng.ml.	0.683751	0.100116	0.67159	0.095431	0.576447	0.0730553	0.850385	0.0710192	0.759146	0.0716711	0.658535	0.0607604
Hp.Status HAPTOGLOBINE..g.l. MAN2A1.ng.ml CA2..ng.ml.	0.769976	0.0797431	0.701518	0.100951	0.618337	0.0991331	0.778346	0.128973	0.759121	0.0615757	0.679075	0.0672419
Age Hp.Status ARG1..ng.ml. KRT14..ng.ml.	0.814706	0.070853	0.777028	0.119774	0.715039	0.0918804	0.777883	0.0789387	0.758997	0.0995039	0.761891	0.0690393
KRT19..ng.ml. ARG1..ng.ml. CA2..ng.ml. LBP..ng.ml.	0.729281	0.0953209	0.618561	0.090556	0.581809	0.0846133	0.762075	0.102134	0.758738	0.086067	0.647823	0.0409936
Hp.Status MAN2A1.ng.ml CA2..ng.ml. LBP..ng.ml.	0.728874	0.0898472	0.62267	0.0891291	0.610109	0.0874823	0.731402	0.100054	0.758612	0.0693959	0.647194	0.0577053
Gender HAPTOGLOBINE..g.l. ARG1..ng.ml. CA2..ng.ml.	0.667932	0.0958869	0.620014	0.103764	0.644071	0.0976306	0.744375	0.109536	0.758512	0.0851725	0.600358	0.0707307
ARG1..ng.ml. CA2..ng.ml. LBP..ng.ml. F13A1..Âµg.ml.	0.736947	0.0908692	0.613499	0.0969444	0.587909	0.0699632	0.772994	0.0935567	0.758121	0.0781082	0.650624	0.0435425
Age Hp.Status LEPTINE..ng.ml. S100A12..pg.ml.	0.813184	0.0807304	0.706555	0.111018	0.598551	0.0877713	0.702657	0.125592	0.757944	0.0641339	0.681747	0.0672233
Age KIF20B ARG1..ng.ml. MAN2A1.ng.ml	0.756207	0.0831656	0.640082	0.091315	0.657582	0.105424	0.722128	0.0827381	0.757907	0.0804998	0.661374	0.0628799
Age HAPTOGLOBINE..g.l. JUP..ng.ml. CA2..ng.ml.	0.753239	0.0718439	0.627092	0.101957	0.641198	0.0957845	0.711444	0.128792	0.757874	0.0810883	0.645575	0.0629011
ARG1..ng.ml. MAN2A1.ng.ml JUP..ng.ml. CA2..ng.ml.	0.758998	0.0779245	0.647537	0.09132	0.60941	0.0838927	0.808064	0.0655292	0.757759	0.0653136	0.674946	0.0615347
Age ARG1..ng.ml. DCD..Âµg.ml. CA2..ng.ml.	0.755206	0.0767316	0.609867	0.105442	0.631847	0.0810143	0.767855	0.0764203	0.757714	0.0608028	0.666921	0.0567041
HAPTOGLOBINE..g.l. KIF20B MAN2A1.ng.ml CA2..ng.ml.	0.730726	0.077305	0.633023	0.109924	0.604396	0.08437	0.805001	0.0964022	0.757707	0.0700872	0.657028	0.0643719
Age ARG1..ng.ml. MAN2A1.ng.ml IGFALS..ng.ml.	0.734636	0.0957108	0.634547	0.0868199	0.665866	0.103596	0.760664	0.0903592	0.757617	0.0966759	0.673108	0.0670386
Age ARG1..ng.ml. ATAD3B..ng.ml. F13A1..Âµg.ml.	0.780749	0.0863925	0.656807	0.0964339	0.614147	0.084773	0.674078	0.0972475	0.757588	0.0820059	0.653448	0.0744702
S100A12..pg.ml. MAN2A1.ng.ml CA2..ng.ml. LBP..ng.ml.	0.718146	0.0959597	0.632205	0.0964997	0.632704	0.106643	0.808057	0.0963439	0.75751	0.0833814	0.683336	0.0621096
Age S100A12..pg.ml. IGFALS..ng.ml. CA2..ng.ml.	0.728891	0.0664968	0.603068	0.0997683	0.64025	0.0719845	0.745202	0.132249	0.757415	0.0786897	0.661463	0.0707204
Age LEPTINE..ng.ml. S100A12..pg.ml. KRT19..ng.ml.	0.788759	0.0838591	0.621419	0.10135	0.596104	0.0846679	0.716402	0.116095	0.757293	0.0655271	0.64579	0.0568259
HAPTOGLOBINE..g.l. IGFALS..ng.ml. CA2..ng.ml. F13A1..Âµg.ml.	0.752536	0.0718587	0.605942	0.0794024	0.624742	0.0986582	0.789283	0.116625	0.757276	0.0755218	0.65425	0.0560737
Age ARG1..ng.ml. IGFALS..ng.ml. ATAD3B..ng.ml.	0.753767	0.0886151	0.635739	0.0982482	0.618188	0.0952148	0.696645	0.100917	0.757182	0.0901387	0.656131	0.0681122
Age Hp.Status HAPTOGLOBINE..g.l. LEPTINE..ng.ml.	0.836285	0.0838018	0.713878	0.0960935	0.612126	0.0977575	0.758537	0.106278	0.75692	0.0821333	0.698022	0.0739829
Age Gender HAPTOGLOBINE..g.l. KIF20B	0.773653	0.0724675	0.581816	0.0767774	0.620299	0.100224	0.723198	0.0948147	0.756844	0.0682805	0.636743	0.0555247
LEPTINE..ng.ml. S100A12..pg.ml. MAN2A1.ng.ml CA2..ng.ml.	0.758703	0.104713	0.70322	0.10564	0.624291	0.0925217	0.795608	0.115726	0.756767	0.0769196	0.64497	0.0848786
Age KRT19..ng.ml. ARG1..ng.ml. KRT14..ng.ml.	0.74492	0.0805942	0.672693	0.111349	0.708018	0.0892379	0.738262	0.078785	0.756646	0.0824147	0.696464	0.0665783
Age Gender Hp.Status LEPTINE..ng.ml.	0.842659	0.0790279	0.691015	0.105435	0.630396	0.107941	0.740185	0.0970487	0.756544	0.0730612	0.705284	0.0632506
KIF20B ARG1..ng.ml. ATAD3B..ng.ml. CA2..ng.ml.	0.725714	0.0984626	0.628222	0.125216	0.61463	0.0951944	0.773413	0.104745	0.756172	0.0768816	0.652593	0.0478384
LEPTINE..ng.ml. MAN2A1.ng.ml IGFALS..ng.ml. CA2..ng.ml.	0.762615	0.102495	0.64821	0.100609	0.637922	0.0987986	0.803736	0.116574	0.756115	0.0837854	0.652147	0.0798638
HAPTOGLOBINE..g.l. S100A12..pg.ml. MAN2A1.ng.ml CA2..ng.ml.	0.728077	0.0708986	0.648072	0.108351	0.598947	0.0829464	0.788733	0.1054	0.756073	0.0702556	0.664046	0.0613683
LEPTINE..ng.ml. S100A12..pg.ml. KRT19..ng.ml. CA2..ng.ml.	0.698189	0.114146	0.665699	0.0987653	0.64479	0.104234	0.82404	0.116525	0.755844	0.080155	0.618396	0.0827606
Age Gender S100A12..pg.ml. KRT19..ng.ml.	0.771976	0.0786927	0.587555	0.0859642	0.672882	0.08461	0.712456	0.0646107	0.755731	0.056052	0.650967	0.0491262
S100A12..pg.ml. KIF20B CA2..ng.ml. KRT14..ng.ml.	0.634786	0.0999158	0.602502	0.104009	0.582221	0.0884085	0.828707	0.0879971	0.755634	0.081646	0.640789	0.0618742
Age S100A12..pg.ml. ARG1..ng.ml. KRT14..ng.ml.	0.719913	0.103114	0.641178	0.125918	0.652506	0.0985654	0.714601	0.082108	0.755612	0.0825028	0.669219	0.0772394
Hp.Status HAPTOGLOBINE..g.l. IGFALS..ng.ml. CA2..ng.ml.	0.747391	0.0889571	0.688589	0.098585	0.60672	0.0805446	0.779457	0.117599	0.755532	0.0684558	0.682866	0.0569685
KRT19..ng.ml. ARG1..ng.ml. MAN2A1.ng.ml CA2..ng.ml.	0.713969	0.0829338	0.657489	0.102809	0.573322	0.0711811	0.80744	0.0578534	0.755358	0.0640087	0.644915	0.0480409
Age ARG1..ng.ml. ATAD3B..ng.ml. KRT14..ng.ml.	0.733648	0.102433	0.629527	0.0955769	0.620617	0.0921127	0.682885	0.0925188	0.755204	0.105716	0.627197	0.0710727
ARG1..ng.ml. MAN2A1.ng.ml ATAD3B..ng.ml. CA2..ng.ml.	0.720054	0.10223	0.645997	0.109603	0.623086	0.0756545	0.77386	0.0906534	0.755187	0.070046	0.640517	0.0561121
Hp.Status MAN2A1.ng.ml JUP..ng.ml. F13A1..Âµg.ml.	0.808811	0.08516	0.65486	0.100069	0.604431	0.0903439	0.692792	0.0876816	0.75487	0.0819967	0.674994	0.0767926
HAPTOGLOBINE..g.l. IGFALS..ng.ml. JUP..ng.ml. F13A1..Âµg.ml.	0.773044	0.0732213	0.612048	0.100745	0.608239	0.0857939	0.650116	0.104052	0.754857	0.0676755	0.635295	0.072997
HAPTOGLOBINE..g.l. MAN2A1.ng.ml CA2..ng.ml. F13A1..Âµg.ml.	0.748968	0.0850401	0.621218	0.11996	0.60986	0.104004	0.780358	0.105469	0.754845	0.066856	0.659394	0.0503885
Age HAPTOGLOBINE..g.l. DCD..Âµg.ml. CA2..ng.ml.	0.733725	0.0769535	0.618971	0.101906	0.61574	0.118074	0.72956	0.12523	0.754695	0.080963	0.655092	0.0743819
HAPTOGLOBINE..g.l. MAN2A1.ng.ml DCD..Âµg.ml. CA2..ng.ml.	0.728092	0.0855671	0.642111	0.0958132	0.608505	0.084132	0.793063	0.106605	0.75448	0.0704108	0.655819	0.0556956
Age ARG1..ng.ml. IGFALS..ng.ml. LBP..ng.ml.	0.793485	0.0789532	0.640627	0.0924022	0.665517	0.0972763	0.70528	0.109105	0.754321	0.0767259	0.67115	0.0751231
MAN2A1.ng.ml ATAD3B..ng.ml. CA2..ng.ml. LBP..ng.ml.	0.730379	0.0955429	0.61919	0.0945784	0.621778	0.0752497	0.71719	0.123324	0.754064	0.0809039	0.634681	0.0591189
Age Hp.Status KIF20B ARG1..ng.ml.	0.820896	0.0608507	0.713229	0.0965353	0.671997	0.102508	0.728659	0.0946348	0.753989	0.0883199	0.72374	0.0640693
KIF20B IGFALS..ng.ml. CA2..ng.ml. LBP..ng.ml.	0.742893	0.0759122	0.614326	0.0972166	0.638322	0.0865268	0.784453	0.0919459	0.753909	0.0889253	0.665333	0.0471451
Age S100A12..pg.ml. KIF20B CA2..ng.ml.	0.707596	0.0990772	0.636607	0.102767	0.627638	0.0880263	0.733012	0.151337	0.753871	0.0726017	0.654743	0.0836631
Age LEPTINE..ng.ml. ARG1..ng.ml. KRT14..ng.ml.	0.777191	0.0977568	0.692634	0.10664	0.60251	0.085718	0.726666	0.12097	0.753866	0.0872019	0.660749	0.0820771
Age Gender S100A12..pg.ml. ARG1..ng.ml.	0.751816	0.0942396	0.610796	0.102624	0.646266	0.0796845	0.77258	0.0790957	0.753754	0.0766066	0.669106	0.0686788
KIF20B CA2..ng.ml. LBP..ng.ml. KRT14..ng.ml.	0.683814	0.103042	0.61335	0.124552	0.594084	0.0880949	0.795042	0.0878507	0.753681	0.100321	0.654174	0.0620582
Age Gender S100A12..pg.ml. CA2..ng.ml.	0.725549	0.0692678	0.60278	0.105239	0.586893	0.0695215	0.744597	0.126183	0.753643	0.071771	0.644667	0.0720556
KIF20B JUP..ng.ml. CA2..ng.ml. LBP..ng.ml.	0.700878	0.0723567	0.625007	0.0948094	0.599695	0.0697442	0.781852	0.0844317	0.753515	0.101155	0.646951	0.0581624
Age ARG1..ng.ml. LBP..ng.ml. F13A1..Âµg.ml.	0.783579	0.0754177	0.61045	0.0932731	0.608632	0.096509	0.70575	0.110631	0.753377	0.0955001	0.652074	0.0575637
KIF20B ARG1..ng.ml. IGFALS..ng.ml. LBP..ng.ml.	0.751861	0.0799818	0.641601	0.112229	0.595186	0.0666871	0.710454	0.102869	0.753364	0.0788068	0.653781	0.0615474
ARG1..ng.ml. MAN2A1.ng.ml CA2..ng.ml. F13A1..Âµg.ml.	0.732692	0.0879923	0.634399	0.115535	0.596613	0.0762507	0.800853	0.062186	0.75328	0.0629549	0.635887	0.0510186
KIF20B KRT19..ng.ml. CA2..ng.ml. LBP..ng.ml.	0.738291	0.0773623	0.609395	0.0943041	0.624766	0.0914317	0.797212	0.0858472	0.75309	0.101866	0.65451	0.0551708
Age Gender LEPTINE..ng.ml. ARG1..ng.ml.	0.763022	0.0771022	0.635434	0.104293	0.614889	0.0933631	0.759757	0.116365	0.75309	0.0940467	0.659378	0.073721
Gender ARG1..ng.ml. MAN2A1.ng.ml LBP..ng.ml.	0.723768	0.107227	0.616121	0.0848609	0.592783	0.0849002	0.767287	0.0951071	0.753028	0.0651639	0.642334	0.0626457
Age ARG1..ng.ml. JUP..ng.ml. F13A1..Âµg.ml.	0.774505	0.0911999	0.621662	0.0860601	0.642829	0.101378	0.703958	0.0785085	0.752997	0.084892	0.658767	0.0666196
MAN2A1.ng.ml JUP..ng.ml. CA2..ng.ml. F13A1..Âµg.ml.	0.78956	0.0672281	0.632419	0.0897206	0.605428	0.0875949	0.740889	0.0958407	0.752995	0.0716906	0.670441	0.0605779
Age HAPTOGLOBINE..g.l. ARG1..ng.ml. IGFALS..ng.ml.	0.755459	0.0799917	0.61578	0.108211	0.652073	0.0875226	0.707883	0.104215	0.752936	0.0838414	0.634273	0.0882756
Gender KIF20B MAN2A1.ng.ml CA2..ng.ml.	0.719512	0.0910364	0.598724	0.082727	0.620139	0.0891135	0.751931	0.136973	0.752861	0.0776184	0.621449	0.0737977
ARG1..ng.ml. MAN2A1.ng.ml DCD..Âµg.ml. LBP..ng.ml.	0.75837	0.0889345	0.613174	0.0922668	0.595475	0.056825	0.738991	0.0758175	0.752845	0.0542532	0.64163	0.0512923
Age ARG1..ng.ml. MAN2A1.ng.ml JUP..ng.ml.	0.788449	0.0923271	0.620445	0.0884036	0.638361	0.085071	0.736199	0.0790818	0.752783	0.0912143	0.671201	0.0621385
Age Gender Hp.Status ARG1..ng.ml.	0.824938	0.0698061	0.726629	0.118277	0.7137	0.0914288	0.791373	0.0759728	0.752754	0.0833081	0.75906	0.0610428
LEPTINE..ng.ml. MAN2A1.ng.ml DCD..Âµg.ml. CA2..ng.ml.	0.745862	0.11062	0.657221	0.114891	0.618608	0.100857	0.80072	0.117759	0.752726	0.0831607	0.644178	0.0901414
Age Gender Hp.Status KIF20B	0.861507	0.0589943	0.667396	0.100512	0.704021	0.097379	0.687457	0.0964112	0.752669	0.0666653	0.715506	0.0617383
Age KIF20B ATAD3B..ng.ml. CA2..ng.ml.	0.763155	0.0770079	0.623401	0.0962101	0.611932	0.0963037	0.706413	0.13553	0.752562	0.0803385	0.646623	0.073271
Age LEPTINE..ng.ml. S100A12..pg.ml. ARG1..ng.ml.	0.75148	0.0885245	0.636021	0.0817406	0.611349	0.089088	0.711003	0.146992	0.752476	0.0834666	0.627777	0.0958674
Age IGFALS..ng.ml. ATAD3B..ng.ml. CA2..ng.ml.	0.753994	0.086279	0.631107	0.104535	0.621257	0.100655	0.738543	0.123134	0.752339	0.0797093	0.665987	0.07167
Age KIF20B CA2..ng.ml. F13A1..Âµg.ml.	0.761914	0.0821851	0.616576	0.0952721	0.658948	0.103959	0.743179	0.121278	0.752281	0.0755656	0.669629	0.0633263
Gender HAPTOGLOBINE..g.l. CA2..ng.ml. LBP..ng.ml.	0.675285	0.0938128	0.605514	0.0851629	0.603478	0.0886654	0.716616	0.131939	0.752212	0.110702	0.616709	0.0629526
IGFALS..ng.ml. ATAD3B..ng.ml. CA2..ng.ml. LBP..ng.ml.	0.747881	0.0795412	0.60789	0.0959859	0.614268	0.0865312	0.704241	0.0944651	0.752206	0.0828066	0.641287	0.0536555
ARG1..ng.ml. IGFALS..ng.ml. DCD..Âµg.ml. CA2..ng.ml.	0.689963	0.0945766	0.654906	0.103199	0.596486	0.0847738	0.79933	0.0616422	0.752037	0.0694059	0.654932	0.0526681
HAPTOGLOBINE..g.l. LEPTINE..ng.ml. S100A12..pg.ml. CA2..ng.ml.	0.698231	0.113131	0.683232	0.101901	0.681597	0.12047	0.786298	0.0908269	0.751989	0.0720205	0.627905	0.079436
KRT19..ng.ml. ARG1..ng.ml. IGFALS..ng.ml. CA2..ng.ml.	0.699006	0.0730064	0.654665	0.106122	0.591996	0.0787009	0.780364	0.0576082	0.751936	0.0766954	0.649461	0.0459654
Age Hp.Status ARG1..ng.ml. F13A1..Âµg.ml.	0.833765	0.0562399	0.719901	0.111506	0.705252	0.0836549	0.763438	0.0726732	0.751929	0.0861242	0.740801	0.061228
Age ARG1..ng.ml. DCD..Âµg.ml. LBP..ng.ml.	0.787165	0.0606667	0.631555	0.0971112	0.648993	0.108371	0.693974	0.108353	0.751886	0.0761815	0.669941	0.0617976
Age KRT19..ng.ml. ARG1..ng.ml. CA2..ng.ml.	0.730483	0.087195	0.62443	0.0788515	0.617417	0.0814609	0.762384	0.0656361	0.75173	0.0656407	0.657749	0.0618332
Gender ARG1..ng.ml. MAN2A1.ng.ml CA2..ng.ml.	0.728145	0.105644	0.624892	0.097196	0.579303	0.0632584	0.835571	0.0565346	0.751589	0.0586488	0.651681	0.0504298
ARG1..ng.ml. MAN2A1.ng.ml LBP..ng.ml. KRT14..ng.ml.	0.720774	0.0958062	0.635721	0.116001	0.575646	0.0708578	0.737825	0.0698173	0.751583	0.0645697	0.629655	0.0638166
LEPTINE..ng.ml. S100A12..pg.ml. DCD..Âµg.ml. CA2..ng.ml.	0.70856	0.109651	0.677618	0.121194	0.624227	0.10348	0.825836	0.112003	0.75152	0.0814215	0.627445	0.0855958
ARG1..ng.ml. MAN2A1.ng.ml JUP..ng.ml. F13A1..Âµg.ml.	0.760833	0.0876654	0.611199	0.0923878	0.600448	0.0972514	0.740352	0.076414	0.751518	0.0679129	0.657276	0.0722469
HAPTOGLOBINE..g.l. LEPTINE..ng.ml. MAN2A1.ng.ml CA2..ng.ml.	0.751414	0.110763	0.67145	0.100066	0.653236	0.111522	0.771725	0.0991721	0.751469	0.068488	0.635344	0.0736134
Gender ARG1..ng.ml. JUP..ng.ml. LBP..ng.ml.	0.723435	0.0860666	0.630644	0.108875	0.596458	0.0905105	0.735232	0.102228	0.751381	0.0879976	0.634285	0.0550459
HAPTOGLOBINE..g.l. MAN2A1.ng.ml JUP..ng.ml. LBP..ng.ml.	0.767612	0.0962217	0.612155	0.104549	0.609498	0.094457	0.65267	0.0947699	0.751293	0.0706443	0.615951	0.0492704
ARG1..ng.ml. MAN2A1.ng.ml CA2..ng.ml. KRT14..ng.ml.	0.699673	0.0970328	0.675125	0.12226	0.591885	0.0763642	0.814106	0.0597732	0.751082	0.074883	0.638507	0.0808515
Age HAPTOGLOBINE..g.l. LEPTINE..ng.ml. S100A12..pg.ml.	0.783901	0.0917481	0.663398	0.104816	0.598357	0.0867514	0.728788	0.105094	0.75099	0.0733793	0.651866	0.0665623
Age ATAD3B..ng.ml. CA2..ng.ml. KRT14..ng.ml.	0.729792	0.0903345	0.591352	0.0895098	0.63563	0.0962866	0.72246	0.125666	0.750686	0.0794411	0.642746	0.0783979
Age Hp.Status ARG1..ng.ml. MAN2A1.ng.ml	0.786841	0.0781825	0.725141	0.0938803	0.675554	0.0968059	0.751281	0.0929572	0.750456	0.0809067	0.703835	0.0781354
Gender MAN2A1.ng.ml CA2..ng.ml. LBP..ng.ml.	0.715697	0.0850167	0.592666	0.0698693	0.585453	0.0785261	0.741441	0.120678	0.750434	0.081541	0.61981	0.0629163
JUP..ng.ml. CA2..ng.ml. LBP..ng.ml. F13A1..Âµg.ml.	0.761514	0.0753892	0.607175	0.0836403	0.595031	0.0762289	0.750057	0.112203	0.750387	0.0727243	0.646446	0.0537848
Age Hp.Status LEPTINE..ng.ml. KRT19..ng.ml.	0.83889	0.0836244	0.685891	0.105214	0.62342	0.114219	0.73269	0.101971	0.750375	0.0798451	0.697414	0.0711248
Gender KIF20B ARG1..ng.ml. CA2..ng.ml.	0.679834	0.0931743	0.628012	0.10934	0.618067	0.0668387	0.781479	0.10584	0.750348	0.0720862	0.627618	0.0593279
Hp.Status ARG1..ng.ml. IGFALS..ng.ml. LBP..ng.ml.	0.742207	0.0788793	0.69957	0.0855323	0.58831	0.0593737	0.723816	0.0899728	0.750309	0.0662935	0.670657	0.0575417
S100A12..pg.ml. ARG1..ng.ml. IGFALS..ng.ml. CA2..ng.ml.	0.688721	0.0830967	0.668747	0.105033	0.636064	0.0726733	0.828444	0.0717234	0.750278	0.0671678	0.667514	0.0707546
Age KIF20B IGFALS..ng.ml. CA2..ng.ml.	0.761815	0.078493	0.613857	0.0870929	0.689951	0.0964091	0.739268	0.121553	0.750137	0.0823991	0.670602	0.0745439
Age ARG1..ng.ml. JUP..ng.ml. CA2..ng.ml.	0.769293	0.0950267	0.647339	0.0991158	0.61327	0.0767319	0.769698	0.0695969	0.750123	0.0648336	0.680729	0.0495934
Age KIF20B CA2..ng.ml. LBP..ng.ml.	0.731335	0.0926199	0.600234	0.0943653	0.675399	0.108641	0.719423	0.117507	0.750063	0.0941524	0.654387	0.062612
Age Gender Hp.Status HAPTOGLOBINE..g.l.	0.872486	0.0521579	0.652821	0.102048	0.637813	0.0879485	0.726747	0.113252	0.749843	0.0672169	0.71158	0.0512158
Age Hp.Status ARG1..ng.ml. LBP..ng.ml.	0.757561	0.108088	0.638359	0.104048	0.624585	0.115786	0.725165	0.0859585	0.749736	0.0909616	0.670499	0.0698888
KIF20B ARG1..ng.ml. DCD..Âµg.ml. LBP..ng.ml.	0.708531	0.0719359	0.627695	0.0920843	0.584176	0.0577043	0.706831	0.102863	0.749729	0.0781607	0.623118	0.0600127
Age LEPTINE..ng.ml. KRT19..ng.ml. ARG1..ng.ml.	0.772259	0.0794955	0.636309	0.104942	0.607169	0.0945325	0.730543	0.139478	0.7497	0.0963264	0.653612	0.0797925
Hp.Status S100A12..pg.ml. KIF20B CA2..ng.ml.	0.684984	0.0907317	0.657698	0.0981098	0.591772	0.0950672	0.81085	0.109011	0.749474	0.0823426	0.647568	0.066063
Age Gender Hp.Status S100A12..pg.ml.	0.816545	0.0770704	0.675019	0.0970505	0.666567	0.103358	0.703932	0.0685823	0.749385	0.071656	0.692887	0.0609177
LEPTINE..ng.ml. ARG1..ng.ml. DCD..Âµg.ml. CA2..ng.ml.	0.710424	0.120355	0.663022	0.115429	0.639766	0.109438	0.818179	0.0928538	0.7493	0.0840365	0.627664	0.066977
LEPTINE..ng.ml. ARG1..ng.ml. CA2..ng.ml. F13A1..Âµg.ml.	0.712102	0.129806	0.661892	0.110991	0.640997	0.110883	0.800358	0.0996343	0.74921	0.101902	0.628643	0.0706422
Age LEPTINE..ng.ml. ARG1..ng.ml. MAN2A1.ng.ml	0.763342	0.0919305	0.644383	0.119924	0.599907	0.0882861	0.712573	0.121847	0.749198	0.106718	0.638289	0.0751929
Age Gender CA2..ng.ml. KRT14..ng.ml.	0.72555	0.0988343	0.615416	0.0958152	0.646429	0.0890632	0.733358	0.08947	0.749132	0.075669	0.663886	0.0715845
HAPTOGLOBINE..g.l. MAN2A1.ng.ml ATAD3B..ng.ml. CA2..ng.ml.	0.714865	0.100425	0.640445	0.111849	0.613621	0.0985448	0.769601	0.101647	0.749114	0.0719403	0.646799	0.0604872
Hp.Status ARG1..ng.ml. MAN2A1.ng.ml CA2..ng.ml.	0.761119	0.078523	0.704617	0.123347	0.575796	0.0582509	0.806117	0.0650532	0.74905	0.0726995	0.677955	0.0574027
ARG1..ng.ml. IGFALS..ng.ml. DCD..Âµg.ml. LBP..ng.ml.	0.756014	0.0710716	0.632256	0.104003	0.594218	0.0687737	0.722393	0.102371	0.748858	0.0718052	0.651925	0.0538163
LEPTINE..ng.ml. KIF20B CA2..ng.ml. LBP..ng.ml.	0.722976	0.106661	0.652534	0.100482	0.622617	0.104766	0.775339	0.132271	0.748832	0.115552	0.643275	0.0651575
LEPTINE..ng.ml. MAN2A1.ng.ml JUP..ng.ml. CA2..ng.ml.	0.768287	0.0898558	0.643693	0.0988794	0.63639	0.110482	0.793274	0.109812	0.748568	0.0904597	0.651477	0.0795157
Age MAN2A1.ng.ml CA2..ng.ml. F13A1..Âµg.ml.	0.771868	0.0785951	0.619073	0.091799	0.632937	0.104864	0.697778	0.0990498	0.748556	0.0617319	0.654592	0.0568756
Hp.Status HAPTOGLOBINE..g.l. MAN2A1.ng.ml LBP..ng.ml.	0.748895	0.0922706	0.69268	0.0884569	0.63186	0.0963531	0.643624	0.0880134	0.748554	0.082904	0.63964	0.0650992
ARG1..ng.ml. MAN2A1.ng.ml JUP..ng.ml. LBP..ng.ml.	0.75009	0.0949473	0.623926	0.0914315	0.589643	0.0768875	0.743963	0.093996	0.748479	0.0691512	0.641819	0.0641396
ARG1..ng.ml. IGFALS..ng.ml. ATAD3B..ng.ml. CA2..ng.ml.	0.711699	0.0988253	0.636727	0.103664	0.595691	0.0611292	0.782331	0.0751645	0.748337	0.0803955	0.640221	0.0604586
Age HAPTOGLOBINE..g.l. S100A12..pg.ml. CA2..ng.ml.	0.74333	0.0764003	0.641577	0.114172	0.620764	0.0914274	0.71848	0.125146	0.748335	0.0873448	0.631892	0.0948455
Age MAN2A1.ng.ml ATAD3B..ng.ml. CA2..ng.ml.	0.75347	0.0904923	0.616848	0.0895665	0.622457	0.0892399	0.712142	0.131203	0.748187	0.0647923	0.658072	0.0717809
Gender ARG1..ng.ml. LBP..ng.ml. KRT14..ng.ml.	0.706204	0.0984969	0.6317	0.0939233	0.584458	0.0559056	0.739589	0.103781	0.747974	0.084766	0.631717	0.0765445
S100A12..pg.ml. KRT19..ng.ml. ARG1..ng.ml. CA2..ng.ml.	0.692761	0.103639	0.665108	0.0929544	0.58199	0.0732514	0.850418	0.0638428	0.74772	0.0657485	0.648926	0.0535616
LEPTINE..ng.ml. IGFALS..ng.ml. CA2..ng.ml. F13A1..Âµg.ml.	0.734767	0.122893	0.646971	0.106753	0.636408	0.102877	0.823535	0.108676	0.747594	0.0995156	0.64677	0.0737461
HAPTOGLOBINE..g.l. KRT19..ng.ml. MAN2A1.ng.ml CA2..ng.ml.	0.727192	0.0843765	0.619488	0.100752	0.603398	0.0844222	0.78859	0.103524	0.747592	0.0621064	0.639978	0.0641793
Age MAN2A1.ng.ml CA2..ng.ml. KRT14..ng.ml.	0.723709	0.110478	0.618964	0.0842069	0.645953	0.0758805	0.715996	0.0835862	0.747545	0.0551775	0.652109	0.0786258
HAPTOGLOBINE..g.l. KIF20B IGFALS..ng.ml. CA2..ng.ml.	0.694957	0.085299	0.642649	0.0941085	0.564965	0.0825074	0.791871	0.0937384	0.747517	0.0883425	0.656299	0.0430372
Age LEPTINE..ng.ml. KIF20B KRT19..ng.ml.	0.806157	0.0741146	0.620711	0.0881948	0.62741	0.10127	0.732273	0.1121	0.747434	0.0834476	0.660215	0.0641126
HAPTOGLOBINE..g.l. LEPTINE..ng.ml. KRT19..ng.ml. CA2..ng.ml.	0.711653	0.109049	0.665526	0.0903514	0.661024	0.113631	0.781512	0.0993131	0.747278	0.0771392	0.614247	0.079059
Age Gender LEPTINE..ng.ml. KRT19..ng.ml.	0.811693	0.070019	0.612483	0.0884885	0.628252	0.106235	0.738019	0.139812	0.747238	0.0833289	0.659827	0.0604735
KIF20B DCD..Âµg.ml. CA2..ng.ml. LBP..ng.ml.	0.696762	0.0836611	0.628698	0.114759	0.60751	0.0957975	0.781433	0.0858641	0.747197	0.111531	0.657917	0.0540087
HAPTOGLOBINE..g.l. IGFALS..ng.ml. ATAD3B..ng.ml. CA2..ng.ml.	0.710751	0.0798574	0.625813	0.0958731	0.603806	0.0780306	0.751463	0.107924	0.747147	0.0821297	0.646587	0.0603055
S100A12..pg.ml. KIF20B ATAD3B..ng.ml. CA2..ng.ml.	0.716001	0.0903451	0.649746	0.0937677	0.610242	0.0962161	0.757085	0.116064	0.747118	0.0838876	0.637564	0.0604105
Age Gender ATAD3B..ng.ml. CA2..ng.ml.	0.760947	0.0813379	0.618004	0.0767452	0.591853	0.0728559	0.727742	0.101251	0.747099	0.0780359	0.656298	0.0651182
ARG1..ng.ml. DCD..Âµg.ml. ATAD3B..ng.ml. CA2..ng.ml.	0.721297	0.103247	0.635103	0.106244	0.601557	0.0898495	0.775806	0.101938	0.747073	0.0722206	0.64459	0.0559531
Age ARG1..ng.ml. LBP..ng.ml. KRT14..ng.ml.	0.754543	0.10086	0.614441	0.10873	0.642374	0.0888669	0.707196	0.0894318	0.746944	0.102561	0.6544	0.0818168
KIF20B MAN2A1.ng.ml DCD..Âµg.ml. CA2..ng.ml.	0.73159	0.0975855	0.634783	0.0916166	0.599204	0.0860747	0.790502	0.0756574	0.746875	0.0834203	0.647676	0.0537852
LEPTINE..ng.ml. MAN2A1.ng.ml CA2..ng.ml. F13A1..Âµg.ml.	0.764694	0.121956	0.653856	0.0685001	0.633129	0.0925725	0.807548	0.110331	0.746687	0.0869373	0.655617	0.0742074
Gender KIF20B CA2..ng.ml. LBP..ng.ml.	0.683791	0.0895183	0.595927	0.0837951	0.595446	0.0654664	0.741635	0.134643	0.74649	0.112045	0.618657	0.0641279
Age Gender KIF20B KRT14..ng.ml.	0.76848	0.0941694	0.636928	0.12252	0.688844	0.0913447	0.675371	0.0980546	0.746427	0.0628139	0.673426	0.0610194
Age ARG1..ng.ml. JUP..ng.ml. LBP..ng.ml.	0.786077	0.0770567	0.6333	0.0919026	0.631878	0.091441	0.699896	0.0924926	0.746351	0.0789546	0.662937	0.0569414
Gender HAPTOGLOBINE..g.l. IGFALS..ng.ml. CA2..ng.ml.	0.677226	0.0778026	0.599581	0.0879695	0.590759	0.0887231	0.730185	0.147457	0.746128	0.0925929	0.605894	0.0630871
Age Gender ARG1..ng.ml. JUP..ng.ml.	0.791769	0.0851598	0.632777	0.0811319	0.634008	0.0904399	0.73313	0.073369	0.74612	0.086484	0.668887	0.0621875
Hp.Status KIF20B ARG1..ng.ml. LBP..ng.ml.	0.698417	0.0922161	0.683508	0.0962934	0.578282	0.0684031	0.750171	0.0918006	0.74611	0.0832789	0.655709	0.0622837
Age Gender ARG1..ng.ml. IGFALS..ng.ml.	0.765168	0.0770449	0.620041	0.081405	0.662763	0.101219	0.765078	0.0731021	0.745983	0.0814352	0.668312	0.0549376
Hp.Status LEPTINE..ng.ml. ARG1..ng.ml. CA2..ng.ml.	0.711876	0.121991	0.683176	0.111368	0.622367	0.109933	0.789984	0.112569	0.745905	0.0817532	0.639153	0.0775601
Gender ARG1..ng.ml. CA2..ng.ml. LBP..ng.ml.	0.71351	0.0841172	0.615606	0.10009	0.597565	0.0710315	0.755637	0.0891864	0.745808	0.0976921	0.637443	0.0563154
Age ARG1..ng.ml. IGFALS..ng.ml. KRT14..ng.ml.	0.724836	0.102454	0.638546	0.107685	0.677257	0.0952405	0.728674	0.0774731	0.745727	0.0845524	0.660391	0.0856383
LEPTINE..ng.ml. KIF20B MAN2A1.ng.ml CA2..ng.ml.	0.768963	0.102317	0.656169	0.112344	0.641156	0.098065	0.803508	0.115161	0.745675	0.108564	0.642578	0.0775466
ARG1..ng.ml. IGFALS..ng.ml. CA2..ng.ml. KRT14..ng.ml.	0.673826	0.0828701	0.679096	0.1164	0.606533	0.0701969	0.798151	0.0494895	0.745645	0.0676095	0.645091	0.0815762
MAN2A1.ng.ml IGFALS..ng.ml. JUP..ng.ml. F13A1..Âµg.ml.	0.800334	0.0799545	0.600778	0.101961	0.613338	0.0727462	0.679708	0.0865366	0.74558	0.092318	0.655479	0.0748816
KIF20B MAN2A1.ng.ml JUP..ng.ml. F13A1..Âµg.ml.	0.774175	0.0847456	0.616692	0.107449	0.602524	0.075534	0.649765	0.0770517	0.745556	0.07662	0.620234	0.0790642
Gender KRT19..ng.ml. ARG1..ng.ml. LBP..ng.ml.	0.734174	0.0924573	0.633358	0.100969	0.589518	0.101222	0.710334	0.102744	0.74551	0.0942924	0.623208	0.0730119
Age ATAD3B..ng.ml. CA2..ng.ml. F13A1..Âµg.ml.	0.772528	0.0777078	0.637877	0.0807371	0.618679	0.0903982	0.7159	0.112227	0.745485	0.0723969	0.655715	0.0664606
HAPTOGLOBINE..g.l. MAN2A1.ng.ml JUP..ng.ml. KRT14..ng.ml.	0.762746	0.0833661	0.636835	0.0972635	0.595587	0.100844	0.680482	0.0955292	0.745347	0.0686368	0.636772	0.0575057
Age HAPTOGLOBINE..g.l. KRT19..ng.ml. CA2..ng.ml.	0.752249	0.0755938	0.600251	0.0917656	0.5929	0.0711853	0.709552	0.12835	0.745207	0.0724744	0.637531	0.0681789
HAPTOGLOBINE..g.l. S100A12..pg.ml. CA2..ng.ml. F13A1..Âµg.ml.	0.705706	0.0980964	0.640749	0.114559	0.60886	0.09125	0.791594	0.096662	0.74513	0.0750125	0.644727	0.0597833
LEPTINE..ng.ml. KRT19..ng.ml. CA2..ng.ml. LBP..ng.ml.	0.738622	0.109141	0.628768	0.0930711	0.614189	0.0871559	0.790144	0.124601	0.745032	0.0861657	0.627586	0.0602212
KIF20B ARG1..ng.ml. DCD..Âµg.ml. CA2..ng.ml.	0.676246	0.0951958	0.650655	0.117573	0.580366	0.076099	0.825584	0.0630826	0.744965	0.0949315	0.640848	0.0587553
Age Hp.Status ARG1..ng.ml. ATAD3B..ng.ml.	0.761338	0.0854548	0.672244	0.109973	0.621275	0.0858666	0.663234	0.0765661	0.744808	0.0901759	0.645755	0.066766
Age Gender IGFALS..ng.ml. CA2..ng.ml.	0.760315	0.0851727	0.604458	0.0879674	0.652686	0.095154	0.741579	0.108552	0.744803	0.0782337	0.660519	0.0681992
Age Gender S100A12..pg.ml. KRT14..ng.ml.	0.740822	0.0967743	0.64224	0.121648	0.660801	0.0990998	0.663341	0.0822114	0.74478	0.0857214	0.645657	0.0734518
Age KIF20B CA2..ng.ml. KRT14..ng.ml.	0.724951	0.105405	0.622648	0.100269	0.662966	0.082139	0.738176	0.118049	0.744733	0.0743088	0.665415	0.0781658
LEPTINE..ng.ml. S100A12..pg.ml. CA2..ng.ml. KRT14..ng.ml.	0.68334	0.10036	0.682449	0.112925	0.626542	0.115598	0.815702	0.115591	0.744729	0.10461	0.63265	0.0892027
Age Hp.Status S100A12..pg.ml. CA2..ng.ml.	0.715293	0.0762985	0.624786	0.0962332	0.6425	0.086994	0.776901	0.118217	0.74458	0.0873404	0.657605	0.0840867
Gender S100A12..pg.ml. ARG1..ng.ml. CA2..ng.ml.	0.656127	0.104647	0.6189	0.103179	0.637417	0.0924485	0.802755	0.0844187	0.744571	0.0652315	0.620066	0.0631483
Gender HAPTOGLOBINE..g.l. MAN2A1.ng.ml CA2..ng.ml.	0.712535	0.0835738	0.60953	0.0915629	0.626446	0.0925592	0.719425	0.131707	0.744551	0.0949396	0.609847	0.0638835
LEPTINE..ng.ml. S100A12..pg.ml. CA2..ng.ml. LBP..ng.ml.	0.716025	0.105496	0.658777	0.120252	0.627577	0.100932	0.782997	0.108012	0.744444	0.0917977	0.625319	0.0678253
Hp.Status JUP..ng.ml. CA2..ng.ml. F13A1..Âµg.ml.	0.793821	0.0753994	0.677736	0.0954352	0.614259	0.0804476	0.714727	0.107131	0.744416	0.0710343	0.675259	0.0544616
HAPTOGLOBINE..g.l. KRT19..ng.ml. ARG1..ng.ml. LBP..ng.ml.	0.727998	0.0806967	0.597764	0.0825385	0.583594	0.0637429	0.670813	0.114343	0.744407	0.0742092	0.592045	0.0673904
HAPTOGLOBINE..g.l. KIF20B DCD..Âµg.ml. CA2..ng.ml.	0.647196	0.0904231	0.644942	0.115034	0.608958	0.0837526	0.797601	0.0869115	0.744367	0.0733417	0.637598	0.0521705
Age Gender CA2..ng.ml. F13A1..Âµg.ml.	0.756903	0.0885217	0.615013	0.0911083	0.628518	0.0807631	0.735707	0.0949071	0.744322	0.0701705	0.663132	0.0628585
Age S100A12..pg.ml. CA2..ng.ml. KRT14..ng.ml.	0.669593	0.0960454	0.616969	0.0922332	0.612685	0.0803416	0.751018	0.117169	0.744182	0.08522	0.633562	0.0829562
Age LEPTINE..ng.ml. ARG1..ng.ml. CA2..ng.ml.	0.733918	0.10677	0.63096	0.1136	0.615217	0.0872893	0.718034	0.115641	0.74416	0.0980047	0.617248	0.0798691
KIF20B ARG1..ng.ml. LBP..ng.ml. KRT14..ng.ml.	0.689252	0.0955885	0.62469	0.113944	0.5843	0.0912273	0.713911	0.0895989	0.74409	0.0793166	0.628718	0.0635704
Age Gender ARG1..ng.ml. ATAD3B..ng.ml.	0.764596	0.0808189	0.635662	0.107855	0.602151	0.0762218	0.713329	0.0958513	0.744055	0.11124	0.65986	0.0636954
KIF20B CA2..ng.ml. LBP..ng.ml. F13A1..Âµg.ml.	0.743183	0.0663102	0.60534	0.102427	0.584695	0.0927292	0.790184	0.0850599	0.743976	0.103186	0.64112	0.0533934
ARG1..ng.ml. ATAD3B..ng.ml. CA2..ng.ml. KRT14..ng.ml.	0.679134	0.0958158	0.643558	0.122989	0.597249	0.0855029	0.767757	0.0897184	0.743968	0.0823195	0.609233	0.0780645
Age Hp.Status KIF20B CA2..ng.ml.	0.757197	0.0725325	0.625111	0.081712	0.653273	0.107009	0.755671	0.122267	0.743871	0.0757697	0.686201	0.0644956
HAPTOGLOBINE..g.l. KIF20B ARG1..ng.ml. IGFALS..ng.ml.	0.64641	0.0663139	0.606206	0.107975	0.588732	0.0833534	0.686614	0.111077	0.743834	0.0566696	0.608995	0.0670584
ARG1..ng.ml. ATAD3B..ng.ml. CA2..ng.ml. F13A1..Âµg.ml.	0.742002	0.0920577	0.625021	0.117568	0.63234	0.0921574	0.752053	0.082061	0.74379	0.0801644	0.634336	0.0549483
Age S100A12..pg.ml. KRT19..ng.ml. CA2..ng.ml.	0.725598	0.0609005	0.611813	0.0740891	0.608105	0.0712192	0.760376	0.126817	0.743677	0.0795861	0.63969	0.0719677
Age HAPTOGLOBINE..g.l. LEPTINE..ng.ml. KRT19..ng.ml.	0.80046	0.083086	0.634839	0.089369	0.617663	0.0846925	0.753376	0.108814	0.743655	0.0887345	0.653756	0.0687779
ARG1..ng.ml. IGFALS..ng.ml. JUP..ng.ml. CA2..ng.ml.	0.741716	0.0840036	0.651602	0.0969154	0.60781	0.0750744	0.792941	0.0511634	0.743611	0.0764137	0.669611	0.0486756
LEPTINE..ng.ml. S100A12..pg.ml. IGFALS..ng.ml. CA2..ng.ml.	0.708006	0.121347	0.669186	0.114183	0.63641	0.101227	0.823283	0.0970519	0.743602	0.0865882	0.635947	0.0753881
Age HAPTOGLOBINE..g.l. LEPTINE..ng.ml. ARG1..ng.ml.	0.767515	0.0957964	0.645814	0.108104	0.613774	0.0902836	0.757335	0.1296	0.743534	0.106727	0.652271	0.0832908
Age Hp.Status HAPTOGLOBINE..g.l. KIF20B	0.861122	0.0567568	0.684593	0.101877	0.660281	0.101394	0.662902	0.102598	0.743426	0.071091	0.688912	0.0679236
Age HAPTOGLOBINE..g.l. KRT19..ng.ml. ARG1..ng.ml.	0.764466	0.0724466	0.61376	0.0904262	0.632987	0.0957257	0.718691	0.115975	0.743352	0.0911986	0.655071	0.0700373
KIF20B MAN2A1.ng.ml JUP..ng.ml. CA2..ng.ml.	0.775843	0.0716818	0.627294	0.0989352	0.580652	0.0706562	0.791161	0.0812152	0.743347	0.072919	0.652108	0.0585309
Gender ARG1..ng.ml. IGFALS..ng.ml. LBP..ng.ml.	0.763122	0.0816133	0.62825	0.109633	0.596671	0.0742046	0.733257	0.112569	0.743118	0.0851905	0.641267	0.070953
Age HAPTOGLOBINE..g.l. LEPTINE..ng.ml. CA2..ng.ml.	0.738539	0.101153	0.658954	0.10803	0.615719	0.0985897	0.711478	0.128139	0.742961	0.0858288	0.613073	0.0733923
IGFALS..ng.ml. JUP..ng.ml. CA2..ng.ml. F13A1..Âµg.ml.	0.778906	0.0761863	0.635212	0.0884116	0.605351	0.0855895	0.712716	0.0907681	0.742863	0.0757836	0.665396	0.0527491
Age Gender KIF20B F13A1..Âµg.ml.	0.770937	0.0807133	0.608967	0.103514	0.69497	0.0939445	0.6873	0.0823651	0.742851	0.0636848	0.657201	0.0482021
ATAD3B..ng.ml. CA2..ng.ml. LBP..ng.ml. KRT14..ng.ml.	0.703888	0.099177	0.620194	0.114102	0.615483	0.0874744	0.701656	0.115745	0.742702	0.0896279	0.624814	0.0696613
Age Hp.Status MAN2A1.ng.ml CA2..ng.ml.	0.769566	0.0922616	0.6333	0.0966263	0.658	0.0709462	0.719521	0.0918215	0.742686	0.0606331	0.669645	0.0572039
Age MAN2A1.ng.ml IGFALS..ng.ml. CA2..ng.ml.	0.749691	0.0980703	0.604194	0.0733052	0.668332	0.0889201	0.717035	0.100171	0.742682	0.0684446	0.658993	0.0671104
Age ARG1..ng.ml. ATAD3B..ng.ml. JUP..ng.ml.	0.79214	0.0806977	0.635087	0.106158	0.610105	0.0987484	0.656548	0.0871168	0.74261	0.088301	0.641306	0.0531706
S100A12..pg.ml. KIF20B DCD..Âµg.ml. CA2..ng.ml.	0.64486	0.0871988	0.661245	0.10421	0.582732	0.0678008	0.828195	0.0800864	0.742558	0.0905483	0.635821	0.0632904
Age MAN2A1.ng.ml JUP..ng.ml. CA2..ng.ml.	0.78217	0.0880205	0.604315	0.0841867	0.646298	0.101531	0.733724	0.0726247	0.74235	0.0596211	0.671694	0.0562874
S100A12..pg.ml. KIF20B MAN2A1.ng.ml F13A1..Âµg.ml.	0.726364	0.0804453	0.632963	0.108477	0.616761	0.0785703	0.648383	0.0782936	0.742326	0.0666372	0.610383	0.0581458
Age Gender HAPTOGLOBINE..g.l. KRT14..ng.ml.	0.769037	0.0876796	0.615781	0.11553	0.609634	0.0881321	0.72326	0.094711	0.742293	0.0745221	0.662717	0.0519929
Age Hp.Status S100A12..pg.ml. ARG1..ng.ml.	0.775499	0.0753331	0.697998	0.103174	0.656484	0.0866962	0.730137	0.100702	0.742255	0.0799912	0.704405	0.0738214
HAPTOGLOBINE..g.l. S100A12..pg.ml. KRT19..ng.ml. CA2..ng.ml.	0.696688	0.0976431	0.629142	0.0957357	0.602627	0.0877697	0.80361	0.0874965	0.742241	0.0805412	0.623867	0.0544265
Age Gender HAPTOGLOBINE..g.l. S100A12..pg.ml.	0.785211	0.072682	0.606503	0.0810468	0.610231	0.0813728	0.721664	0.112133	0.742183	0.0803643	0.635226	0.0598815
HAPTOGLOBINE..g.l. ARG1..ng.ml. IGFALS..ng.ml. KRT14..ng.ml.	0.657633	0.0891324	0.649205	0.114164	0.61846	0.0793965	0.686527	0.0821863	0.742068	0.0654407	0.618249	0.0772369
Age HAPTOGLOBINE..g.l. S100A12..pg.ml. ARG1..ng.ml.	0.744819	0.0823736	0.627975	0.081164	0.609209	0.0778243	0.711629	0.145786	0.742041	0.0894082	0.6398	0.0898899
HAPTOGLOBINE..g.l. KIF20B ATAD3B..ng.ml. CA2..ng.ml.	0.693612	0.0716968	0.659032	0.101074	0.592153	0.0917994	0.758203	0.103547	0.742023	0.0882372	0.636713	0.060028
LEPTINE..ng.ml. ARG1..ng.ml. JUP..ng.ml. CA2..ng.ml.	0.721719	0.108859	0.659973	0.102627	0.646024	0.121026	0.798528	0.0937984	0.74195	0.0924924	0.616252	0.0643871
Age ARG1..ng.ml. ATAD3B..ng.ml. LBP..ng.ml.	0.781368	0.0761816	0.613601	0.0994691	0.63246	0.104994	0.65516	0.128365	0.741869	0.0871966	0.624612	0.0747518
Age Hp.Status S100A12..pg.ml. KRT19..ng.ml.	0.814925	0.0746357	0.675155	0.0843195	0.698167	0.0882453	0.676785	0.075728	0.741818	0.0590866	0.681209	0.0426644
Age Hp.Status LEPTINE..ng.ml. F13A1..Âµg.ml.	0.80281	0.0745863	0.704827	0.0988678	0.617911	0.0900496	0.687558	0.110137	0.741799	0.0739082	0.669946	0.0782446
HAPTOGLOBINE..g.l. S100A12..pg.ml. IGFALS..ng.ml. CA2..ng.ml.	0.690894	0.0884135	0.641107	0.104398	0.598485	0.0848559	0.794081	0.0902993	0.741763	0.0852786	0.650872	0.043917
S100A12..pg.ml. ARG1..ng.ml. ATAD3B..ng.ml. CA2..ng.ml.	0.699789	0.0949615	0.648593	0.10512	0.645859	0.100621	0.777119	0.109143	0.74167	0.0731823	0.637996	0.0587015
Gender ARG1..ng.ml. ATAD3B..ng.ml. LBP..ng.ml.	0.733433	0.0781497	0.620411	0.0698629	0.612522	0.0959676	0.67859	0.130789	0.741657	0.0971449	0.606781	0.0779767
Hp.Status KIF20B CA2..ng.ml. LBP..ng.ml.	0.703574	0.0758799	0.623036	0.102432	0.607894	0.103075	0.776321	0.104328	0.741635	0.092204	0.652515	0.0535088
Gender Hp.Status ARG1..ng.ml. LBP..ng.ml.	0.730612	0.0806719	0.664758	0.105796	0.582315	0.0769135	0.74171	0.107917	0.741606	0.0855319	0.641639	0.0719983
MAN2A1.ng.ml JUP..ng.ml. F13A1..Âµg.ml. KRT14..ng.ml.	0.770823	0.0936361	0.619867	0.0860264	0.612952	0.0913025	0.6832	0.0820154	0.741478	0.0757577	0.652842	0.0797327
S100A12..pg.ml. MAN2A1.ng.ml CA2..ng.ml. F13A1..Âµg.ml.	0.726311	0.0775889	0.660607	0.1198	0.595768	0.0727129	0.805622	0.0796041	0.741388	0.086255	0.645316	0.0567584
Hp.Status S100A12..pg.ml. MAN2A1.ng.ml CA2..ng.ml.	0.71782	0.0773169	0.656195	0.114287	0.59807	0.0819485	0.790314	0.0953307	0.741346	0.0708966	0.644939	0.0627081
Age KIF20B ARG1..ng.ml. IGFALS..ng.ml.	0.757632	0.0805933	0.631975	0.0990826	0.676087	0.106256	0.709416	0.085475	0.741326	0.0853567	0.66246	0.0704725
S100A12..pg.ml. KIF20B IGFALS..ng.ml. CA2..ng.ml.	0.693146	0.0928461	0.636428	0.103041	0.653417	0.113972	0.82648	0.0839629	0.741217	0.0851493	0.67414	0.0592393
Hp.Status ARG1..ng.ml. DCD..Âµg.ml. LBP..ng.ml.	0.715641	0.0908275	0.66402	0.101154	0.582194	0.0797034	0.750372	0.0900515	0.741197	0.068923	0.657248	0.058538
Age Hp.Status LEPTINE..ng.ml. ARG1..ng.ml.	0.795854	0.0838524	0.718972	0.105902	0.59698	0.100349	0.733618	0.1142	0.741007	0.109087	0.693925	0.0871252
Age HAPTOGLOBINE..g.l. ARG1..ng.ml. DCD..Âµg.ml.	0.756025	0.0714962	0.618799	0.0915404	0.624047	0.0862557	0.689653	0.110435	0.741001	0.0889498	0.622158	0.0776833
Age Gender LEPTINE..ng.ml. KIF20B	0.788637	0.0798154	0.658322	0.0992081	0.617037	0.0933053	0.734462	0.0983574	0.740865	0.0730208	0.663188	0.0635073
KIF20B KRT19..ng.ml. ARG1..ng.ml. CA2..ng.ml.	0.689744	0.0954111	0.653226	0.11412	0.587513	0.069649	0.822079	0.0571307	0.740493	0.0902358	0.634512	0.0595219
Age Gender Hp.Status CA2..ng.ml.	0.757257	0.0725517	0.626939	0.10215	0.645039	0.0909017	0.741019	0.091061	0.74029	0.0725868	0.678511	0.0613193
HAPTOGLOBINE..g.l. LEPTINE..ng.ml. CA2..ng.ml. KRT14..ng.ml.	0.692911	0.101329	0.6913	0.102137	0.652328	0.119558	0.783171	0.0942906	0.740286	0.0849921	0.620717	0.0711703
S100A12..pg.ml. MAN2A1.ng.ml CA2..ng.ml. KRT14..ng.ml.	0.649801	0.086748	0.613832	0.0869537	0.593128	0.0830925	0.812107	0.0821603	0.740278	0.0852358	0.647335	0.063734
Age CA2..ng.ml. F13A1..Âµg.ml. KRT14..ng.ml.	0.739242	0.0860095	0.630392	0.0869912	0.653683	0.0969029	0.693189	0.109764	0.740215	0.0688097	0.64867	0.0630676
LEPTINE..ng.ml. KRT19..ng.ml. CA2..ng.ml. F13A1..Âµg.ml.	0.718816	0.117763	0.647843	0.0989007	0.618539	0.109261	0.824449	0.0975128	0.740134	0.085048	0.627919	0.0752435
Gender S100A12..pg.ml. ARG1..ng.ml. LBP..ng.ml.	0.698095	0.0923428	0.635804	0.108359	0.606094	0.0895818	0.685686	0.134753	0.740129	0.123361	0.593599	0.0852815
ARG1..ng.ml. DCD..Âµg.ml. JUP..ng.ml. CA2..ng.ml.	0.704745	0.0871675	0.642857	0.102349	0.585931	0.0708573	0.795742	0.0557849	0.74001	0.0658327	0.653782	0.0510232
LEPTINE..ng.ml. MAN2A1.ng.ml CA2..ng.ml. KRT14..ng.ml.	0.742379	0.105188	0.67921	0.102102	0.622782	0.0847617	0.809717	0.0984841	0.740002	0.090906	0.648869	0.0716414
KIF20B ARG1..ng.ml. CA2..ng.ml. F13A1..Âµg.ml.	0.711117	0.0723696	0.654972	0.093443	0.606632	0.0886489	0.828275	0.0659264	0.739883	0.0907017	0.639202	0.0431595
MAN2A1.ng.ml IGFALS..ng.ml. JUP..ng.ml. CA2..ng.ml.	0.791729	0.0757415	0.610857	0.0943362	0.623221	0.0898579	0.739865	0.0889265	0.739853	0.0738658	0.66531	0.0566893
HAPTOGLOBINE..g.l. KIF20B CA2..ng.ml. KRT14..ng.ml.	0.637255	0.0908846	0.670407	0.102984	0.579827	0.08543	0.811189	0.0835126	0.739669	0.0809598	0.648742	0.0569215
Gender HAPTOGLOBINE..g.l. S100A12..pg.ml. CA2..ng.ml.	0.622531	0.105659	0.634161	0.0928622	0.643852	0.0990987	0.703782	0.129479	0.739649	0.0867598	0.568729	0.0834741
Hp.Status ARG1..ng.ml. IGFALS..ng.ml. CA2..ng.ml.	0.726004	0.0829521	0.717265	0.11843	0.586448	0.0703031	0.779284	0.0482931	0.739614	0.0770959	0.682223	0.0682487
Age ARG1..ng.ml. IGFALS..ng.ml. JUP..ng.ml.	0.789809	0.0784903	0.625903	0.0854712	0.668801	0.090179	0.704425	0.0924787	0.739605	0.087035	0.650094	0.051745
Age Gender JUP..ng.ml. CA2..ng.ml.	0.763459	0.0830697	0.606667	0.103441	0.647863	0.0948921	0.7378	0.0924612	0.739581	0.0743466	0.677393	0.0530278
LEPTINE..ng.ml. KRT19..ng.ml. CA2..ng.ml. KRT14..ng.ml.	0.688788	0.112792	0.655338	0.092334	0.619008	0.108739	0.821357	0.10048	0.739529	0.0855876	0.620261	0.0686611
KIF20B MAN2A1.ng.ml ATAD3B..ng.ml. CA2..ng.ml.	0.724646	0.0917465	0.619388	0.102055	0.604852	0.0839336	0.763349	0.0884179	0.739481	0.0730565	0.635378	0.0599913
Age IGFALS..ng.ml. CA2..ng.ml. KRT14..ng.ml.	0.720954	0.0978332	0.62268	0.0949725	0.685211	0.0919354	0.699857	0.109965	0.73921	0.0710219	0.65085	0.0782975
S100A12..pg.ml. ARG1..ng.ml. CA2..ng.ml. KRT14..ng.ml.	0.637771	0.101728	0.637244	0.109634	0.588485	0.0655453	0.845044	0.067458	0.739154	0.0705995	0.633135	0.0721416
HAPTOGLOBINE..g.l. KIF20B MAN2A1.ng.ml LBP..ng.ml.	0.750554	0.0901444	0.659283	0.093272	0.611382	0.0869406	0.625674	0.103102	0.738988	0.0786947	0.624225	0.0550562
S100A12..pg.ml. ARG1..ng.ml. MAN2A1.ng.ml LBP..ng.ml.	0.735684	0.0932824	0.611413	0.105995	0.600578	0.0820312	0.729406	0.0995106	0.738848	0.0923235	0.617939	0.0711551
MAN2A1.ng.ml JUP..ng.ml. CA2..ng.ml. KRT14..ng.ml.	0.766109	0.0842419	0.649729	0.10358	0.611696	0.0887837	0.746524	0.0774394	0.738736	0.0595947	0.657224	0.0600397
LEPTINE..ng.ml. KRT19..ng.ml. MAN2A1.ng.ml CA2..ng.ml.	0.740406	0.115941	0.651231	0.0959673	0.62781	0.106018	0.810909	0.104264	0.738707	0.0805575	0.637833	0.0804224
LEPTINE..ng.ml. IGFALS..ng.ml. CA2..ng.ml. KRT14..ng.ml.	0.708987	0.118087	0.651585	0.113052	0.631863	0.0966571	0.815492	0.111365	0.738675	0.0939583	0.640735	0.0786007
Age MAN2A1.ng.ml CA2..ng.ml. LBP..ng.ml.	0.745678	0.0835038	0.61144	0.0841674	0.65508	0.100844	0.705054	0.103946	0.738578	0.0937654	0.639597	0.0654624
ATAD3B..ng.ml. CA2..ng.ml. LBP..ng.ml. F13A1..Âµg.ml.	0.745888	0.0765318	0.596237	0.0754096	0.634014	0.0811471	0.704936	0.0906975	0.73851	0.0891529	0.643322	0.0590431
HAPTOGLOBINE..g.l. MAN2A1.ng.ml LBP..ng.ml. F13A1..Âµg.ml.	0.754402	0.080596	0.619351	0.105746	0.610682	0.0783828	0.626506	0.0830385	0.738488	0.0655328	0.611726	0.0547394
KIF20B ATAD3B..ng.ml. CA2..ng.ml. KRT14..ng.ml.	0.67886	0.0965427	0.629096	0.0990079	0.61516	0.087829	0.755445	0.092736	0.738459	0.0861137	0.614479	0.0714944
LEPTINE..ng.ml. IGFALS..ng.ml. CA2..ng.ml. LBP..ng.ml.	0.737261	0.110762	0.645803	0.0923008	0.615609	0.0753481	0.787822	0.121544	0.738442	0.091759	0.646637	0.0685097
ATAD3B..ng.ml. JUP..ng.ml. CA2..ng.ml. LBP..ng.ml.	0.732498	0.075337	0.603869	0.0982614	0.607875	0.0920727	0.708849	0.116908	0.73831	0.0922173	0.637807	0.0500427
Age S100A12..pg.ml. MAN2A1.ng.ml CA2..ng.ml.	0.717023	0.090099	0.610537	0.0928186	0.605555	0.0701404	0.752318	0.129589	0.738232	0.0850064	0.650052	0.0772455
Hp.Status KIF20B MAN2A1.ng.ml LBP..ng.ml.	0.747308	0.0843318	0.638144	0.0909263	0.602476	0.0739791	0.654693	0.0926012	0.738214	0.0729985	0.616183	0.0588473
KRT19..ng.ml. ATAD3B..ng.ml. CA2..ng.ml. LBP..ng.ml.	0.729633	0.086794	0.598452	0.0944305	0.614449	0.0841325	0.692198	0.109406	0.73819	0.0947344	0.623071	0.0569723
KRT19..ng.ml. MAN2A1.ng.ml JUP..ng.ml. F13A1..Âµg.ml.	0.781858	0.0959061	0.615621	0.0865448	0.625924	0.0969124	0.67762	0.0833156	0.738163	0.0829923	0.64572	0.0793661
ARG1..ng.ml. DCD..Âµg.ml. CA2..ng.ml. KRT14..ng.ml.	0.653595	0.0851575	0.652837	0.122719	0.583987	0.0643492	0.79896	0.0512452	0.738139	0.0632713	0.632945	0.0506508
HAPTOGLOBINE..g.l. S100A12..pg.ml. ATAD3B..ng.ml. CA2..ng.ml.	0.707966	0.0800664	0.661711	0.112255	0.62479	0.0860283	0.740884	0.116133	0.737979	0.0873809	0.627619	0.0690096
Age HAPTOGLOBINE..g.l. ATAD3B..ng.ml. CA2..ng.ml.	0.763263	0.0829874	0.621598	0.10409	0.62422	0.104572	0.703304	0.129529	0.73768	0.0961269	0.644136	0.0892225
MAN2A1.ng.ml DCD..Âµg.ml. JUP..ng.ml. F13A1..Âµg.ml.	0.782194	0.0894738	0.624691	0.102949	0.620503	0.0824307	0.706697	0.0825824	0.737468	0.0870175	0.665716	0.0811871
Hp.Status ARG1..ng.ml. LBP..ng.ml. F13A1..Âµg.ml.	0.749341	0.0784662	0.651624	0.106876	0.566626	0.0736369	0.736972	0.0925917	0.737382	0.0589054	0.637455	0.0562341
Hp.Status HAPTOGLOBINE..g.l. ARG1..ng.ml. IGFALS..ng.ml.	0.718802	0.0852741	0.711518	0.0952172	0.593242	0.0775308	0.694507	0.101747	0.737253	0.0617722	0.666181	0.0613868
HAPTOGLOBINE..g.l. ATAD3B..ng.ml. CA2..ng.ml. F13A1..Âµg.ml.	0.735652	0.0848282	0.632412	0.121011	0.623041	0.106366	0.755551	0.105801	0.737192	0.0675455	0.637623	0.0563674
HAPTOGLOBINE..g.l. LEPTINE..ng.ml. DCD..Âµg.ml. CA2..ng.ml.	0.718693	0.108803	0.671155	0.108802	0.66329	0.125056	0.777694	0.100471	0.73717	0.0743485	0.631581	0.0802629
MAN2A1.ng.ml JUP..ng.ml. LBP..ng.ml. F13A1..Âµg.ml.	0.761877	0.0841839	0.617302	0.0824876	0.589621	0.0702361	0.687776	0.0933746	0.736978	0.0726923	0.619505	0.0696144
Age ARG1..ng.ml. IGFALS..ng.ml. F13A1..Âµg.ml.	0.757424	0.088106	0.632044	0.0989511	0.662086	0.102768	0.753485	0.0690495	0.736908	0.0854277	0.668211	0.062963
HAPTOGLOBINE..g.l. S100A12..pg.ml. CA2..ng.ml. KRT14..ng.ml.	0.652015	0.0848604	0.645661	0.104277	0.590861	0.0932272	0.799898	0.0904662	0.736766	0.0822531	0.633478	0.0565468
Gender ARG1..ng.ml. IGFALS..ng.ml. CA2..ng.ml.	0.694109	0.0850793	0.631539	0.106245	0.582822	0.0661451	0.810037	0.069657	0.736751	0.0768386	0.648537	0.0556004
KRT19..ng.ml. JUP..ng.ml. CA2..ng.ml. F13A1..Âµg.ml.	0.766524	0.0889055	0.623867	0.08425	0.63923	0.0825595	0.738202	0.0862631	0.736709	0.0808646	0.664701	0.0567028
Age Hp.Status ATAD3B..ng.ml. CA2..ng.ml.	0.759854	0.0823107	0.661514	0.0925831	0.619271	0.0820844	0.719542	0.120633	0.736704	0.0731403	0.662036	0.0695417
KIF20B ARG1..ng.ml. CA2..ng.ml. KRT14..ng.ml.	0.654215	0.0885231	0.672972	0.127764	0.580173	0.0757051	0.826335	0.0650428	0.736627	0.0848265	0.641962	0.0731601
Age Hp.Status HAPTOGLOBINE..g.l. S100A12..pg.ml.	0.821534	0.077117	0.661241	0.0998084	0.647034	0.104379	0.666289	0.0978362	0.736471	0.0933687	0.672924	0.0681025
ARG1..ng.ml. IGFALS..ng.ml. CA2..ng.ml. F13A1..Âµg.ml.	0.716933	0.075477	0.641455	0.114935	0.579473	0.0684621	0.781666	0.0577169	0.73641	0.0685853	0.638523	0.0657443
HAPTOGLOBINE..g.l. S100A12..pg.ml. DCD..Âµg.ml. CA2..ng.ml.	0.627438	0.105758	0.64694	0.105973	0.610439	0.091862	0.794541	0.0953067	0.736398	0.0728562	0.636229	0.0598454
Age ARG1..ng.ml. JUP..ng.ml. KRT14..ng.ml.	0.762639	0.103443	0.637488	0.106219	0.653977	0.109843	0.707569	0.0869167	0.736376	0.0874841	0.657573	0.0748212
Age LEPTINE..ng.ml. IGFALS..ng.ml. CA2..ng.ml.	0.74556	0.0918773	0.647964	0.0924237	0.608163	0.0989661	0.727812	0.122386	0.73633	0.108348	0.620148	0.0782738
KRT19..ng.ml. ARG1..ng.ml. DCD..Âµg.ml. CA2..ng.ml.	0.673839	0.107847	0.639383	0.100895	0.583276	0.0707487	0.795438	0.0619603	0.736296	0.0696686	0.64681	0.0477109
HAPTOGLOBINE..g.l. ARG1..ng.ml. IGFALS..ng.ml. DCD..Âµg.ml.	0.666586	0.0637122	0.620426	0.0990016	0.573655	0.0840862	0.679823	0.10687	0.736286	0.0881262	0.599614	0.0660068
KIF20B ATAD3B..ng.ml. CA2..ng.ml. F13A1..Âµg.ml.	0.747777	0.0914539	0.629763	0.101151	0.633298	0.0972994	0.748217	0.0935019	0.736278	0.0835649	0.64351	0.0499731
HAPTOGLOBINE..g.l. ARG1..ng.ml. IGFALS..ng.ml. JUP..ng.ml.	0.726241	0.0757147	0.607369	0.0814321	0.602894	0.083167	0.69249	0.0694776	0.736133	0.0621799	0.610126	0.0508382
HAPTOGLOBINE..g.l. S100A12..pg.ml. JUP..ng.ml. CA2..ng.ml.	0.705304	0.088384	0.646127	0.106134	0.607796	0.0922604	0.792823	0.0915695	0.736103	0.0837641	0.64523	0.0509108
Age S100A12..pg.ml. KIF20B KRT19..ng.ml.	0.75063	0.08691	0.611413	0.104808	0.673204	0.102617	0.653929	0.0794279	0.736083	0.06138	0.614432	0.0499723
Age Gender HAPTOGLOBINE..g.l. F13A1..Âµg.ml.	0.765681	0.0701479	0.610328	0.093909	0.593783	0.086108	0.704155	0.107534	0.73606	0.070712	0.637619	0.0508855
Age Gender KRT19..ng.ml. ARG1..ng.ml.	0.767143	0.0700132	0.594969	0.0905119	0.67499	0.0990022	0.780753	0.0620428	0.736059	0.0828712	0.683397	0.051012
Gender ARG1..ng.ml. LBP..ng.ml. F13A1..Âµg.ml.	0.739507	0.0931788	0.603303	0.0940247	0.587711	0.0788696	0.730025	0.117388	0.736041	0.0753387	0.636932	0.0717252
IGFALS..ng.ml. CA2..ng.ml. LBP..ng.ml. KRT14..ng.ml.	0.714718	0.0979434	0.620743	0.0988497	0.569825	0.0667976	0.744234	0.109479	0.736007	0.0730134	0.634552	0.0678831
Age KRT19..ng.ml. ARG1..ng.ml. LBP..ng.ml.	0.7622	0.0942253	0.608423	0.0929723	0.622722	0.0900388	0.702026	0.0888107	0.735939	0.0800497	0.650168	0.0682934
Age S100A12..pg.ml. ARG1..ng.ml. MAN2A1.ng.ml	0.734206	0.0844408	0.64317	0.104945	0.62597	0.0848371	0.729272	0.0983199	0.735864	0.095839	0.649183	0.07252
HAPTOGLOBINE..g.l. LEPTINE..ng.ml. KIF20B CA2..ng.ml.	0.699975	0.124098	0.678277	0.101087	0.670731	0.121452	0.781021	0.0903866	0.73582	0.0896305	0.612115	0.0594683
LEPTINE..ng.ml. CA2..ng.ml. LBP..ng.ml. F13A1..Âµg.ml.	0.730046	0.0975859	0.654545	0.0894997	0.616482	0.0815818	0.791281	0.127343	0.735685	0.0824246	0.641436	0.0649478
ARG1..ng.ml. DCD..Âµg.ml. JUP..ng.ml. LBP..ng.ml.	0.736262	0.0809138	0.621048	0.0990561	0.581436	0.0716996	0.741058	0.0822855	0.735589	0.0722085	0.63758	0.0475752
HAPTOGLOBINE..g.l. ARG1..ng.ml. IGFALS..ng.ml. F13A1..Âµg.ml.	0.709603	0.0710949	0.610298	0.0788705	0.607561	0.0967746	0.684705	0.10309	0.73558	0.0570614	0.607541	0.0689644
Gender ARG1..ng.ml. DCD..Âµg.ml. CA2..ng.ml.	0.686248	0.107759	0.628	0.0903145	0.590084	0.0759045	0.812676	0.0742724	0.735499	0.0666911	0.641663	0.0506281
Age MAN2A1.ng.ml DCD..Âµg.ml. CA2..ng.ml.	0.741148	0.0876059	0.609491	0.0849474	0.683096	0.0759031	0.702911	0.104796	0.735452	0.0605157	0.654577	0.0623029
Age Gender ARG1..ng.ml. DCD..Âµg.ml.	0.764527	0.0770824	0.626526	0.100886	0.633352	0.105888	0.767132	0.0781854	0.735451	0.0802513	0.672369	0.0532058
Gender KIF20B ATAD3B..ng.ml. CA2..ng.ml.	0.66893	0.0801981	0.613792	0.101847	0.640887	0.098496	0.691346	0.127568	0.735401	0.0843848	0.593878	0.070643
HAPTOGLOBINE..g.l. JUP..ng.ml. CA2..ng.ml. F13A1..Âµg.ml.	0.760599	0.084091	0.627953	0.101066	0.620142	0.111081	0.801239	0.103612	0.7354	0.112524	0.663985	0.057232
S100A12..pg.ml. MAN2A1.ng.ml JUP..ng.ml. CA2..ng.ml.	0.754663	0.0712919	0.67372	0.100563	0.604826	0.0787333	0.811295	0.085388	0.73534	0.0700073	0.668075	0.0569718
LEPTINE..ng.ml. KRT19..ng.ml. IGFALS..ng.ml. CA2..ng.ml.	0.729713	0.104019	0.643291	0.0846124	0.627165	0.112747	0.818678	0.113636	0.735306	0.0835978	0.633882	0.081289
ARG1..ng.ml. JUP..ng.ml. CA2..ng.ml. F13A1..Âµg.ml.	0.732644	0.0940954	0.633645	0.0986629	0.591757	0.0688301	0.786408	0.0553369	0.735296	0.0706982	0.664062	0.056995
Age ATAD3B..ng.ml. JUP..ng.ml. CA2..ng.ml.	0.773239	0.0800119	0.62571	0.0945265	0.619565	0.0933612	0.726933	0.123462	0.735222	0.0713087	0.667654	0.0515613
ARG1..ng.ml. DCD..Âµg.ml. LBP..ng.ml. KRT14..ng.ml.	0.693385	0.0815225	0.621278	0.102456	0.576813	0.0820354	0.727269	0.0959101	0.735183	0.0601681	0.627163	0.0700499
Age Hp.Status CA2..ng.ml. KRT14..ng.ml.	0.741629	0.0782292	0.657125	0.116779	0.671315	0.0973999	0.70791	0.1025	0.735145	0.0647341	0.674557	0.070587
S100A12..pg.ml. MAN2A1.ng.ml IGFALS..ng.ml. CA2..ng.ml.	0.711363	0.0734076	0.629348	0.0974571	0.627081	0.0822071	0.812324	0.0916912	0.73502	0.0848534	0.661534	0.061076
Gender HAPTOGLOBINE..g.l. ARG1..ng.ml. DCD..Âµg.ml.	0.690763	0.0811257	0.619646	0.105177	0.665245	0.0956676	0.706079	0.128403	0.734973	0.085025	0.587807	0.0725913
HAPTOGLOBINE..g.l. LEPTINE..ng.ml. ARG1..ng.ml. LBP..ng.ml.	0.701058	0.0984839	0.632366	0.114364	0.665427	0.117716	0.678199	0.101811	0.734932	0.0877169	0.582352	0.0737496
Gender Hp.Status HAPTOGLOBINE..g.l. CA2..ng.ml.	0.697056	0.0707652	0.654533	0.0965354	0.612451	0.105438	0.727647	0.136367	0.734907	0.0938756	0.625861	0.056533
HAPTOGLOBINE..g.l. DCD..Âµg.ml. ATAD3B..ng.ml. CA2..ng.ml.	0.710907	0.0694751	0.650688	0.108756	0.617262	0.0872053	0.757768	0.105792	0.734897	0.0804739	0.637263	0.0581369
Age IGFALS..ng.ml. CA2..ng.ml. F13A1..Âµg.ml.	0.764786	0.0799339	0.62705	0.103139	0.673749	0.0804078	0.695141	0.0977787	0.73471	0.0800484	0.647366	0.0670121
Age HAPTOGLOBINE..g.l. KIF20B F13A1..Âµg.ml.	0.755401	0.0800502	0.604838	0.105479	0.637937	0.0957232	0.631616	0.0941288	0.734655	0.0689213	0.623	0.0598424
DCD..Âµg.ml. ATAD3B..ng.ml. CA2..ng.ml. LBP..ng.ml.	0.735884	0.0817287	0.610888	0.0851789	0.586018	0.0850975	0.7193	0.106118	0.734584	0.097235	0.639296	0.0484681
LEPTINE..ng.ml. CA2..ng.ml. F13A1..Âµg.ml. KRT14..ng.ml.	0.71175	0.122128	0.665591	0.105275	0.614318	0.103615	0.826824	0.0967336	0.734581	0.0949026	0.636214	0.072204
Age Gender CA2..ng.ml. LBP..ng.ml.	0.754141	0.0885984	0.606227	0.0815623	0.600974	0.0662874	0.753888	0.109185	0.734378	0.0824057	0.646081	0.0614086
KIF20B ARG1..ng.ml. JUP..ng.ml. CA2..ng.ml.	0.680657	0.0863507	0.651395	0.0981656	0.5962	0.0648853	0.828609	0.0698446	0.734244	0.0805681	0.642121	0.0442192
Gender S100A12..pg.ml. KIF20B CA2..ng.ml.	0.625842	0.0916442	0.628732	0.0912264	0.645477	0.0678478	0.73303	0.141702	0.734223	0.0807907	0.604532	0.0784376
MAN2A1.ng.ml DCD..Âµg.ml. CA2..ng.ml. KRT14..ng.ml.	0.69132	0.111783	0.635892	0.0913758	0.628208	0.0828116	0.748653	0.0799372	0.734217	0.071641	0.655525	0.0687405
IGFALS..ng.ml. CA2..ng.ml. LBP..ng.ml. F13A1..Âµg.ml.	0.727568	0.0627498	0.619791	0.0754969	0.567523	0.0749962	0.746088	0.108191	0.734185	0.0758937	0.634393	0.046826
Age HAPTOGLOBINE..g.l. KIF20B KRT14..ng.ml.	0.746975	0.0942297	0.635288	0.111731	0.647124	0.0781522	0.641922	0.0998139	0.73417	0.0691876	0.635859	0.0622618
Age S100A12..pg.ml. KIF20B ARG1..ng.ml.	0.729231	0.0849636	0.614373	0.105386	0.638221	0.106198	0.704123	0.0860547	0.734159	0.0757126	0.6602	0.0736886
Age Gender KIF20B KRT19..ng.ml.	0.764093	0.0729424	0.587532	0.0768825	0.693182	0.0960602	0.703427	0.0871642	0.734138	0.0668643	0.63641	0.0464479
KIF20B IGFALS..ng.ml. ATAD3B..ng.ml. CA2..ng.ml.	0.706666	0.0928085	0.627307	0.09553	0.578745	0.0551688	0.734431	0.107494	0.734077	0.0835031	0.639694	0.0650897
LEPTINE..ng.ml. IGFALS..ng.ml. JUP..ng.ml. CA2..ng.ml.	0.742803	0.0939295	0.662541	0.0954467	0.647021	0.104092	0.800534	0.107872	0.734076	0.0910604	0.639978	0.0689917
Hp.Status MAN2A1.ng.ml LBP..ng.ml. F13A1..Âµg.ml.	0.747424	0.0969481	0.631604	0.0960199	0.611959	0.0809492	0.669281	0.114296	0.734004	0.0656051	0.635369	0.0585197
Age KIF20B ARG1..ng.ml. DCD..Âµg.ml.	0.749016	0.069006	0.622809	0.105627	0.639205	0.0989569	0.682422	0.102185	0.733977	0.0922672	0.655657	0.0591461
Hp.Status ARG1..ng.ml. JUP..ng.ml. LBP..ng.ml.	0.734031	0.0844762	0.668325	0.10383	0.574758	0.076243	0.732067	0.090508	0.733951	0.0756459	0.646304	0.0467982
Age LEPTINE..ng.ml. S100A12..pg.ml. F13A1..Âµg.ml.	0.758796	0.099998	0.668904	0.0960908	0.592215	0.0893754	0.687449	0.119856	0.733858	0.081339	0.637538	0.0787946
S100A12..pg.ml. KIF20B ARG1..ng.ml. MAN2A1.ng.ml	0.708942	0.104333	0.653516	0.10897	0.591473	0.0729229	0.758381	0.0612356	0.733819	0.0706579	0.656226	0.0571807
Age HAPTOGLOBINE..g.l. LEPTINE..ng.ml. F13A1..Âµg.ml.	0.79508	0.0804178	0.676645	0.114236	0.605896	0.0931283	0.712006	0.115635	0.733794	0.0763616	0.653316	0.0764972
Age Hp.Status CA2..ng.ml. F13A1..Âµg.ml.	0.783926	0.0653148	0.642893	0.101755	0.656845	0.0984483	0.706879	0.102018	0.733788	0.0660318	0.669738	0.0567744
Age LEPTINE..ng.ml. KRT19..ng.ml. F13A1..Âµg.ml.	0.798815	0.0843317	0.666945	0.0925555	0.608926	0.0898883	0.703392	0.131999	0.733785	0.076556	0.662689	0.0772995
KIF20B ARG1..ng.ml. JUP..ng.ml. LBP..ng.ml.	0.716366	0.0849958	0.615742	0.0836183	0.588771	0.0771477	0.722431	0.0795024	0.73375	0.0960983	0.625053	0.0497928
ARG1..ng.ml. IGFALS..ng.ml. JUP..ng.ml. LBP..ng.ml.	0.769137	0.0733357	0.628012	0.101948	0.588918	0.0767779	0.715242	0.0931919	0.733657	0.0793936	0.647745	0.0458611
Hp.Status ARG1..ng.ml. LBP..ng.ml. KRT14..ng.ml.	0.706168	0.102033	0.658526	0.123534	0.567059	0.0746085	0.741212	0.0817568	0.733642	0.0735278	0.647864	0.0692879
Gender MAN2A1.ng.ml JUP..ng.ml. CA2..ng.ml.	0.765244	0.0815521	0.595977	0.0759116	0.604767	0.0705833	0.764092	0.0768203	0.73363	0.0652106	0.655536	0.0529446
S100A12..pg.ml. KRT19..ng.ml. MAN2A1.ng.ml CA2..ng.ml.	0.701494	0.095818	0.629386	0.0945459	0.593865	0.0738849	0.818602	0.0784303	0.733567	0.0620966	0.64338	0.0484976
LEPTINE..ng.ml. JUP..ng.ml. CA2..ng.ml. F13A1..Âµg.ml.	0.733142	0.10681	0.646732	0.0901376	0.641542	0.109011	0.804824	0.101684	0.73345	0.0973652	0.634858	0.0699498
MAN2A1.ng.ml IGFALS..ng.ml. CA2..ng.ml. KRT14..ng.ml.	0.714356	0.0995944	0.644538	0.104747	0.585759	0.0721921	0.742919	0.0849849	0.733434	0.0656855	0.641738	0.0670895
LEPTINE..ng.ml. KIF20B KRT19..ng.ml. CA2..ng.ml.	0.708852	0.120161	0.647489	0.098113	0.644785	0.113206	0.817603	0.100179	0.733407	0.076322	0.613406	0.0732294
HAPTOGLOBINE..g.l. KIF20B CA2..ng.ml. F13A1..Âµg.ml.	0.698498	0.0906279	0.628719	0.119448	0.595378	0.0976476	0.805571	0.091956	0.733401	0.0816823	0.629565	0.0545236
Age LEPTINE..ng.ml. CA2..ng.ml. KRT14..ng.ml.	0.739119	0.111208	0.655559	0.101354	0.5974	0.0913724	0.715409	0.131104	0.733377	0.107814	0.622264	0.0784214
HAPTOGLOBINE..g.l. KIF20B KRT19..ng.ml. CA2..ng.ml.	0.687757	0.0875019	0.629277	0.0923559	0.60974	0.0858383	0.794524	0.0887699	0.73332	0.0702589	0.610952	0.0604915
KIF20B JUP..ng.ml. CA2..ng.ml. F13A1..Âµg.ml.	0.739879	0.0914503	0.62949	0.103733	0.606365	0.077547	0.792577	0.0974942	0.733223	0.0753159	0.652542	0.0537313
S100A12..pg.ml. ATAD3B..ng.ml. CA2..ng.ml. F13A1..Âµg.ml.	0.746502	0.0727664	0.665514	0.0973618	0.617857	0.0936333	0.759634	0.102169	0.733201	0.0811704	0.644213	0.0478302
HAPTOGLOBINE..g.l. KIF20B JUP..ng.ml. CA2..ng.ml.	0.68492	0.0761129	0.640952	0.100187	0.617642	0.0961989	0.794328	0.0891126	0.733188	0.0891114	0.628924	0.0483382
Age ARG1..ng.ml. DCD..Âµg.ml. KRT14..ng.ml.	0.712596	0.0911181	0.643008	0.100492	0.665588	0.0971174	0.72427	0.0849744	0.733116	0.0934338	0.656769	0.0814556
Gender S100A12..pg.ml. ARG1..ng.ml. KRT14..ng.ml.	0.694599	0.0891085	0.648604	0.120708	0.600589	0.0783307	0.743934	0.0770723	0.733101	0.0709592	0.628879	0.0705806
Age KRT19..ng.ml. ARG1..ng.ml. F13A1..Âµg.ml.	0.806589	0.0583254	0.62046	0.101225	0.689117	0.0813476	0.76233	0.0758925	0.733047	0.0793321	0.695722	0.0475985
ARG1..ng.ml. IGFALS..ng.ml. LBP..ng.ml. KRT14..ng.ml.	0.721218	0.0885966	0.647596	0.110343	0.58343	0.0757865	0.713687	0.0960298	0.732997	0.074858	0.636039	0.0754622
MAN2A1.ng.ml IGFALS..ng.ml. CA2..ng.ml. F13A1..Âµg.ml.	0.748202	0.0819797	0.617712	0.11022	0.578353	0.0757796	0.733689	0.0889131	0.732987	0.0694759	0.641225	0.0599992
MAN2A1.ng.ml ATAD3B..ng.ml. CA2..ng.ml. F13A1..Âµg.ml.	0.725765	0.092829	0.627284	0.0935198	0.613917	0.0946168	0.722597	0.10269	0.732973	0.074239	0.636487	0.0473317
Gender LEPTINE..ng.ml. ARG1..ng.ml. CA2..ng.ml.	0.700411	0.114817	0.645533	0.0895813	0.6524	0.10989	0.725047	0.140075	0.732855	0.112985	0.599261	0.0797804
HAPTOGLOBINE..g.l. ARG1..ng.ml. MAN2A1.ng.ml JUP..ng.ml.	0.75599	0.083416	0.629282	0.0884748	0.618597	0.0958937	0.697876	0.0726486	0.73285	0.0772261	0.628166	0.0519622
S100A12..pg.ml. CA2..ng.ml. LBP..ng.ml. F13A1..Âµg.ml.	0.708658	0.0823471	0.60855	0.0876995	0.589156	0.0820764	0.821513	0.0878946	0.732805	0.0824289	0.651373	0.0566156
Age HAPTOGLOBINE..g.l. F13A1..Âµg.ml. KRT14..ng.ml.	0.782814	0.0786189	0.640817	0.107276	0.635989	0.102773	0.633004	0.0971511	0.732786	0.0716318	0.646489	0.0557847
IGFALS..ng.ml. DCD..Âµg.ml. CA2..ng.ml. LBP..ng.ml.	0.710754	0.084297	0.627078	0.104231	0.576963	0.0856961	0.750443	0.0992503	0.732755	0.0748976	0.632978	0.0618324
Age ARG1..ng.ml. MAN2A1.ng.ml ATAD3B..ng.ml.	0.748407	0.10376	0.641962	0.0968671	0.622634	0.0891858	0.700097	0.0901571	0.73256	0.114625	0.653483	0.0680893
Age Hp.Status IGFALS..ng.ml. CA2..ng.ml.	0.758417	0.0678898	0.62664	0.106131	0.680495	0.0900317	0.707278	0.10628	0.73254	0.0747491	0.675214	0.0621755
S100A12..pg.ml. IGFALS..ng.ml. CA2..ng.ml. LBP..ng.ml.	0.710881	0.0861279	0.624582	0.0947826	0.64249	0.0967109	0.816484	0.087302	0.732516	0.0892703	0.674086	0.055757
Hp.Status S100A12..pg.ml. CA2..ng.ml. F13A1..Âµg.ml.	0.718314	0.0864879	0.665572	0.109605	0.613058	0.0821878	0.803771	0.100888	0.732308	0.0886585	0.640894	0.0658722
Gender LEPTINE..ng.ml. CA2..ng.ml. LBP..ng.ml.	0.708557	0.108433	0.614716	0.0872862	0.606506	0.11991	0.707787	0.134652	0.732266	0.115234	0.601825	0.0612955
HAPTOGLOBINE..g.l. S100A12..pg.ml. KIF20B MAN2A1.ng.ml	0.71559	0.0992407	0.635993	0.107781	0.604382	0.0721252	0.687943	0.0889973	0.732244	0.0678951	0.617204	0.0616757
S100A12..pg.ml. KIF20B ARG1..ng.ml. LBP..ng.ml.	0.684014	0.0983988	0.59481	0.0934003	0.587223	0.0604916	0.711005	0.111098	0.73208	0.0880893	0.611757	0.0651625
Gender KIF20B ARG1..ng.ml. IGFALS..ng.ml.	0.685431	0.0918902	0.629131	0.105236	0.592081	0.0861366	0.719267	0.0824282	0.732011	0.0879428	0.630289	0.0503555
Age Hp.Status ARG1..ng.ml. IGFALS..ng.ml.	0.760779	0.0784548	0.682804	0.105866	0.682935	0.0963589	0.73138	0.0708372	0.731942	0.0798474	0.686626	0.0703853
CA2..ng.ml. LBP..ng.ml. F13A1..Âµg.ml. KRT14..ng.ml.	0.698384	0.0886925	0.621593	0.0764976	0.572817	0.0644612	0.748819	0.111802	0.731885	0.0771216	0.624382	0.0695073
HAPTOGLOBINE..g.l. LEPTINE..ng.ml. CA2..ng.ml. F13A1..Âµg.ml.	0.722054	0.121897	0.663807	0.112301	0.66593	0.116348	0.779381	0.107065	0.731869	0.0826998	0.628298	0.0679617
Age Gender KRT19..ng.ml. CA2..ng.ml.	0.734637	0.0784973	0.594948	0.0877375	0.612033	0.0819328	0.730447	0.0857973	0.731857	0.0686547	0.644173	0.0607253
Gender ARG1..ng.ml. ATAD3B..ng.ml. CA2..ng.ml.	0.694079	0.0987472	0.630883	0.0991549	0.639256	0.0812158	0.76187	0.100968	0.731611	0.0989088	0.615168	0.0670689
Age LEPTINE..ng.ml. CA2..ng.ml. F13A1..Âµg.ml.	0.750611	0.101052	0.655996	0.104108	0.594336	0.101937	0.707639	0.120777	0.731544	0.107524	0.621395	0.088597
Age DCD..Âµg.ml. ATAD3B..ng.ml. CA2..ng.ml.	0.745879	0.0765053	0.627233	0.105654	0.628015	0.10054	0.705457	0.142414	0.73148	0.0806341	0.657576	0.0679576
HAPTOGLOBINE..g.l. ATAD3B..ng.ml. CA2..ng.ml. KRT14..ng.ml.	0.665119	0.0810995	0.657569	0.099034	0.629042	0.0851903	0.771521	0.0928067	0.731231	0.0913071	0.636191	0.0609516
Age Gender S100A12..pg.ml. MAN2A1.ng.ml	0.733191	0.0857152	0.621489	0.0923045	0.608198	0.092857	0.681678	0.094804	0.731216	0.0757064	0.631397	0.0683534
Age Gender LEPTINE..ng.ml. KRT14..ng.ml.	0.790029	0.0865116	0.673076	0.116005	0.611063	0.106245	0.720854	0.1004	0.731188	0.0905596	0.659058	0.0760445
Age HAPTOGLOBINE..g.l. LEPTINE..ng.ml. KRT14..ng.ml.	0.779506	0.0949894	0.7102	0.105259	0.610014	0.112202	0.734358	0.111127	0.73105	0.092267	0.655279	0.0761305
KIF20B KRT19..ng.ml. ARG1..ng.ml. MAN2A1.ng.ml	0.720433	0.079215	0.667289	0.0969247	0.597859	0.0730925	0.722999	0.0892711	0.731005	0.0657885	0.648609	0.0571239
S100A12..pg.ml. ATAD3B..ng.ml. CA2..ng.ml. LBP..ng.ml.	0.714516	0.0852185	0.643661	0.0932997	0.594226	0.0894341	0.732151	0.116969	0.730976	0.104619	0.6499	0.0671876
MAN2A1.ng.ml CA2..ng.ml. F13A1..Âµg.ml. KRT14..ng.ml.	0.710594	0.0926052	0.65841	0.105876	0.593219	0.0786466	0.728766	0.0647383	0.730964	0.0747774	0.621697	0.0698212
Age LEPTINE..ng.ml. KIF20B ARG1..ng.ml.	0.755434	0.0928272	0.643052	0.104644	0.607791	0.0992745	0.74076	0.11783	0.730946	0.110481	0.649742	0.0800869
KRT19..ng.ml. ARG1..ng.ml. ATAD3B..ng.ml. CA2..ng.ml.	0.684856	0.0954096	0.638241	0.103241	0.613032	0.0975185	0.747578	0.0820573	0.730929	0.0796306	0.617349	0.0620651
Age HAPTOGLOBINE..g.l. ARG1..ng.ml. JUP..ng.ml.	0.754301	0.0823899	0.596218	0.089891	0.626846	0.0771893	0.696733	0.120142	0.73089	0.0905704	0.617211	0.0751912
KRT19..ng.ml. MAN2A1.ng.ml JUP..ng.ml. CA2..ng.ml.	0.779387	0.0900254	0.610342	0.0892227	0.626277	0.0832917	0.739849	0.07641	0.730877	0.0629924	0.652013	0.0608735
Hp.Status ARG1..ng.ml. ATAD3B..ng.ml. LBP..ng.ml.	0.736233	0.0746143	0.661914	0.111294	0.599772	0.0843701	0.669943	0.108895	0.730875	0.0859643	0.615686	0.0746083
Age Gender LEPTINE..ng.ml. F13A1..Âµg.ml.	0.790878	0.0818752	0.684167	0.10269	0.601364	0.0913242	0.700829	0.107541	0.73082	0.081558	0.662666	0.0743708
HAPTOGLOBINE..g.l. MAN2A1.ng.ml IGFALS..ng.ml. LBP..ng.ml.	0.753246	0.110019	0.630409	0.0866324	0.615235	0.0917101	0.658335	0.0758526	0.730693	0.0832746	0.614393	0.0674378
Hp.Status KIF20B ARG1..ng.ml. CA2..ng.ml.	0.693804	0.0895517	0.711391	0.115328	0.573593	0.0714486	0.814257	0.0720822	0.73068	0.077711	0.665668	0.0576313
Age Gender HAPTOGLOBINE..g.l. KRT19..ng.ml.	0.786609	0.0740216	0.590717	0.0914581	0.623218	0.0852889	0.716449	0.0863544	0.730644	0.0705008	0.629183	0.0619832
Age Gender IGFALS..ng.ml. ATAD3B..ng.ml.	0.746449	0.0801696	0.617013	0.0987442	0.613083	0.0760184	0.672333	0.10674	0.730636	0.0888715	0.64278	0.0619174
HAPTOGLOBINE..g.l. JUP..ng.ml. CA2..ng.ml. KRT14..ng.ml.	0.693851	0.0736114	0.666555	0.0935219	0.600149	0.0857164	0.802875	0.096333	0.730633	0.0869236	0.645098	0.0597145
S100A12..pg.ml. KIF20B JUP..ng.ml. CA2..ng.ml.	0.696582	0.0945	0.678109	0.101358	0.593248	0.07484	0.819563	0.0811792	0.730633	0.0825388	0.652119	0.0566635
Age S100A12..pg.ml. KRT19..ng.ml. ARG1..ng.ml.	0.749295	0.0742391	0.596216	0.0923664	0.635813	0.0975384	0.736753	0.0801274	0.730603	0.0854406	0.652602	0.0566527
Age Gender S100A12..pg.ml. KIF20B	0.76212	0.0875894	0.624584	0.104215	0.643376	0.108644	0.682572	0.0874105	0.730558	0.0675276	0.629556	0.0682615
Age IGFALS..ng.ml. JUP..ng.ml. CA2..ng.ml.	0.782334	0.0803159	0.60942	0.0826671	0.675543	0.0812228	0.706691	0.0920883	0.730487	0.0697845	0.665315	0.0590425
KRT19..ng.ml. ARG1..ng.ml. CA2..ng.ml. KRT14..ng.ml.	0.660296	0.0887129	0.654812	0.12263	0.579553	0.0530579	0.785731	0.0589126	0.730465	0.0655406	0.619684	0.0558169
Age Hp.Status S100A12..pg.ml. KRT14..ng.ml.	0.788859	0.08557	0.744053	0.098354	0.698105	0.108206	0.592491	0.0782115	0.730375	0.0829192	0.67376	0.0701546
HAPTOGLOBINE..g.l. KIF20B ARG1..ng.ml. DCD..Âµg.ml.	0.636735	0.0813606	0.614162	0.093519	0.614516	0.0833127	0.690224	0.0822363	0.730309	0.0602776	0.570106	0.0666737
JUP..ng.ml. CA2..ng.ml. F13A1..Âµg.ml. KRT14..ng.ml.	0.742282	0.0784315	0.643276	0.102152	0.618874	0.0854078	0.721912	0.0878393	0.730305	0.072277	0.653235	0.0574797
LEPTINE..ng.ml. KIF20B IGFALS..ng.ml. CA2..ng.ml.	0.710832	0.108526	0.656423	0.1024	0.637843	0.0936206	0.817317	0.110761	0.730213	0.0960688	0.634925	0.0663475
S100A12..pg.ml. ARG1..ng.ml. DCD..Âµg.ml. CA2..ng.ml.	0.661768	0.0881922	0.671904	0.103622	0.596246	0.0866678	0.842936	0.0672998	0.73017	0.0804852	0.647966	0.0547755
Gender MAN2A1.ng.ml CA2..ng.ml. KRT14..ng.ml.	0.672515	0.106053	0.613079	0.102105	0.57597	0.0699048	0.744159	0.0859109	0.730166	0.0682685	0.612945	0.0758945
S100A12..pg.ml. CA2..ng.ml. LBP..ng.ml. KRT14..ng.ml.	0.648918	0.0916788	0.610903	0.105103	0.604853	0.100873	0.828706	0.0866846	0.730157	0.10103	0.661206	0.0559537
S100A12..pg.ml. KRT19..ng.ml. CA2..ng.ml. F13A1..Âµg.ml.	0.693364	0.10304	0.624468	0.0916013	0.577597	0.0724749	0.831099	0.0698622	0.730076	0.0725873	0.633693	0.0532927
HAPTOGLOBINE..g.l. S100A12..pg.ml. ARG1..ng.ml. IGFALS..ng.ml.	0.648099	0.0842693	0.620213	0.0893593	0.597766	0.0692759	0.698513	0.106589	0.730063	0.0745071	0.605549	0.0782191
Age KIF20B KRT19..ng.ml. ARG1..ng.ml.	0.752808	0.0699902	0.59363	0.0970295	0.649867	0.0876314	0.709528	0.0680951	0.730033	0.102868	0.657839	0.0602578
Age HAPTOGLOBINE..g.l. S100A12..pg.ml. KRT19..ng.ml.	0.805512	0.0739207	0.588063	0.0824875	0.61777	0.095527	0.673655	0.0798401	0.730019	0.0718579	0.621839	0.053009
LEPTINE..ng.ml. S100A12..pg.ml. JUP..ng.ml. CA2..ng.ml.	0.709693	0.104607	0.674465	0.111665	0.649186	0.116812	0.802553	0.0958265	0.729918	0.103615	0.630309	0.0738057
KRT19..ng.ml. MAN2A1.ng.ml CA2..ng.ml. F13A1..Âµg.ml.	0.723983	0.0962718	0.625068	0.086558	0.603357	0.0677558	0.738174	0.07948	0.72986	0.0682773	0.633099	0.0620126
KRT19..ng.ml. MAN2A1.ng.ml CA2..ng.ml. KRT14..ng.ml.	0.68512	0.0898209	0.632663	0.101486	0.586036	0.0810007	0.740061	0.0682811	0.729839	0.0576452	0.62358	0.0620335
S100A12..pg.ml. KIF20B KRT19..ng.ml. MAN2A1.ng.ml	0.716197	0.0862375	0.64046	0.0968021	0.593496	0.0689186	0.657232	0.0945545	0.729835	0.0620294	0.603802	0.0680125
Hp.Status LEPTINE..ng.ml. MAN2A1.ng.ml CA2..ng.ml.	0.77019	0.102744	0.694107	0.0707189	0.610161	0.0871286	0.786211	0.131656	0.729821	0.0872239	0.662982	0.0875528
Age LEPTINE..ng.ml. KIF20B CA2..ng.ml.	0.737677	0.117393	0.652877	0.0927909	0.614536	0.103819	0.721901	0.0981575	0.729778	0.121011	0.618432	0.0902203
MAN2A1.ng.ml DCD..Âµg.ml. JUP..ng.ml. CA2..ng.ml.	0.783981	0.0787852	0.638106	0.102051	0.636708	0.0868619	0.736985	0.0831023	0.729776	0.0669417	0.677233	0.0667671
LEPTINE..ng.ml. JUP..ng.ml. CA2..ng.ml. LBP..ng.ml.	0.732942	0.118647	0.6278	0.0906166	0.612582	0.0720794	0.781772	0.112402	0.729722	0.115129	0.634319	0.0661034
LEPTINE..ng.ml. CA2..ng.ml. LBP..ng.ml. KRT14..ng.ml.	0.699444	0.114362	0.668694	0.10472	0.623089	0.0930414	0.786802	0.120829	0.729649	0.10975	0.640362	0.0714078
Age Hp.Status HAPTOGLOBINE..g.l. KRT14..ng.ml.	0.847516	0.0608952	0.746838	0.110175	0.646539	0.0979355	0.652491	0.0983968	0.729645	0.0773935	0.700581	0.0573536
KIF20B MAN2A1.ng.ml LBP..ng.ml. F13A1..Âµg.ml.	0.760245	0.0798782	0.594341	0.0843439	0.605622	0.0709972	0.655368	0.0976047	0.72959	0.072631	0.616332	0.0574118
IGFALS..ng.ml. ATAD3B..ng.ml. CA2..ng.ml. F13A1..Âµg.ml.	0.732186	0.0826168	0.611717	0.101025	0.581129	0.0739924	0.715858	0.106332	0.729581	0.0810298	0.634993	0.0517355
Age Gender LEPTINE..ng.ml. CA2..ng.ml.	0.759248	0.0968318	0.651486	0.100916	0.603241	0.0900637	0.738884	0.128465	0.729578	0.122498	0.626092	0.0765571
IGFALS..ng.ml. JUP..ng.ml. CA2..ng.ml. LBP..ng.ml.	0.753322	0.0701795	0.622829	0.1017	0.590414	0.0899581	0.750197	0.102622	0.729525	0.0723259	0.639562	0.0506561
Age JUP..ng.ml. CA2..ng.ml. F13A1..Âµg.ml.	0.785358	0.0720654	0.623644	0.0979268	0.649065	0.0867286	0.695321	0.0985012	0.729422	0.0734195	0.668636	0.0565003
Age Gender HAPTOGLOBINE..g.l. MAN2A1.ng.ml	0.769473	0.076247	0.606424	0.0606498	0.606632	0.08772	0.696959	0.120285	0.729343	0.0800208	0.628926	0.0641244
Gender S100A12..pg.ml. MAN2A1.ng.ml CA2..ng.ml.	0.672117	0.0966212	0.607701	0.0809373	0.648502	0.101809	0.746147	0.129021	0.7293	0.0774139	0.614838	0.0700243
KIF20B IGFALS..ng.ml. CA2..ng.ml. F13A1..Âµg.ml.	0.735478	0.0847849	0.634834	0.109023	0.614053	0.100508	0.780478	0.10223	0.729206	0.104134	0.653219	0.0579564
LEPTINE..ng.ml. ATAD3B..ng.ml. CA2..ng.ml. LBP..ng.ml.	0.708882	0.0991327	0.696213	0.10851	0.60706	0.0888093	0.707293	0.123231	0.729158	0.112442	0.632873	0.0736049
MAN2A1.ng.ml DCD..Âµg.ml. CA2..ng.ml. F13A1..Âµg.ml.	0.736103	0.0878043	0.646872	0.110424	0.599045	0.0713361	0.722693	0.0749783	0.729157	0.0697663	0.655158	0.0599476
HAPTOGLOBINE..g.l. ARG1..ng.ml. MAN2A1.ng.ml IGFALS..ng.ml.	0.693297	0.0963977	0.620211	0.0994701	0.607006	0.0919673	0.717302	0.0729889	0.729063	0.0731076	0.613572	0.0763374
Age IGFALS..ng.ml. CA2..ng.ml. LBP..ng.ml.	0.747822	0.0747187	0.604315	0.0945108	0.671633	0.118371	0.707199	0.10601	0.728996	0.0821547	0.643983	0.0696437
Age HAPTOGLOBINE..g.l. LEPTINE..ng.ml. MAN2A1.ng.ml	0.764136	0.0870199	0.652603	0.107798	0.608563	0.0902192	0.691548	0.135432	0.728957	0.0978549	0.622948	0.0784803
ATAD3B..ng.ml. JUP..ng.ml. CA2..ng.ml. F13A1..Âµg.ml.	0.765066	0.0712668	0.609186	0.101806	0.62627	0.0943783	0.723904	0.119485	0.728891	0.0930263	0.661881	0.0620634
Hp.Status ARG1..ng.ml. ATAD3B..ng.ml. CA2..ng.ml.	0.70569	0.102068	0.679073	0.117701	0.616094	0.10204	0.739877	0.0876864	0.728833	0.0764776	0.630524	0.0652401
Age Gender DCD..Âµg.ml. CA2..ng.ml.	0.749618	0.0790859	0.607792	0.098459	0.627376	0.0947342	0.739853	0.0982935	0.728826	0.0724356	0.657485	0.062857
Age Gender S100A12..pg.ml. F13A1..Âµg.ml.	0.74986	0.0737403	0.627166	0.0959043	0.647227	0.0959199	0.677466	0.09114	0.728825	0.0664354	0.654888	0.0586952
Age Gender LEPTINE..ng.ml. MAN2A1.ng.ml	0.772428	0.0899055	0.602681	0.113375	0.599255	0.0852515	0.692639	0.12963	0.728777	0.0891841	0.630716	0.0691975
HAPTOGLOBINE..g.l. IGFALS..ng.ml. JUP..ng.ml. KRT14..ng.ml.	0.744796	0.0822587	0.62524	0.100449	0.58529	0.0814328	0.658804	0.0985531	0.728767	0.0760742	0.625597	0.0538934
Age S100A12..pg.ml. KRT19..ng.ml. KRT14..ng.ml.	0.737512	0.0982925	0.631464	0.116907	0.680168	0.0900258	0.627162	0.0738455	0.728745	0.0788765	0.627205	0.0710471
Age S100A12..pg.ml. CA2..ng.ml. F13A1..Âµg.ml.	0.734731	0.0853187	0.637146	0.099831	0.60825	0.0872173	0.755401	0.133817	0.728739	0.0916965	0.645193	0.0801218
Gender ARG1..ng.ml. JUP..ng.ml. F13A1..Âµg.ml.	0.730327	0.0894791	0.617374	0.0868298	0.602179	0.0847296	0.74367	0.0886945	0.728675	0.0914445	0.648355	0.0695229
Hp.Status KIF20B ATAD3B..ng.ml. CA2..ng.ml.	0.720277	0.0922883	0.672978	0.0899229	0.615008	0.0916605	0.717817	0.125473	0.728559	0.0879918	0.639643	0.0600446
Age Gender Hp.Status KRT14..ng.ml.	0.839297	0.0646035	0.767709	0.0941502	0.715552	0.0864999	0.702873	0.0727518	0.728544	0.0646214	0.746405	0.0613165
Age CA2..ng.ml. LBP..ng.ml. KRT14..ng.ml.	0.720357	0.0948807	0.60711	0.0792313	0.642526	0.125749	0.692919	0.113852	0.728534	0.0813305	0.635917	0.0779516
Gender KRT19..ng.ml. ARG1..ng.ml. CA2..ng.ml.	0.670474	0.0849904	0.633041	0.0939075	0.593471	0.0638849	0.774486	0.0767617	0.728446	0.0674358	0.615735	0.0606139
Age ARG1..ng.ml. DCD..Âµg.ml. ATAD3B..ng.ml.	0.753306	0.0800883	0.626799	0.100444	0.615769	0.0954066	0.679892	0.0935274	0.728405	0.0823231	0.644207	0.0639351
Hp.Status ATAD3B..ng.ml. CA2..ng.ml. LBP..ng.ml.	0.706231	0.0798441	0.633319	0.0903821	0.612073	0.077204	0.707233	0.108428	0.728379	0.0915851	0.638215	0.0570776
Age Hp.Status HAPTOGLOBINE..g.l. F13A1..Âµg.ml.	0.845832	0.0575878	0.689433	0.100232	0.656998	0.106661	0.638368	0.0957153	0.728353	0.0855739	0.676506	0.058708
Age LEPTINE..ng.ml. MAN2A1.ng.ml CA2..ng.ml.	0.772547	0.101628	0.637278	0.088573	0.598841	0.0797371	0.7235	0.118838	0.728349	0.0963699	0.623212	0.0979457
KRT19..ng.ml. MAN2A1.ng.ml DCD..Âµg.ml. CA2..ng.ml.	0.704151	0.111788	0.638726	0.109843	0.606105	0.0860231	0.750832	0.0799855	0.728279	0.0631556	0.662821	0.0648687
Age Hp.Status LEPTINE..ng.ml. CA2..ng.ml.	0.771485	0.100125	0.668439	0.10157	0.601727	0.0840207	0.722719	0.129996	0.728217	0.110208	0.633337	0.0735281
Gender HAPTOGLOBINE..g.l. KIF20B LBP..ng.ml.	0.701983	0.0895544	0.602723	0.104206	0.603007	0.0872792	0.684671	0.136616	0.728184	0.114786	0.602845	0.0773475
ARG1..ng.ml. DCD..Âµg.ml. CA2..ng.ml. F13A1..Âµg.ml.	0.694816	0.0727701	0.636289	0.0904384	0.582877	0.0786668	0.781388	0.0733026	0.728102	0.0716302	0.633001	0.0430332
HAPTOGLOBINE..g.l. MAN2A1.ng.ml DCD..Âµg.ml. LBP..ng.ml.	0.728077	0.0832739	0.613655	0.101253	0.591924	0.0850672	0.630638	0.0725803	0.728093	0.0713975	0.602196	0.0619645
Hp.Status S100A12..pg.ml. ATAD3B..ng.ml. CA2..ng.ml.	0.70344	0.0943989	0.669032	0.113118	0.625913	0.100459	0.733126	0.129861	0.72807	0.0668199	0.62104	0.0711002
Hp.Status HAPTOGLOBINE..g.l. KIF20B CA2..ng.ml.	0.697751	0.0871857	0.692469	0.10385	0.601284	0.0988116	0.795936	0.0972717	0.728043	0.0801774	0.650493	0.0542414
ARG1..ng.ml. MAN2A1.ng.ml ATAD3B..ng.ml. LBP..ng.ml.	0.739474	0.0984256	0.624747	0.107536	0.605162	0.0836967	0.701768	0.0906368	0.728006	0.089686	0.634065	0.0589224
HAPTOGLOBINE..g.l. ARG1..ng.ml. JUP..ng.ml. F13A1..Âµg.ml.	0.724109	0.074126	0.61021	0.0975907	0.634094	0.0932673	0.700784	0.0956514	0.727942	0.0774994	0.60276	0.0609193
Age LEPTINE..ng.ml. S100A12..pg.ml. KRT14..ng.ml.	0.764387	0.0934481	0.673408	0.120403	0.602385	0.0887131	0.684738	0.101509	0.727932	0.102485	0.633312	0.0659587
Age KIF20B JUP..ng.ml. CA2..ng.ml.	0.732887	0.0869447	0.626438	0.102214	0.655845	0.100916	0.734226	0.125878	0.727896	0.071821	0.651875	0.0664349
KIF20B KRT19..ng.ml. CA2..ng.ml. F13A1..Âµg.ml.	0.727435	0.0950901	0.628757	0.0919545	0.60246	0.0883644	0.800594	0.0855748	0.727773	0.0974276	0.62157	0.0504882
KRT19..ng.ml. IGFALS..ng.ml. CA2..ng.ml. LBP..ng.ml.	0.751932	0.0797391	0.597044	0.0857718	0.590255	0.0834816	0.750954	0.0996503	0.72772	0.076993	0.638942	0.0460216
KRT19..ng.ml. CA2..ng.ml. LBP..ng.ml. KRT14..ng.ml.	0.715878	0.0962214	0.61432	0.0958098	0.589344	0.0736449	0.740802	0.11996	0.727649	0.0861164	0.618931	0.05795
Gender KRT19..ng.ml. MAN2A1.ng.ml CA2..ng.ml.	0.684243	0.101077	0.595633	0.0726616	0.589737	0.0781737	0.74816	0.0913743	0.727601	0.0604991	0.615295	0.0522575
ARG1..ng.ml. CA2..ng.ml. F13A1..Âµg.ml. KRT14..ng.ml.	0.667488	0.0878088	0.674943	0.113468	0.601502	0.0718255	0.777853	0.0525526	0.727593	0.068757	0.627364	0.0692494
Hp.Status ARG1..ng.ml. DCD..Âµg.ml. CA2..ng.ml.	0.698219	0.0896922	0.691918	0.12869	0.588049	0.0785682	0.782369	0.0761543	0.727591	0.0794645	0.66444	0.0601928
KIF20B KRT19..ng.ml. MAN2A1.ng.ml F13A1..Âµg.ml.	0.746939	0.0883367	0.64619	0.0915483	0.629299	0.0790483	0.629958	0.0764866	0.727525	0.0665588	0.618794	0.0638351
Hp.Status KIF20B KRT19..ng.ml. MAN2A1.ng.ml	0.781221	0.094297	0.701187	0.102579	0.619644	0.0698619	0.62596	0.0998049	0.727468	0.0727269	0.65291	0.0816034
Hp.Status S100A12..pg.ml. KIF20B MAN2A1.ng.ml	0.736302	0.0890631	0.686431	0.0962453	0.593877	0.0547677	0.637495	0.0842315	0.727429	0.0723656	0.605401	0.065647
Gender HAPTOGLOBINE..g.l. ARG1..ng.ml. IGFALS..ng.ml.	0.676277	0.073117	0.630462	0.0935671	0.611976	0.0836115	0.712907	0.122221	0.727377	0.0952107	0.584895	0.0588645
S100A12..pg.ml. DCD..Âµg.ml. CA2..ng.ml. LBP..ng.ml.	0.656664	0.104388	0.622088	0.0871854	0.623014	0.0870672	0.819261	0.0893289	0.727275	0.101022	0.655405	0.0658899
S100A12..pg.ml. JUP..ng.ml. CA2..ng.ml. LBP..ng.ml.	0.689085	0.0822696	0.639904	0.0833066	0.596608	0.104643	0.822335	0.085227	0.727263	0.106615	0.658752	0.058235
Age Gender Hp.Status F13A1..Âµg.ml.	0.836783	0.0573309	0.699724	0.114567	0.708245	0.100332	0.687015	0.0775462	0.727174	0.0684408	0.720148	0.0581598
Age Hp.Status ARG1..ng.ml. JUP..ng.ml.	0.805163	0.0834365	0.645168	0.0964609	0.672897	0.0900487	0.696946	0.0764074	0.727101	0.100741	0.676964	0.0543713
Age KRT19..ng.ml. MAN2A1.ng.ml CA2..ng.ml.	0.736967	0.0935687	0.596677	0.0738234	0.636588	0.0725964	0.725225	0.100304	0.727034	0.0637085	0.642967	0.0600393
Hp.Status IGFALS..ng.ml. CA2..ng.ml. LBP..ng.ml.	0.719297	0.0722175	0.635596	0.090112	0.587312	0.0839641	0.728432	0.110367	0.727009	0.0731622	0.64414	0.048962
ARG1..ng.ml. IGFALS..ng.ml. LBP..ng.ml. F13A1..Âµg.ml.	0.760379	0.0708917	0.616285	0.0842432	0.585256	0.0559025	0.70766	0.108494	0.726979	0.0775392	0.63038	0.0548947
HAPTOGLOBINE..g.l. KRT19..ng.ml. JUP..ng.ml. CA2..ng.ml.	0.75514	0.0745768	0.621868	0.0883253	0.60617	0.0836015	0.790732	0.107615	0.726914	0.0823943	0.628448	0.0444124
LEPTINE..ng.ml. KRT19..ng.ml. DCD..Âµg.ml. CA2..ng.ml.	0.719611	0.111613	0.651019	0.0983007	0.624257	0.113202	0.81115	0.116983	0.726859	0.0939034	0.623509	0.0849249
ARG1..ng.ml. JUP..ng.ml. CA2..ng.ml. KRT14..ng.ml.	0.706203	0.0880913	0.662616	0.105253	0.599897	0.0788842	0.787217	0.0593283	0.726819	0.0699054	0.658287	0.0605236
Age HAPTOGLOBINE..g.l. KIF20B KRT19..ng.ml.	0.772048	0.0717175	0.595136	0.0796407	0.635846	0.103106	0.674315	0.113181	0.72681	0.0708819	0.620889	0.0618826
DCD..Âµg.ml. JUP..ng.ml. CA2..ng.ml. LBP..ng.ml.	0.710951	0.087234	0.624177	0.104117	0.591333	0.0802995	0.76476	0.103842	0.726734	0.0808752	0.632891	0.0550824
ATAD3B..ng.ml. CA2..ng.ml. F13A1..Âµg.ml. KRT14..ng.ml.	0.702756	0.0813045	0.618605	0.117039	0.595204	0.0827668	0.708441	0.103923	0.726731	0.0841024	0.622627	0.0579642
Hp.Status MAN2A1.ng.ml IGFALS..ng.ml. LBP..ng.ml.	0.748321	0.0968664	0.620661	0.0997968	0.597946	0.085034	0.675452	0.105126	0.726697	0.0776037	0.625345	0.0629899
Age S100A12..pg.ml. ARG1..ng.ml. IGFALS..ng.ml.	0.735815	0.0812484	0.628814	0.101889	0.636833	0.0936117	0.710374	0.0855523	0.72669	0.0875947	0.644204	0.0762991
Gender MAN2A1.ng.ml CA2..ng.ml. F13A1..Âµg.ml.	0.724438	0.0872835	0.608548	0.078215	0.59131	0.0819516	0.744991	0.091533	0.726575	0.0568464	0.631937	0.0574879
KRT19..ng.ml. JUP..ng.ml. CA2..ng.ml. LBP..ng.ml.	0.766317	0.0732523	0.603528	0.087131	0.593331	0.063819	0.762464	0.0923582	0.726528	0.0903663	0.632539	0.0475377
HAPTOGLOBINE..g.l. LEPTINE..ng.ml. JUP..ng.ml. CA2..ng.ml.	0.725373	0.0913347	0.66077	0.0956955	0.674575	0.133084	0.776657	0.0893556	0.726513	0.100864	0.624919	0.0757013
MAN2A1.ng.ml ATAD3B..ng.ml. CA2..ng.ml. KRT14..ng.ml.	0.673301	0.0968509	0.627009	0.0943808	0.588891	0.0937445	0.723135	0.0821574	0.726499	0.0761831	0.609867	0.0682557
Hp.Status MAN2A1.ng.ml DCD..Âµg.ml. CA2..ng.ml.	0.739215	0.0942501	0.659308	0.107274	0.623838	0.0854715	0.711961	0.0881512	0.726453	0.0717619	0.664687	0.0754186
MAN2A1.ng.ml IGFALS..ng.ml. ATAD3B..ng.ml. CA2..ng.ml.	0.714336	0.0957985	0.614243	0.0908741	0.587367	0.0767965	0.735675	0.0975759	0.726365	0.0717509	0.632128	0.0657733
ARG1..ng.ml. IGFALS..ng.ml. ATAD3B..ng.ml. LBP..ng.ml.	0.744756	0.0836497	0.619238	0.0948494	0.605055	0.0723319	0.656814	0.0927337	0.726226	0.0818776	0.611402	0.0577515
HAPTOGLOBINE..g.l. CA2..ng.ml. F13A1..Âµg.ml. KRT14..ng.ml.	0.684801	0.0733085	0.669756	0.112443	0.605167	0.0888128	0.807197	0.104969	0.72607	0.0879875	0.650731	0.0529544
IGFALS..ng.ml. ATAD3B..ng.ml. CA2..ng.ml. KRT14..ng.ml.	0.686537	0.101151	0.62666	0.0978485	0.583112	0.085693	0.710746	0.110046	0.726067	0.0774384	0.605979	0.0755409
Gender Hp.Status MAN2A1.ng.ml CA2..ng.ml.	0.730069	0.095419	0.636327	0.101189	0.574477	0.072593	0.755488	0.095217	0.72604	0.0607368	0.647891	0.062168
HAPTOGLOBINE..g.l. DCD..Âµg.ml. CA2..ng.ml. KRT14..ng.ml.	0.638064	0.0943624	0.666341	0.106491	0.607147	0.0675372	0.790949	0.108649	0.725885	0.0893133	0.644348	0.054418
S100A12..pg.ml. IGFALS..ng.ml. CA2..ng.ml. F13A1..Âµg.ml.	0.717641	0.0964509	0.638782	0.112664	0.653037	0.0957198	0.816894	0.0844009	0.725819	0.0837553	0.661938	0.0590769
MAN2A1.ng.ml IGFALS..ng.ml. DCD..Âµg.ml. CA2..ng.ml.	0.730317	0.101134	0.635107	0.101335	0.603505	0.0755447	0.741198	0.0906715	0.725799	0.0766176	0.661736	0.0599988
HAPTOGLOBINE..g.l. KRT19..ng.ml. ATAD3B..ng.ml. CA2..ng.ml.	0.680533	0.0855129	0.62727	0.0880548	0.634742	0.0915442	0.758047	0.0969771	0.725795	0.0720498	0.613686	0.0735499
Age Hp.Status KRT19..ng.ml. ARG1..ng.ml.	0.809642	0.066433	0.712821	0.125074	0.683104	0.0799907	0.735343	0.0622407	0.725763	0.0954087	0.722991	0.0667358
Age Hp.Status CA2..ng.ml. LBP..ng.ml.	0.720805	0.081346	0.617177	0.096499	0.654422	0.112773	0.707622	0.103062	0.725748	0.0805819	0.641845	0.0591132
JUP..ng.ml. CA2..ng.ml. LBP..ng.ml. KRT14..ng.ml.	0.708176	0.085255	0.641986	0.115608	0.593068	0.0815016	0.758465	0.0913467	0.725702	0.0837392	0.630455	0.0610359
Age S100A12..pg.ml. ATAD3B..ng.ml. CA2..ng.ml.	0.722459	0.0790531	0.623461	0.0923963	0.598765	0.0812726	0.718497	0.148793	0.725679	0.0971528	0.625396	0.0806023
MAN2A1.ng.ml ATAD3B..ng.ml. JUP..ng.ml. F13A1..Âµg.ml.	0.76377	0.0984171	0.632123	0.112049	0.604244	0.104833	0.654641	0.0998373	0.725574	0.0917182	0.644115	0.0769551
Hp.Status LEPTINE..ng.ml. KRT19..ng.ml. CA2..ng.ml.	0.713993	0.112531	0.671354	0.0967676	0.60814	0.101008	0.80288	0.114408	0.725546	0.0916686	0.639092	0.064934
LEPTINE..ng.ml. KIF20B CA2..ng.ml. F13A1..Âµg.ml.	0.717206	0.125604	0.668744	0.0981102	0.629907	0.0920998	0.825882	0.0916889	0.725544	0.102872	0.627278	0.0695424
ARG1..ng.ml. ATAD3B..ng.ml. JUP..ng.ml. CA2..ng.ml.	0.727286	0.0806506	0.639194	0.0957916	0.630422	0.0869329	0.746079	0.0821017	0.72554	0.0863075	0.650637	0.055024
HAPTOGLOBINE..g.l. KRT19..ng.ml. DCD..Âµg.ml. CA2..ng.ml.	0.69456	0.0812507	0.629526	0.0902097	0.619775	0.0881527	0.782294	0.0981046	0.725534	0.0744227	0.62629	0.0514422
S100A12..pg.ml. KRT19..ng.ml. CA2..ng.ml. KRT14..ng.ml.	0.650978	0.0943194	0.610424	0.106061	0.570506	0.073079	0.825836	0.0717678	0.725372	0.083991	0.623909	0.0657423
KIF20B DCD..Âµg.ml. ATAD3B..ng.ml. CA2..ng.ml.	0.70673	0.0898747	0.615298	0.114869	0.619944	0.0861659	0.749227	0.0947086	0.725369	0.0850215	0.637641	0.0666925
S100A12..pg.ml. KIF20B MAN2A1.ng.ml LBP..ng.ml.	0.717886	0.090654	0.603191	0.0797068	0.634901	0.0963209	0.658155	0.0991769	0.725368	0.0790599	0.608671	0.0595802
S100A12..pg.ml. JUP..ng.ml. CA2..ng.ml. F13A1..Âµg.ml.	0.727641	0.0784779	0.631404	0.114434	0.581062	0.0695037	0.821316	0.0820959	0.72532	0.0746077	0.658475	0.0505308
KIF20B KRT19..ng.ml. ARG1..ng.ml. LBP..ng.ml.	0.725942	0.0863299	0.61322	0.122272	0.585571	0.0811414	0.69122	0.0965012	0.725268	0.0958356	0.616573	0.0544505
Age ATAD3B..ng.ml. CA2..ng.ml. LBP..ng.ml.	0.768894	0.0791855	0.593408	0.0858158	0.639482	0.0839954	0.687746	0.14347	0.725263	0.106217	0.630825	0.0762546
Gender HAPTOGLOBINE..g.l. ARG1..ng.ml. F13A1..Âµg.ml.	0.759979	0.0836169	0.615226	0.103075	0.622262	0.0952862	0.769861	0.0928526	0.725232	0.0857883	0.656622	0.067357
Age CA2..ng.ml. LBP..ng.ml. F13A1..Âµg.ml.	0.737221	0.0870839	0.607381	0.106176	0.637907	0.109942	0.686891	0.126811	0.725227	0.0748652	0.631152	0.0578246
KIF20B ARG1..ng.ml. MAN2A1.ng.ml JUP..ng.ml.	0.757665	0.0916519	0.616397	0.102974	0.593971	0.0661328	0.714687	0.0883472	0.725212	0.0716201	0.639282	0.0541513
Gender KIF20B IGFALS..ng.ml. CA2..ng.ml.	0.730889	0.0819525	0.623227	0.0915422	0.582259	0.0711132	0.767745	0.132725	0.725189	0.0716794	0.640353	0.0787458
Gender HAPTOGLOBINE..g.l. DCD..Âµg.ml. CA2..ng.ml.	0.617626	0.0866143	0.613751	0.105966	0.639803	0.0927341	0.732881	0.132915	0.725136	0.11337	0.595063	0.0542858
Hp.Status HAPTOGLOBINE..g.l. S100A12..pg.ml. CA2..ng.ml.	0.699471	0.0866634	0.687655	0.0833481	0.602952	0.0983864	0.775674	0.0953397	0.725002	0.0908086	0.64711	0.0679549
LEPTINE..ng.ml. DCD..Âµg.ml. CA2..ng.ml. LBP..ng.ml.	0.725785	0.1098	0.642738	0.105918	0.611404	0.0732807	0.792818	0.121366	0.72497	0.0922041	0.638662	0.064073
Hp.Status HAPTOGLOBINE..g.l. ATAD3B..ng.ml. CA2..ng.ml.	0.739562	0.0862915	0.691922	0.102032	0.612743	0.094672	0.740952	0.119633	0.724941	0.0764839	0.663723	0.0709115
HAPTOGLOBINE..g.l. KIF20B ARG1..ng.ml. JUP..ng.ml.	0.671064	0.100818	0.610034	0.099367	0.629672	0.100378	0.70198	0.093131	0.72493	0.0552902	0.579103	0.0497111
Hp.Status HAPTOGLOBINE..g.l. LEPTINE..ng.ml. CA2..ng.ml.	0.702748	0.108759	0.701966	0.0788586	0.631906	0.124391	0.75602	0.112302	0.724861	0.0893756	0.624828	0.0841474
HAPTOGLOBINE..g.l. DCD..Âµg.ml. JUP..ng.ml. CA2..ng.ml.	0.715882	0.094757	0.648912	0.0940579	0.617619	0.0942342	0.784575	0.0977845	0.724767	0.0985289	0.648358	0.0525648
ARG1..ng.ml. JUP..ng.ml. LBP..ng.ml. KRT14..ng.ml.	0.720208	0.0949922	0.615084	0.104948	0.573605	0.076602	0.718734	0.0914233	0.724729	0.0658576	0.627872	0.0691342
Age KIF20B DCD..Âµg.ml. CA2..ng.ml.	0.753014	0.0784419	0.608916	0.103577	0.654824	0.0937556	0.732627	0.123403	0.724699	0.0781844	0.65946	0.0656109
S100A12..pg.ml. MAN2A1.ng.ml DCD..Âµg.ml. CA2..ng.ml.	0.690182	0.0707525	0.647984	0.104523	0.595292	0.0790923	0.808282	0.0838769	0.724539	0.0738947	0.641332	0.0534068
Age S100A12..pg.ml. ARG1..ng.ml. F13A1..Âµg.ml.	0.758434	0.0725507	0.604429	0.0970005	0.636752	0.089607	0.73588	0.0883794	0.724424	0.0799968	0.65651	0.06477
LEPTINE..ng.ml. IGFALS..ng.ml. DCD..Âµg.ml. CA2..ng.ml.	0.715588	0.106114	0.654269	0.0875749	0.621892	0.105344	0.823103	0.110442	0.724408	0.104154	0.640815	0.070493
Gender HAPTOGLOBINE..g.l. KIF20B CA2..ng.ml.	0.640902	0.0763426	0.605997	0.103556	0.641209	0.0814007	0.724666	0.137821	0.724309	0.102375	0.590572	0.0606408
Age KIF20B KRT19..ng.ml. CA2..ng.ml.	0.74183	0.0787519	0.601126	0.0846256	0.644647	0.0902576	0.751559	0.114405	0.724296	0.0792339	0.653912	0.0689912
Hp.Status MAN2A1.ng.ml IGFALS..ng.ml. CA2..ng.ml.	0.75205	0.085948	0.676158	0.117528	0.599523	0.0722359	0.738528	0.0863368	0.724279	0.0670787	0.670412	0.0631536
ARG1..ng.ml. JUP..ng.ml. LBP..ng.ml. F13A1..Âµg.ml.	0.73868	0.0974096	0.607248	0.079981	0.592584	0.0772056	0.724784	0.0841536	0.72408	0.0771929	0.615952	0.0448513
Age JUP..ng.ml. CA2..ng.ml. KRT14..ng.ml.	0.740332	0.111325	0.615219	0.101992	0.647131	0.0982661	0.701385	0.0970146	0.724071	0.0664031	0.661095	0.0599232
DCD..Âµg.ml. CA2..ng.ml. LBP..ng.ml. F13A1..Âµg.ml.	0.70372	0.077648	0.61508	0.0976277	0.573143	0.0736732	0.751323	0.103672	0.724039	0.0791746	0.633434	0.0513876
HAPTOGLOBINE..g.l. KRT19..ng.ml. CA2..ng.ml. F13A1..Âµg.ml.	0.73417	0.0759194	0.619185	0.0940255	0.607876	0.0805356	0.794974	0.0987531	0.723997	0.070658	0.628994	0.0533224
S100A12..pg.ml. MAN2A1.ng.ml ATAD3B..ng.ml. CA2..ng.ml.	0.70933	0.0771702	0.635276	0.116177	0.612174	0.0875496	0.775924	0.0986657	0.72392	0.0789081	0.633134	0.056732
LEPTINE..ng.ml. ARG1..ng.ml. MAN2A1.ng.ml LBP..ng.ml.	0.749592	0.108868	0.644153	0.108265	0.608765	0.0938693	0.666624	0.106327	0.723902	0.0810756	0.604646	0.0762744
Age LEPTINE..ng.ml. KRT19..ng.ml. CA2..ng.ml.	0.744888	0.105378	0.652887	0.09442	0.597739	0.091504	0.73971	0.125851	0.723899	0.0930924	0.62021	0.0801682
Gender MAN2A1.ng.ml IGFALS..ng.ml. CA2..ng.ml.	0.727828	0.103861	0.597651	0.0806627	0.584168	0.0762617	0.762994	0.096169	0.723861	0.0661046	0.636997	0.0716158
KRT19..ng.ml. ARG1..ng.ml. CA2..ng.ml. F13A1..Âµg.ml.	0.693245	0.094215	0.634254	0.114696	0.576272	0.0745163	0.771751	0.0865793	0.723838	0.070768	0.62101	0.0478337
ARG1..ng.ml. DCD..Âµg.ml. ATAD3B..ng.ml. LBP..ng.ml.	0.73428	0.0719827	0.617194	0.0858613	0.599021	0.0774396	0.651894	0.0926652	0.723832	0.0920367	0.609537	0.0616956
Gender S100A12..pg.ml. ARG1..ng.ml. MAN2A1.ng.ml	0.696209	0.0951178	0.63535	0.100238	0.617419	0.0968448	0.746703	0.0813305	0.723788	0.0661123	0.635515	0.0621874
Age IGFALS..ng.ml. DCD..Âµg.ml. CA2..ng.ml.	0.739261	0.0840422	0.609294	0.0963924	0.666947	0.0784671	0.713119	0.113125	0.723675	0.074009	0.643612	0.0645292
Age LEPTINE..ng.ml. MAN2A1.ng.ml F13A1..Âµg.ml.	0.788659	0.0823407	0.652716	0.0981801	0.593133	0.0936998	0.696917	0.120511	0.723614	0.0994485	0.648289	0.0837086
Age KIF20B F13A1..Âµg.ml. KRT14..ng.ml.	0.764513	0.0760867	0.627162	0.0939213	0.68972	0.109648	0.60415	0.0790369	0.723606	0.0694812	0.647114	0.0525469
Age DCD..Âµg.ml. CA2..ng.ml. F13A1..Âµg.ml.	0.74238	0.0793611	0.646319	0.109608	0.655955	0.0903494	0.70944	0.120315	0.723498	0.0678138	0.646438	0.0634241
Gender HAPTOGLOBINE..g.l. IGFALS..ng.ml. JUP..ng.ml.	0.72307	0.0726594	0.612182	0.0929636	0.600595	0.0882453	0.690526	0.11339	0.723451	0.0836482	0.608669	0.0754259
Hp.Status MAN2A1.ng.ml JUP..ng.ml. KRT14..ng.ml.	0.78335	0.0938059	0.681892	0.112851	0.630667	0.102238	0.685957	0.0901778	0.723437	0.0802972	0.679475	0.0751269
LEPTINE..ng.ml. DCD..Âµg.ml. CA2..ng.ml. KRT14..ng.ml.	0.697673	0.11677	0.672104	0.1083	0.617841	0.0996738	0.811611	0.112769	0.723406	0.0983257	0.630913	0.0721257
Gender ARG1..ng.ml. JUP..ng.ml. CA2..ng.ml.	0.716466	0.091001	0.625837	0.0927651	0.581552	0.0661627	0.789066	0.0706705	0.723145	0.075166	0.651861	0.0518759
KIF20B ARG1..ng.ml. ATAD3B..ng.ml. LBP..ng.ml.	0.723285	0.0790074	0.639289	0.104363	0.605506	0.0838193	0.625659	0.0978539	0.72309	0.099923	0.60134	0.0650146
KIF20B MAN2A1.ng.ml IGFALS..ng.ml. LBP..ng.ml.	0.771933	0.099927	0.599876	0.0787921	0.610428	0.0836984	0.675859	0.0908904	0.723037	0.0807752	0.620848	0.0677284
S100A12..pg.ml. ARG1..ng.ml. IGFALS..ng.ml. LBP..ng.ml.	0.724014	0.0913273	0.629801	0.103017	0.594459	0.0742618	0.716357	0.0986311	0.722933	0.0963212	0.64295	0.0737906
Age S100A12..pg.ml. ARG1..ng.ml. LBP..ng.ml.	0.753359	0.0950766	0.640864	0.110038	0.595197	0.0963009	0.692674	0.131135	0.722858	0.112634	0.63201	0.0954679
Age ARG1..ng.ml. DCD..Âµg.ml. F13A1..Âµg.ml.	0.75501	0.0777979	0.631567	0.103297	0.639462	0.0998425	0.705983	0.0934838	0.722849	0.0900586	0.646449	0.0612739
Age JUP..ng.ml. CA2..ng.ml. LBP..ng.ml.	0.742732	0.0874261	0.617932	0.0879374	0.674494	0.090746	0.705938	0.108606	0.722625	0.0778497	0.636579	0.0635254
KRT19..ng.ml. MAN2A1.ng.ml IGFALS..ng.ml. CA2..ng.ml.	0.726151	0.0975071	0.61055	0.0898872	0.600625	0.0826805	0.755281	0.0774147	0.722503	0.0703566	0.643361	0.0647521
Gender HAPTOGLOBINE..g.l. LEPTINE..ng.ml. ARG1..ng.ml.	0.739769	0.0895823	0.660253	0.0969333	0.624769	0.111512	0.746316	0.125518	0.722497	0.0827088	0.615777	0.0801347
KRT19..ng.ml. ARG1..ng.ml. JUP..ng.ml. CA2..ng.ml.	0.723687	0.0935926	0.640843	0.0875313	0.601522	0.0973813	0.773459	0.0764687	0.72244	0.0847253	0.653506	0.0519687
Gender MAN2A1.ng.ml DCD..Âµg.ml. CA2..ng.ml.	0.702052	0.111586	0.617002	0.0862214	0.589379	0.0818182	0.758959	0.0933398	0.722332	0.0609837	0.642624	0.0599585
Gender HAPTOGLOBINE..g.l. ARG1..ng.ml. JUP..ng.ml.	0.693583	0.0833018	0.630333	0.0814763	0.660449	0.102906	0.691528	0.12307	0.722297	0.0840715	0.587181	0.0721749
HAPTOGLOBINE..g.l. KIF20B IGFALS..ng.ml. LBP..ng.ml.	0.729552	0.0791506	0.608785	0.0949819	0.615084	0.0924591	0.638222	0.0853626	0.722177	0.0772767	0.619219	0.0632535
DCD..Âµg.ml. CA2..ng.ml. LBP..ng.ml. KRT14..ng.ml.	0.686568	0.0823103	0.648491	0.107334	0.576944	0.0544584	0.756009	0.100074	0.722169	0.085603	0.629452	0.0639131
Age Gender F13A1..Âµg.ml. KRT14..ng.ml.	0.778833	0.0910284	0.664269	0.11796	0.718643	0.0915231	0.695525	0.0845264	0.722126	0.0598103	0.699295	0.069129
Hp.Status S100A12..pg.ml. ARG1..ng.ml. CA2..ng.ml.	0.663771	0.0882187	0.675418	0.110774	0.596559	0.0677635	0.825646	0.0774546	0.722094	0.0644064	0.645463	0.0718955
Hp.Status LEPTINE..ng.ml. S100A12..pg.ml. CA2..ng.ml.	0.700463	0.11308	0.702852	0.0946846	0.613761	0.107083	0.797781	0.116931	0.722052	0.109452	0.636721	0.0732105
Hp.Status MAN2A1.ng.ml JUP..ng.ml. CA2..ng.ml.	0.801859	0.0788959	0.665067	0.0973483	0.61383	0.0792754	0.739309	0.082289	0.722049	0.0636796	0.685529	0.0589058
Hp.Status MAN2A1.ng.ml CA2..ng.ml. F13A1..Âµg.ml.	0.771211	0.0848383	0.672804	0.115966	0.576902	0.0793418	0.728365	0.0908427	0.72201	0.0769294	0.67021	0.053636
ARG1..ng.ml. JUP..ng.ml. F13A1..Âµg.ml. KRT14..ng.ml.	0.724437	0.0895201	0.637174	0.108839	0.609261	0.084338	0.724936	0.0611503	0.721997	0.0737701	0.632501	0.0711493
Hp.Status CA2..ng.ml. LBP..ng.ml. F13A1..Âµg.ml.	0.737975	0.0704248	0.620722	0.083141	0.586489	0.0838782	0.724457	0.10943	0.721773	0.0691117	0.639394	0.0565608
Hp.Status CA2..ng.ml. LBP..ng.ml. KRT14..ng.ml.	0.688155	0.0961231	0.635296	0.10762	0.576736	0.0684912	0.738034	0.120269	0.72175	0.0785724	0.634058	0.0669388
Age Hp.Status HAPTOGLOBINE..g.l. KRT19..ng.ml.	0.873818	0.0690182	0.678756	0.0963625	0.639912	0.104984	0.653098	0.118365	0.721644	0.0761481	0.683302	0.0669379
Age Hp.Status LEPTINE..ng.ml. KRT14..ng.ml.	0.812042	0.0948926	0.739517	0.111008	0.622899	0.101247	0.705811	0.114011	0.721588	0.0955523	0.692329	0.0785365
Gender KIF20B ATAD3B..ng.ml. LBP..ng.ml.	0.722493	0.0805705	0.609831	0.103461	0.598057	0.0853991	0.682136	0.119754	0.721491	0.110717	0.579547	0.0778269
HAPTOGLOBINE..g.l. ARG1..ng.ml. JUP..ng.ml. KRT14..ng.ml.	0.712413	0.0791348	0.626054	0.11704	0.602092	0.0830873	0.706076	0.0898124	0.721462	0.0597825	0.611236	0.0661913
S100A12..pg.ml. ATAD3B..ng.ml. CA2..ng.ml. KRT14..ng.ml.	0.683696	0.0862484	0.609222	0.0918266	0.614975	0.090929	0.772993	0.105793	0.721443	0.0761337	0.603976	0.0735687
KRT19..ng.ml. CA2..ng.ml. LBP..ng.ml. F13A1..Âµg.ml.	0.759191	0.0928656	0.604177	0.0878061	0.578734	0.0696724	0.744529	0.114549	0.721409	0.0929635	0.626874	0.0476716
Age S100A12..pg.ml. F13A1..Âµg.ml. KRT14..ng.ml.	0.737484	0.0883152	0.640665	0.10314	0.677923	0.0904775	0.590324	0.0724074	0.721397	0.0935643	0.634432	0.0588005
Gender KIF20B ARG1..ng.ml. JUP..ng.ml.	0.701134	0.0887955	0.639203	0.0993571	0.629832	0.0849599	0.708763	0.11223	0.721345	0.0767339	0.608715	0.0537222
Age LEPTINE..ng.ml. KIF20B MAN2A1.ng.ml	0.771175	0.0898979	0.644596	0.0958715	0.592308	0.0813491	0.699865	0.122327	0.721325	0.115275	0.633943	0.0737896
KRT19..ng.ml. DCD..Âµg.ml. CA2..ng.ml. LBP..ng.ml.	0.710676	0.10697	0.602726	0.0888716	0.595228	0.0677295	0.763052	0.0915767	0.721321	0.093413	0.627201	0.0571298
Age Gender Hp.Status KRT19..ng.ml.	0.842105	0.0677993	0.676456	0.0970492	0.719532	0.0762773	0.684416	0.0674479	0.721268	0.0649039	0.713453	0.053581
Gender MAN2A1.ng.ml ATAD3B..ng.ml. CA2..ng.ml.	0.679782	0.110332	0.596404	0.0798577	0.600823	0.0729796	0.727463	0.128694	0.721257	0.0717616	0.608448	0.0653795
KIF20B IGFALS..ng.ml. JUP..ng.ml. CA2..ng.ml.	0.724352	0.0848723	0.633136	0.106075	0.620648	0.0869286	0.786154	0.0904576	0.721197	0.0828997	0.649315	0.0611268
Gender LEPTINE..ng.ml. ARG1..ng.ml. KRT14..ng.ml.	0.721191	0.0995281	0.695922	0.100894	0.598754	0.0916496	0.72222	0.116263	0.721126	0.0916425	0.633952	0.0793147
Gender HAPTOGLOBINE..g.l. CA2..ng.ml. KRT14..ng.ml.	0.623301	0.0900599	0.62314	0.104027	0.614536	0.0910889	0.737829	0.137101	0.721111	0.106441	0.605723	0.061404
Gender HAPTOGLOBINE..g.l. S100A12..pg.ml. ARG1..ng.ml.	0.663847	0.081677	0.615259	0.0978778	0.641558	0.0964157	0.74986	0.103811	0.721069	0.0833838	0.588963	0.0637217
Age Hp.Status LEPTINE..ng.ml. KIF20B	0.829006	0.0830743	0.717209	0.113774	0.613435	0.0956176	0.713983	0.109965	0.720999	0.0702602	0.685031	0.0728102
S100A12..pg.ml. MAN2A1.ng.ml JUP..ng.ml. F13A1..Âµg.ml.	0.75751	0.0778746	0.625767	0.0978197	0.592838	0.0769155	0.655327	0.0844761	0.720945	0.0718888	0.608857	0.0658089
KIF20B ARG1..ng.ml. IGFALS..ng.ml. JUP..ng.ml.	0.724656	0.0858951	0.611312	0.107518	0.615491	0.0936116	0.701574	0.0931137	0.720898	0.0682094	0.631606	0.064753
Hp.Status HAPTOGLOBINE..g.l. MAN2A1.ng.ml JUP..ng.ml.	0.791952	0.0909243	0.670324	0.10763	0.604778	0.0892978	0.661537	0.105313	0.720786	0.0769604	0.658872	0.0658024
Age Gender MAN2A1.ng.ml KRT14..ng.ml.	0.749006	0.0923459	0.638164	0.105221	0.693077	0.100167	0.712063	0.0890233	0.720648	0.0712909	0.666806	0.085726
Age Hp.Status KIF20B KRT14..ng.ml.	0.828107	0.065128	0.740805	0.0893832	0.706794	0.111908	0.597199	0.0808778	0.720644	0.0804841	0.694768	0.0560911
Hp.Status KIF20B MAN2A1.ng.ml F13A1..Âµg.ml.	0.788913	0.0748684	0.686514	0.093982	0.618192	0.0921428	0.595914	0.066259	0.720611	0.0651108	0.639579	0.0523205
HAPTOGLOBINE..g.l. ARG1..ng.ml. MAN2A1.ng.ml F13A1..Âµg.ml.	0.766677	0.0607905	0.636314	0.112337	0.610354	0.0771448	0.717276	0.0675453	0.720501	0.0599534	0.637802	0.0537503
HAPTOGLOBINE..g.l. S100A12..pg.ml. ARG1..ng.ml. DCD..Âµg.ml.	0.659025	0.0866805	0.615559	0.0801301	0.602659	0.10317	0.698709	0.0845378	0.720426	0.0773203	0.574693	0.065195
S100A12..pg.ml. ARG1..ng.ml. CA2..ng.ml. F13A1..Âµg.ml.	0.687351	0.0903199	0.650572	0.100062	0.595105	0.0930746	0.853445	0.0638634	0.720366	0.0602283	0.643391	0.0504926
Gender KIF20B ARG1..ng.ml. DCD..Âµg.ml.	0.693775	0.0962807	0.620973	0.106034	0.627576	0.0861227	0.736469	0.0826469	0.720348	0.0901386	0.609574	0.058838
MAN2A1.ng.ml ATAD3B..ng.ml. JUP..ng.ml. CA2..ng.ml.	0.742139	0.0861926	0.615976	0.0865711	0.609712	0.0847372	0.722367	0.114227	0.720338	0.0687613	0.649646	0.0568053
LEPTINE..ng.ml. KIF20B DCD..Âµg.ml. CA2..ng.ml.	0.705732	0.11282	0.661623	0.108564	0.631813	0.0927851	0.819437	0.113146	0.720318	0.0891039	0.630125	0.0658618
KIF20B ARG1..ng.ml. MAN2A1.ng.ml KRT14..ng.ml.	0.708616	0.0955838	0.674782	0.118994	0.598384	0.0733364	0.734321	0.0860609	0.720313	0.0670764	0.643897	0.0730073
HAPTOGLOBINE..g.l. IGFALS..ng.ml. LBP..ng.ml. KRT14..ng.ml.	0.722818	0.10162	0.632291	0.115993	0.608425	0.0900163	0.624506	0.0978456	0.720218	0.0736018	0.613969	0.0722727
Gender KIF20B ARG1..ng.ml. MAN2A1.ng.ml	0.710958	0.104001	0.643181	0.119095	0.616959	0.0650671	0.726898	0.0818581	0.720203	0.0691732	0.639396	0.0603317
HAPTOGLOBINE..g.l. MAN2A1.ng.ml IGFALS..ng.ml. JUP..ng.ml.	0.776613	0.086506	0.632224	0.0852092	0.599074	0.083069	0.666189	0.100007	0.7202	0.0800133	0.650231	0.0714751
Age KIF20B KRT19..ng.ml. MAN2A1.ng.ml	0.768566	0.0770063	0.599806	0.111508	0.661819	0.101122	0.649836	0.113975	0.720104	0.0965868	0.631559	0.0757931
Hp.Status HAPTOGLOBINE..g.l. JUP..ng.ml. CA2..ng.ml.	0.776878	0.0768175	0.678654	0.0932008	0.612446	0.104327	0.777845	0.104941	0.7201	0.0835627	0.64396	0.0498716
Age LEPTINE..ng.ml. KIF20B F13A1..Âµg.ml.	0.787181	0.0779023	0.680993	0.109412	0.606713	0.0871064	0.698553	0.111214	0.720061	0.0825741	0.657085	0.0713073
Age KRT19..ng.ml. ARG1..ng.ml. ATAD3B..ng.ml.	0.736965	0.105537	0.616928	0.083766	0.59954	0.0830723	0.661798	0.0951181	0.719919	0.0976354	0.618071	0.0645515
HAPTOGLOBINE..g.l. ATAD3B..ng.ml. JUP..ng.ml. CA2..ng.ml.	0.731899	0.0949948	0.641106	0.101852	0.633713	0.0860014	0.757964	0.101641	0.719886	0.100123	0.631092	0.0498788
S100A12..pg.ml. DCD..Âµg.ml. ATAD3B..ng.ml. CA2..ng.ml.	0.683837	0.0812491	0.657971	0.0921023	0.624031	0.0874441	0.7588	0.109055	0.719872	0.0875978	0.633391	0.057763
DCD..Âµg.ml. JUP..ng.ml. CA2..ng.ml. F13A1..Âµg.ml.	0.75049	0.0698704	0.633473	0.0992082	0.615922	0.101815	0.744918	0.0912853	0.719855	0.080503	0.667143	0.0598557
Hp.Status LEPTINE..ng.ml. IGFALS..ng.ml. CA2..ng.ml.	0.728384	0.113505	0.676985	0.112886	0.605868	0.101528	0.801493	0.121798	0.719807	0.0906911	0.654519	0.0750366
S100A12..pg.ml. ARG1..ng.ml. DCD..Âµg.ml. LBP..ng.ml.	0.693542	0.0962152	0.621688	0.107488	0.588993	0.0770858	0.719101	0.108526	0.71976	0.111024	0.625449	0.0686973
LEPTINE..ng.ml. DCD..Âµg.ml. CA2..ng.ml. F13A1..Âµg.ml.	0.724509	0.126554	0.658029	0.0984419	0.627213	0.108943	0.822629	0.119453	0.71974	0.110252	0.636478	0.0764908
Hp.Status LEPTINE..ng.ml. ARG1..ng.ml. LBP..ng.ml.	0.703933	0.10434	0.672268	0.108118	0.615347	0.0975213	0.701998	0.117891	0.719698	0.0898556	0.625986	0.0661252
HAPTOGLOBINE..g.l. JUP..ng.ml. F13A1..Âµg.ml. KRT14..ng.ml.	0.730372	0.0941916	0.617742	0.10038	0.592575	0.0937702	0.65129	0.0968735	0.719503	0.0742993	0.623617	0.0591086
Age DCD..Âµg.ml. CA2..ng.ml. LBP..ng.ml.	0.730002	0.0803627	0.620908	0.118393	0.652719	0.116548	0.716498	0.120926	0.719415	0.079551	0.639256	0.0747795
Hp.Status KRT19..ng.ml. CA2..ng.ml. LBP..ng.ml.	0.737261	0.0967723	0.605738	0.095963	0.585446	0.0856898	0.741278	0.108996	0.719407	0.0891765	0.627974	0.0605909
S100A12..pg.ml. KRT19..ng.ml. CA2..ng.ml. LBP..ng.ml.	0.724527	0.0719931	0.61639	0.0809433	0.593527	0.0887004	0.827967	0.0805558	0.719397	0.098378	0.652072	0.0481738
Age ARG1..ng.ml. MAN2A1.ng.ml DCD..Âµg.ml.	0.732915	0.0884775	0.611603	0.0986712	0.65009	0.104677	0.729756	0.092253	0.71935	0.100114	0.653482	0.0612238
ARG1..ng.ml. ATAD3B..ng.ml. LBP..ng.ml. KRT14..ng.ml.	0.705131	0.0959458	0.631373	0.103931	0.600668	0.0708778	0.650795	0.09552	0.719276	0.0816328	0.598775	0.073004
Age LEPTINE..ng.ml. S100A12..pg.ml. CA2..ng.ml.	0.735367	0.106063	0.665833	0.121123	0.593187	0.0906096	0.720139	0.135079	0.719243	0.100005	0.599498	0.080994
Hp.Status KIF20B CA2..ng.ml. F13A1..Âµg.ml.	0.75602	0.0695566	0.657032	0.116619	0.611767	0.0872288	0.782104	0.102345	0.719242	0.0946851	0.642534	0.0578736
KIF20B ARG1..ng.ml. IGFALS..ng.ml. DCD..Âµg.ml.	0.670857	0.104136	0.626626	0.105281	0.627265	0.108179	0.708179	0.0991125	0.719227	0.0840478	0.638451	0.0627893
S100A12..pg.ml. KRT19..ng.ml. ARG1..ng.ml. MAN2A1.ng.ml	0.693607	0.09685	0.648023	0.0939101	0.593202	0.0859025	0.739341	0.0654678	0.719223	0.0562969	0.638462	0.0592846
Hp.Status LEPTINE..ng.ml. CA2..ng.ml. LBP..ng.ml.	0.722254	0.111193	0.660835	0.0867241	0.611768	0.0713823	0.778132	0.118221	0.719063	0.10684	0.640359	0.0611937
KIF20B KRT19..ng.ml. ATAD3B..ng.ml. CA2..ng.ml.	0.694215	0.0930828	0.618095	0.110455	0.6107	0.0939193	0.74956	0.099436	0.718868	0.0796347	0.615675	0.0622269
Hp.Status S100A12..pg.ml. KRT19..ng.ml. CA2..ng.ml.	0.676464	0.099704	0.668545	0.104605	0.582082	0.0830358	0.804613	0.0984965	0.718782	0.0699206	0.635218	0.0587364
Age LEPTINE..ng.ml. DCD..Âµg.ml. CA2..ng.ml.	0.731159	0.110557	0.647449	0.0989241	0.596347	0.0892002	0.732718	0.110288	0.718757	0.107243	0.61694	0.0821162
Age ARG1..ng.ml. DCD..Âµg.ml. JUP..ng.ml.	0.769962	0.0780014	0.627861	0.102665	0.64622	0.0901682	0.717055	0.0879809	0.718702	0.0814106	0.658292	0.0597376
Age Hp.Status IGFALS..ng.ml. ATAD3B..ng.ml.	0.756587	0.0862061	0.6714	0.108818	0.649573	0.082796	0.632445	0.110519	0.718502	0.0858397	0.642982	0.0696969
Age Gender JUP..ng.ml. F13A1..Âµg.ml.	0.784767	0.0795887	0.612004	0.0962705	0.656896	0.10822	0.689928	0.087825	0.718489	0.0852513	0.669105	0.0747326
Age S100A12..pg.ml. CA2..ng.ml. LBP..ng.ml.	0.694773	0.089308	0.624101	0.0976345	0.615306	0.0948558	0.741905	0.140772	0.718465	0.0852282	0.636984	0.0861267
Age LEPTINE..ng.ml. JUP..ng.ml. CA2..ng.ml.	0.767111	0.100964	0.642181	0.105462	0.611055	0.0973305	0.71295	0.126714	0.71845	0.115114	0.617803	0.0937424
ARG1..ng.ml. MAN2A1.ng.ml JUP..ng.ml. KRT14..ng.ml.	0.757854	0.103318	0.650199	0.0986625	0.627385	0.0881299	0.751342	0.0847622	0.718361	0.0833206	0.657222	0.0858064
HAPTOGLOBINE..g.l. S100A12..pg.ml. ARG1..ng.ml. JUP..ng.ml.	0.692822	0.0914486	0.620602	0.0723436	0.614267	0.0893728	0.705934	0.098344	0.718357	0.0636656	0.595652	0.0623997
Hp.Status HAPTOGLOBINE..g.l. CA2..ng.ml. KRT14..ng.ml.	0.703957	0.0788727	0.716483	0.0976645	0.605338	0.0842081	0.787979	0.111108	0.718342	0.0812081	0.673954	0.065224
S100A12..pg.ml. CA2..ng.ml. F13A1..Âµg.ml. KRT14..ng.ml.	0.662627	0.0865951	0.614364	0.118154	0.584367	0.0755403	0.821282	0.076498	0.718289	0.0860211	0.632598	0.0661145
HAPTOGLOBINE..g.l. ARG1..ng.ml. DCD..Âµg.ml. KRT14..ng.ml.	0.650551	0.0907728	0.642958	0.114825	0.603929	0.0946952	0.692533	0.0816642	0.718245	0.0747054	0.587325	0.0759194
Gender ATAD3B..ng.ml. CA2..ng.ml. LBP..ng.ml.	0.728805	0.0781026	0.589327	0.0873107	0.589554	0.10185	0.686252	0.129939	0.718189	0.103671	0.598329	0.0650109
Gender Hp.Status ARG1..ng.ml. CA2..ng.ml.	0.714075	0.080108	0.674795	0.0962661	0.584304	0.0610764	0.786697	0.0751646	0.71816	0.0714007	0.646214	0.0610974
KIF20B ARG1..ng.ml. LBP..ng.ml. F13A1..Âµg.ml.	0.715671	0.0821239	0.616401	0.0995584	0.592788	0.0897678	0.702232	0.0951772	0.718104	0.0977859	0.60785	0.0589556
HAPTOGLOBINE..g.l. ARG1..ng.ml. ATAD3B..ng.ml. LBP..ng.ml.	0.74397	0.0710404	0.640853	0.109149	0.598172	0.0781868	0.62392	0.100501	0.718056	0.0926304	0.586207	0.0549311
HAPTOGLOBINE..g.l. MAN2A1.ng.ml LBP..ng.ml. KRT14..ng.ml.	0.7257	0.0929043	0.671673	0.108151	0.626054	0.0885216	0.63017	0.07176	0.718048	0.0751927	0.623611	0.0679084
KIF20B MAN2A1.ng.ml JUP..ng.ml. LBP..ng.ml.	0.748872	0.0850331	0.599235	0.0846547	0.598175	0.0985269	0.646419	0.110851	0.717982	0.0723596	0.604779	0.0451917
KRT19..ng.ml. ARG1..ng.ml. IGFALS..ng.ml. LBP..ng.ml.	0.753757	0.092247	0.646498	0.108244	0.565987	0.0858607	0.693885	0.0953245	0.717942	0.0841098	0.643795	0.0563587
Age Hp.Status KIF20B F13A1..Âµg.ml.	0.827934	0.0582584	0.665118	0.103146	0.704581	0.113194	0.602398	0.0799062	0.717865	0.0791121	0.678905	0.0558696
Age LEPTINE..ng.ml. F13A1..Âµg.ml. KRT14..ng.ml.	0.796505	0.0845108	0.672723	0.113893	0.612692	0.0956503	0.685346	0.108734	0.717844	0.0822365	0.666649	0.073485
KIF20B IGFALS..ng.ml. CA2..ng.ml. KRT14..ng.ml.	0.684684	0.0944088	0.631075	0.114108	0.603509	0.0759928	0.785057	0.0905345	0.717838	0.0789473	0.65132	0.0722763
Age HAPTOGLOBINE..g.l. KIF20B MAN2A1.ng.ml	0.761438	0.0763112	0.608016	0.0693867	0.644363	0.093002	0.671543	0.124333	0.717718	0.0661657	0.630533	0.0791621
Age HAPTOGLOBINE..g.l. S100A12..pg.ml. KIF20B	0.745861	0.0863449	0.618809	0.0906383	0.644447	0.0787529	0.678016	0.101038	0.717613	0.078891	0.622945	0.0626039
Age KRT19..ng.ml. IGFALS..ng.ml. CA2..ng.ml.	0.737153	0.0842091	0.591759	0.0834007	0.668587	0.0844668	0.716112	0.107224	0.717577	0.0686208	0.638141	0.061484
Age DCD..Âµg.ml. CA2..ng.ml. KRT14..ng.ml.	0.694692	0.103349	0.623773	0.0864946	0.671461	0.0958675	0.710888	0.106994	0.717561	0.0631082	0.640859	0.0707011
Gender IGFALS..ng.ml. ATAD3B..ng.ml. CA2..ng.ml.	0.678596	0.107171	0.61833	0.0945121	0.58169	0.0744865	0.726126	0.110551	0.717404	0.0908102	0.607574	0.0723791
Age Hp.Status JUP..ng.ml. F13A1..Âµg.ml.	0.810924	0.0810298	0.63204	0.094483	0.680402	0.0972544	0.590029	0.0643673	0.717224	0.0868383	0.624717	0.0562092
Gender ARG1..ng.ml. CA2..ng.ml. KRT14..ng.ml.	0.659217	0.0884406	0.647883	0.116203	0.593615	0.0810098	0.787758	0.0719347	0.717214	0.077804	0.623955	0.0734738
LEPTINE..ng.ml. KRT19..ng.ml. JUP..ng.ml. CA2..ng.ml.	0.742754	0.113579	0.63266	0.0974177	0.635934	0.122136	0.805576	0.0910144	0.717198	0.105528	0.624833	0.0749147
HAPTOGLOBINE..g.l. JUP..ng.ml. LBP..ng.ml. F13A1..Âµg.ml.	0.745022	0.0697911	0.589915	0.0889281	0.59676	0.0860096	0.649824	0.0909718	0.717169	0.077237	0.592636	0.0621028
Gender KIF20B KRT19..ng.ml. CA2..ng.ml.	0.671449	0.0944418	0.60913	0.0727943	0.60842	0.0869838	0.750173	0.135617	0.717059	0.0888668	0.597313	0.0689844
Age ATAD3B..ng.ml. JUP..ng.ml. F13A1..Âµg.ml.	0.79119	0.0822231	0.610639	0.116166	0.654194	0.103785	0.606087	0.0899004	0.717022	0.0941156	0.631621	0.0695049
ARG1..ng.ml. MAN2A1.ng.ml IGFALS..ng.ml. JUP..ng.ml.	0.771261	0.089054	0.612594	0.0931268	0.631406	0.0736038	0.745183	0.084836	0.716987	0.071478	0.663111	0.0637193
Age Gender HAPTOGLOBINE..g.l. LBP..ng.ml.	0.766525	0.0798457	0.602239	0.076783	0.598269	0.0837845	0.687901	0.129645	0.716913	0.0882918	0.618502	0.070132
MAN2A1.ng.ml DCD..Âµg.ml. LBP..ng.ml. F13A1..Âµg.ml.	0.736821	0.0930085	0.596025	0.0831226	0.597429	0.0889014	0.683406	0.0865787	0.716885	0.0643836	0.63357	0.0570785
Age HAPTOGLOBINE..g.l. MAN2A1.ng.ml KRT14..ng.ml.	0.752094	0.0897895	0.62298	0.0988862	0.63065	0.103232	0.652272	0.109897	0.716872	0.0756196	0.612563	0.0743711
ARG1..ng.ml. IGFALS..ng.ml. JUP..ng.ml. KRT14..ng.ml.	0.738702	0.101218	0.646778	0.118995	0.638396	0.0724535	0.701223	0.0766507	0.716862	0.0719704	0.649177	0.0867488
Hp.Status KRT19..ng.ml. MAN2A1.ng.ml LBP..ng.ml.	0.723927	0.0988532	0.62965	0.0964377	0.597642	0.0885375	0.662867	0.0990498	0.716843	0.0694257	0.616357	0.0737496
HAPTOGLOBINE..g.l. KIF20B LBP..ng.ml. KRT14..ng.ml.	0.684019	0.0875957	0.635298	0.111159	0.605138	0.0906796	0.62779	0.0918565	0.716792	0.0756847	0.60589	0.0694784
Age KRT19..ng.ml. CA2..ng.ml. LBP..ng.ml.	0.741257	0.0844987	0.592497	0.0881273	0.640321	0.119504	0.722713	0.107039	0.716787	0.0818523	0.638726	0.0737991
IGFALS..ng.ml. ATAD3B..ng.ml. JUP..ng.ml. CA2..ng.ml.	0.745509	0.0790203	0.613779	0.0927846	0.60241	0.0774851	0.711921	0.106388	0.716779	0.0820005	0.645643	0.0542994
KIF20B ARG1..ng.ml. IGFALS..ng.ml. KRT14..ng.ml.	0.674606	0.092528	0.649571	0.106141	0.613428	0.0830304	0.673009	0.0850895	0.716707	0.0693226	0.625367	0.0752811
Gender KIF20B JUP..ng.ml. CA2..ng.ml.	0.650758	0.0795368	0.600828	0.0896693	0.594038	0.0881138	0.759676	0.144946	0.71669	0.0948612	0.60526	0.0634744
HAPTOGLOBINE..g.l. KIF20B MAN2A1.ng.ml JUP..ng.ml.	0.768569	0.0856423	0.645776	0.101419	0.631848	0.0979653	0.649914	0.0934756	0.716573	0.0858878	0.627975	0.0588508
Age Hp.Status JUP..ng.ml. CA2..ng.ml.	0.795413	0.0778011	0.626318	0.105291	0.662024	0.0932387	0.701482	0.10895	0.716546	0.0668774	0.674808	0.0537179
Age Hp.Status S100A12..pg.ml. F13A1..Âµg.ml.	0.787966	0.075309	0.68407	0.101591	0.693752	0.0931859	0.59497	0.0679858	0.71649	0.0753648	0.662148	0.0567482
Gender LEPTINE..ng.ml. S100A12..pg.ml. ARG1..ng.ml.	0.725965	0.0939085	0.651383	0.0802385	0.6349	0.113268	0.713072	0.120201	0.716447	0.0996106	0.599948	0.102024
Hp.Status KRT19..ng.ml. ARG1..ng.ml. LBP..ng.ml.	0.745605	0.0979818	0.674329	0.0978312	0.574651	0.0779451	0.724564	0.0938535	0.716444	0.096242	0.645344	0.0573345
Age Hp.Status KIF20B KRT19..ng.ml.	0.828459	0.06852	0.66673	0.101029	0.699493	0.091257	0.612093	0.0890309	0.716392	0.0732989	0.664939	0.0603473
Age KIF20B ARG1..ng.ml. JUP..ng.ml.	0.753077	0.0821984	0.623597	0.0864627	0.627099	0.0836998	0.681309	0.090696	0.716384	0.0955691	0.644121	0.057255
Age Hp.Status HAPTOGLOBINE..g.l. MAN2A1.ng.ml	0.813882	0.068348	0.703268	0.102009	0.643932	0.100905	0.637958	0.104692	0.716158	0.0761641	0.657252	0.0687207
KIF20B CA2..ng.ml. F13A1..Âµg.ml. KRT14..ng.ml.	0.688565	0.0911989	0.642379	0.106558	0.59334	0.0806553	0.79729	0.090511	0.716119	0.0869475	0.629569	0.0632324
Age HAPTOGLOBINE..g.l. IGFALS..ng.ml. KRT14..ng.ml.	0.716318	0.0937358	0.618875	0.091858	0.657375	0.101919	0.62343	0.111564	0.716059	0.0815025	0.61044	0.0720305
Age Hp.Status DCD..Âµg.ml. CA2..ng.ml.	0.747125	0.0785974	0.625259	0.0952835	0.665531	0.102766	0.729247	0.108281	0.716052	0.0664482	0.667036	0.0599956
Age S100A12..pg.ml. DCD..Âµg.ml. CA2..ng.ml.	0.691364	0.0847913	0.618486	0.0911864	0.619197	0.0870501	0.767071	0.131764	0.716038	0.102203	0.648847	0.0748985
Hp.Status HAPTOGLOBINE..g.l. IGFALS..ng.ml. LBP..ng.ml.	0.741952	0.0805954	0.688922	0.0906815	0.650473	0.0835154	0.63832	0.0983977	0.716026	0.0778141	0.638055	0.0666486
Age LEPTINE..ng.ml. CA2..ng.ml. LBP..ng.ml.	0.743116	0.115209	0.623191	0.108677	0.618722	0.0955869	0.710068	0.102996	0.716001	0.102989	0.605971	0.0646502
HAPTOGLOBINE..g.l. DCD..Âµg.ml. CA2..ng.ml. F13A1..Âµg.ml.	0.713029	0.0808756	0.637885	0.0992317	0.602073	0.0721131	0.789587	0.0977614	0.715999	0.085532	0.661038	0.0515425
S100A12..pg.ml. ARG1..ng.ml. LBP..ng.ml. KRT14..ng.ml.	0.667195	0.102387	0.606419	0.0960567	0.586624	0.0787608	0.726133	0.110939	0.715888	0.0973493	0.616471	0.0637308
Hp.Status KRT19..ng.ml. MAN2A1.ng.ml CA2..ng.ml.	0.733892	0.101887	0.668304	0.108898	0.577162	0.0809001	0.718364	0.0910578	0.715855	0.0612993	0.65038	0.0686844
Gender KIF20B MAN2A1.ng.ml F13A1..Âµg.ml.	0.754594	0.0768564	0.619051	0.100077	0.62736	0.0972905	0.645476	0.10744	0.715829	0.071964	0.622226	0.0631323
LEPTINE..ng.ml. KIF20B CA2..ng.ml. KRT14..ng.ml.	0.694794	0.109949	0.681037	0.10912	0.629664	0.0933039	0.819154	0.0949951	0.715808	0.0947871	0.629321	0.0682856
S100A12..pg.ml. KIF20B MAN2A1.ng.ml KRT14..ng.ml.	0.666886	0.0928288	0.622313	0.0983915	0.604457	0.0736577	0.64805	0.0889158	0.715807	0.0764155	0.57999	0.075111
Gender MAN2A1.ng.ml JUP..ng.ml. F13A1..Âµg.ml.	0.767111	0.0978489	0.611164	0.0879839	0.610958	0.10098	0.684163	0.0932287	0.715791	0.0934092	0.64171	0.0823034
Gender LEPTINE..ng.ml. KRT19..ng.ml. ARG1..ng.ml.	0.72935	0.101837	0.649677	0.0911658	0.613767	0.08753	0.725571	0.117201	0.715788	0.0891144	0.622269	0.0678327
Gender HAPTOGLOBINE..g.l. LBP..ng.ml. KRT14..ng.ml.	0.685161	0.0927558	0.598926	0.12182	0.599859	0.0842777	0.687705	0.140229	0.715749	0.0932876	0.605038	0.0777228
Age KRT19..ng.ml. CA2..ng.ml. F13A1..Âµg.ml.	0.74577	0.0855698	0.606628	0.0929605	0.644296	0.0695212	0.704249	0.0966846	0.715738	0.0686287	0.636394	0.0607843
Age S100A12..pg.ml. KIF20B MAN2A1.ng.ml	0.711405	0.0965088	0.637755	0.0995852	0.635642	0.097526	0.63832	0.100059	0.715701	0.0819323	0.595825	0.0715738
HAPTOGLOBINE..g.l. KRT19..ng.ml. MAN2A1.ng.ml LBP..ng.ml.	0.732737	0.0822825	0.59898	0.085315	0.588636	0.080599	0.642965	0.076528	0.715695	0.0779713	0.593081	0.0613503
Age Gender HAPTOGLOBINE..g.l. IGFALS..ng.ml.	0.736524	0.0886629	0.607792	0.0803943	0.60429	0.0813063	0.699822	0.103072	0.715627	0.0921106	0.612601	0.0757088
HAPTOGLOBINE..g.l. LEPTINE..ng.ml. ARG1..ng.ml. KRT14..ng.ml.	0.725071	0.104037	0.704923	0.118971	0.611987	0.106947	0.739265	0.100235	0.715621	0.0714562	0.629473	0.0851342
Age Hp.Status F13A1..Âµg.ml. KRT14..ng.ml.	0.842809	0.0580452	0.772712	0.0934967	0.700359	0.0927917	0.610694	0.0944671	0.715594	0.0711173	0.72413	0.0487447
IGFALS..ng.ml. DCD..Âµg.ml. ATAD3B..ng.ml. CA2..ng.ml.	0.70751	0.0877269	0.619059	0.0986488	0.586534	0.0718292	0.727253	0.103965	0.715542	0.0726064	0.632027	0.05257
ATAD3B..ng.ml. JUP..ng.ml. CA2..ng.ml. KRT14..ng.ml.	0.721121	0.0813983	0.633014	0.0892345	0.593067	0.0792405	0.712836	0.0903003	0.715489	0.0849753	0.634484	0.0581491
Gender KIF20B DCD..Âµg.ml. CA2..ng.ml.	0.647775	0.109397	0.620499	0.10508	0.610534	0.0992472	0.759734	0.125838	0.715424	0.0914941	0.6107	0.0802112
KIF20B KRT19..ng.ml. IGFALS..ng.ml. CA2..ng.ml.	0.728587	0.0858665	0.612804	0.0928499	0.612429	0.100899	0.782748	0.087412	0.715403	0.0896211	0.646353	0.061929
KRT19..ng.ml. ATAD3B..ng.ml. CA2..ng.ml. F13A1..Âµg.ml.	0.715629	0.0874043	0.619036	0.0894854	0.5936	0.0982625	0.708199	0.0830956	0.715399	0.0770184	0.625423	0.0581221
Gender KRT19..ng.ml. CA2..ng.ml. LBP..ng.ml.	0.714753	0.0924185	0.588092	0.0736132	0.591305	0.0970827	0.721081	0.128436	0.715382	0.0954934	0.600323	0.0695311
Age ARG1..ng.ml. IGFALS..ng.ml. DCD..Âµg.ml.	0.758917	0.0744978	0.612016	0.105717	0.674069	0.0955438	0.739118	0.0791923	0.715238	0.0839153	0.660179	0.0643045
Gender ATAD3B..ng.ml. CA2..ng.ml. F13A1..Âµg.ml.	0.703614	0.0885463	0.614804	0.0911478	0.604179	0.0787422	0.714894	0.124913	0.715136	0.0934137	0.621872	0.076353
HAPTOGLOBINE..g.l. ARG1..ng.ml. DCD..Âµg.ml. JUP..ng.ml.	0.700069	0.0906593	0.620915	0.0698874	0.634883	0.0859371	0.702153	0.0764274	0.715127	0.0710051	0.576852	0.0571218
Hp.Status MAN2A1.ng.ml ATAD3B..ng.ml. CA2..ng.ml.	0.718867	0.103387	0.668949	0.125618	0.595645	0.095433	0.70022	0.0983827	0.715083	0.0714425	0.652088	0.0714358
HAPTOGLOBINE..g.l. S100A12..pg.ml. KIF20B LBP..ng.ml.	0.700553	0.0889175	0.594865	0.0886438	0.621252	0.103772	0.634135	0.100451	0.715054	0.0971524	0.603505	0.05504
Gender Hp.Status KIF20B CA2..ng.ml.	0.699406	0.0818428	0.631142	0.107199	0.611355	0.0920582	0.779567	0.116952	0.714972	0.086866	0.639569	0.0678978
HAPTOGLOBINE..g.l. KRT19..ng.ml. CA2..ng.ml. KRT14..ng.ml.	0.674033	0.0766979	0.628246	0.102324	0.587418	0.0867721	0.80263	0.102553	0.714957	0.110416	0.623852	0.0556743
Age Gender KIF20B MAN2A1.ng.ml	0.768732	0.0850829	0.6066	0.0956671	0.636292	0.11037	0.688836	0.089438	0.714936	0.0945025	0.634761	0.0630614
DCD..Âµg.ml. ATAD3B..ng.ml. CA2..ng.ml. KRT14..ng.ml.	0.681987	0.0910427	0.626996	0.0989717	0.591544	0.0977335	0.730702	0.0854158	0.714924	0.083453	0.625525	0.0560582
HAPTOGLOBINE..g.l. IGFALS..ng.ml. LBP..ng.ml. F13A1..Âµg.ml.	0.748134	0.0773731	0.593983	0.0751114	0.615653	0.0898487	0.637165	0.0996624	0.714912	0.0722638	0.605148	0.0584403
Age Hp.Status LEPTINE..ng.ml. MAN2A1.ng.ml	0.78843	0.0935728	0.700175	0.120937	0.599526	0.0898863	0.69894	0.123208	0.714874	0.0980625	0.64749	0.0795476
KIF20B MAN2A1.ng.ml JUP..ng.ml. KRT14..ng.ml.	0.755418	0.100622	0.614707	0.0943723	0.59535	0.0672643	0.664428	0.0870498	0.714804	0.0782613	0.62647	0.0793952
Gender ATAD3B..ng.ml. LBP..ng.ml. KRT14..ng.ml.	0.702561	0.0846674	0.61349	0.102421	0.591658	0.0646508	0.662337	0.110234	0.714719	0.0895478	0.58217	0.084628
Hp.Status KRT19..ng.ml. ARG1..ng.ml. CA2..ng.ml.	0.679562	0.101778	0.695466	0.126321	0.579258	0.0684673	0.771606	0.0712331	0.714717	0.0657144	0.643025	0.0644614
Gender HAPTOGLOBINE..g.l. ARG1..ng.ml. MAN2A1.ng.ml	0.719695	0.0932128	0.655504	0.1107	0.628265	0.123674	0.726774	0.0953466	0.714711	0.084462	0.620042	0.0541915
Age KRT19..ng.ml. CA2..ng.ml. KRT14..ng.ml.	0.703014	0.0803278	0.599675	0.0957906	0.634994	0.0803174	0.704611	0.100885	0.714697	0.0680839	0.633178	0.0687095
HAPTOGLOBINE..g.l. S100A12..pg.ml. MAN2A1.ng.ml LBP..ng.ml.	0.730498	0.0951153	0.622116	0.0893478	0.618973	0.0806646	0.64688	0.0996691	0.714577	0.0979562	0.622429	0.0646441
Age LEPTINE..ng.ml. MAN2A1.ng.ml KRT14..ng.ml.	0.763012	0.0990938	0.677096	0.127482	0.617412	0.0905201	0.704586	0.111371	0.714509	0.100004	0.628573	0.0953382
ARG1..ng.ml. IGFALS..ng.ml. DCD..Âµg.ml. JUP..ng.ml.	0.755833	0.0689252	0.592495	0.0905832	0.603454	0.070705	0.728663	0.0848673	0.714488	0.0785413	0.636352	0.0541242
Gender LEPTINE..ng.ml. ARG1..ng.ml. LBP..ng.ml.	0.696098	0.0976247	0.619478	0.0932694	0.639272	0.110635	0.687563	0.137953	0.714391	0.106616	0.590264	0.091554
Hp.Status ARG1..ng.ml. MAN2A1.ng.ml JUP..ng.ml.	0.773517	0.0872447	0.69924	0.115007	0.627094	0.0839081	0.749235	0.09591	0.714313	0.0972855	0.690992	0.067388
Gender LEPTINE..ng.ml. ARG1..ng.ml. F13A1..Âµg.ml.	0.756427	0.0944563	0.654642	0.0767696	0.596896	0.0845757	0.72425	0.114857	0.714284	0.0843256	0.636688	0.0714052
Gender HAPTOGLOBINE..g.l. JUP..ng.ml. CA2..ng.ml.	0.664108	0.0962652	0.607838	0.0986033	0.613661	0.10388	0.709825	0.150173	0.714244	0.122838	0.597284	0.0603194
Gender KIF20B JUP..ng.ml. LBP..ng.ml.	0.700109	0.0966584	0.617029	0.0993534	0.577115	0.0773867	0.696064	0.117982	0.714231	0.110578	0.598907	0.0655759
Age MAN2A1.ng.ml JUP..ng.ml. F13A1..Âµg.ml.	0.788606	0.0897203	0.603524	0.0884482	0.652397	0.0832068	0.607455	0.0951877	0.714185	0.097795	0.63822	0.0691966
MAN2A1.ng.ml IGFALS..ng.ml. LBP..ng.ml. F13A1..Âµg.ml.	0.75421	0.0939724	0.62059	0.0934869	0.575821	0.0603198	0.672914	0.0831788	0.71415	0.0673219	0.622986	0.0545556
Hp.Status KIF20B IGFALS..ng.ml. CA2..ng.ml.	0.741425	0.0849256	0.664143	0.113695	0.615953	0.0980233	0.771351	0.0971567	0.714147	0.073309	0.687113	0.0556175
Age KRT19..ng.ml. ATAD3B..ng.ml. CA2..ng.ml.	0.738558	0.0807812	0.610332	0.0824981	0.603472	0.0843456	0.687912	0.147129	0.714114	0.071765	0.63017	0.0680016
Hp.Status KIF20B ARG1..ng.ml. IGFALS..ng.ml.	0.703674	0.0830973	0.728058	0.0961895	0.638192	0.0908183	0.67586	0.0886743	0.714112	0.0664022	0.679093	0.0629165
Gender KIF20B LBP..ng.ml. KRT14..ng.ml.	0.675159	0.0880612	0.605466	0.0876867	0.593063	0.0692143	0.690829	0.131297	0.714096	0.114081	0.585577	0.0720393
DCD..Âµg.ml. ATAD3B..ng.ml. CA2..ng.ml. F13A1..Âµg.ml.	0.735459	0.0831224	0.644969	0.110285	0.608798	0.0754289	0.720069	0.0926292	0.714058	0.0790547	0.658258	0.0519792
HAPTOGLOBINE..g.l. LEPTINE..ng.ml. ARG1..ng.ml. F13A1..Âµg.ml.	0.767436	0.0788562	0.658421	0.0883482	0.622431	0.101461	0.738044	0.0988892	0.713975	0.0603842	0.647677	0.0704651
HAPTOGLOBINE..g.l. S100A12..pg.ml. ARG1..ng.ml. MAN2A1.ng.ml	0.719686	0.0760611	0.633307	0.0871278	0.610835	0.0830762	0.712358	0.0773252	0.713958	0.0665488	0.627091	0.0498874
Gender LEPTINE..ng.ml. IGFALS..ng.ml. CA2..ng.ml.	0.715695	0.115919	0.640228	0.0874461	0.641571	0.119863	0.727753	0.138927	0.713864	0.110258	0.599564	0.0981237
Gender JUP..ng.ml. CA2..ng.ml. F13A1..Âµg.ml.	0.741311	0.0733583	0.588508	0.094186	0.613485	0.0786514	0.744156	0.0955282	0.713863	0.0791947	0.654029	0.059757
HAPTOGLOBINE..g.l. LEPTINE..ng.ml. MAN2A1.ng.ml LBP..ng.ml.	0.743681	0.0916501	0.685063	0.126891	0.623509	0.0959372	0.649813	0.0952405	0.713748	0.089494	0.600564	0.0794098
KIF20B IGFALS..ng.ml. DCD..Âµg.ml. CA2..ng.ml.	0.692444	0.10091	0.635257	0.0928566	0.608161	0.0999529	0.781067	0.0987269	0.713748	0.0839765	0.65022	0.058686
Age Hp.Status KRT19..ng.ml. CA2..ng.ml.	0.746697	0.0868888	0.630115	0.101672	0.643816	0.0889929	0.708781	0.105866	0.713707	0.0652334	0.658795	0.0644417
Gender HAPTOGLOBINE..g.l. MAN2A1.ng.ml LBP..ng.ml.	0.734033	0.0861283	0.61115	0.0886543	0.598547	0.0778095	0.665458	0.126178	0.71369	0.0882776	0.586277	0.07382
KIF20B MAN2A1.ng.ml LBP..ng.ml. KRT14..ng.ml.	0.72583	0.109878	0.624479	0.105617	0.595303	0.0786364	0.659738	0.097027	0.713685	0.078479	0.598845	0.055759
Hp.Status DCD..Âµg.ml. CA2..ng.ml. LBP..ng.ml.	0.688722	0.0850169	0.613411	0.0862405	0.572299	0.0799822	0.742752	0.102949	0.713666	0.0895359	0.632987	0.0547804
S100A12..pg.ml. ARG1..ng.ml. JUP..ng.ml. CA2..ng.ml.	0.685303	0.0927666	0.683807	0.108247	0.591681	0.0721239	0.843364	0.0668028	0.713665	0.0901263	0.666954	0.0544046
KRT19..ng.ml. ARG1..ng.ml. MAN2A1.ng.ml JUP..ng.ml.	0.745285	0.106417	0.612827	0.0760131	0.636548	0.0796989	0.71393	0.0948656	0.713665	0.0838304	0.645072	0.0651847
Age HAPTOGLOBINE..g.l. IGFALS..ng.ml. LBP..ng.ml.	0.756259	0.0807943	0.612106	0.07898	0.672693	0.0904387	0.633988	0.10755	0.713512	0.0898439	0.608832	0.0713566
Gender IGFALS..ng.ml. JUP..ng.ml. F13A1..Âµg.ml.	0.770572	0.0890134	0.607053	0.0881709	0.631491	0.0946623	0.654969	0.10089	0.713379	0.107289	0.634778	0.0763762
Age LEPTINE..ng.ml. KRT19..ng.ml. KRT14..ng.ml.	0.793463	0.0886706	0.672155	0.102253	0.618996	0.0823517	0.712357	0.106384	0.713346	0.0866887	0.652683	0.0726419
HAPTOGLOBINE..g.l. IGFALS..ng.ml. JUP..ng.ml. LBP..ng.ml.	0.772377	0.0711084	0.588131	0.0812395	0.614448	0.079138	0.640821	0.096067	0.713314	0.0739992	0.604712	0.0543965
Gender S100A12..pg.ml. KRT19..ng.ml. ARG1..ng.ml.	0.711272	0.0738955	0.598018	0.0784178	0.580612	0.0817829	0.74082	0.0812498	0.713308	0.072221	0.634393	0.0543719
KRT19..ng.ml. ARG1..ng.ml. LBP..ng.ml. KRT14..ng.ml.	0.704253	0.0944063	0.606539	0.0873021	0.576561	0.0699893	0.704799	0.0822189	0.713299	0.0835123	0.6123	0.0637863
LEPTINE..ng.ml. S100A12..pg.ml. KIF20B MAN2A1.ng.ml	0.73616	0.103645	0.668743	0.102031	0.608144	0.0941536	0.690403	0.110847	0.713287	0.0869246	0.617863	0.0710638
Hp.Status HAPTOGLOBINE..g.l. KIF20B LBP..ng.ml.	0.699575	0.0860592	0.667137	0.102264	0.611215	0.0878861	0.637321	0.0944781	0.71328	0.0782657	0.624425	0.0562468
Age S100A12..pg.ml. MAN2A1.ng.ml KRT14..ng.ml.	0.701591	0.0890434	0.62467	0.0836912	0.643535	0.0932126	0.640038	0.0995872	0.713263	0.0835832	0.597104	0.0845579
Gender KIF20B KRT19..ng.ml. LBP..ng.ml.	0.697621	0.0944813	0.602101	0.0916473	0.579957	0.0760011	0.67437	0.112807	0.713171	0.106862	0.581448	0.0582314
Age Gender KRT19..ng.ml. KRT14..ng.ml.	0.751831	0.0818126	0.639857	0.112508	0.713057	0.0991627	0.673456	0.0731482	0.71317	0.0646913	0.674556	0.0593495
Age Hp.Status S100A12..pg.ml. KIF20B	0.799074	0.0804743	0.672987	0.106186	0.664459	0.113647	0.631212	0.089185	0.713152	0.075307	0.654711	0.0556552
KIF20B ARG1..ng.ml. MAN2A1.ng.ml F13A1..Âµg.ml.	0.738073	0.0697915	0.645126	0.0830104	0.594795	0.0764743	0.709783	0.0762998	0.713146	0.0746134	0.635425	0.0447003
Hp.Status JUP..ng.ml. CA2..ng.ml. LBP..ng.ml.	0.727873	0.0852073	0.625582	0.111932	0.596187	0.08631	0.73511	0.103695	0.712994	0.0786584	0.629715	0.0478767
Age KRT19..ng.ml. ARG1..ng.ml. JUP..ng.ml.	0.788385	0.0839949	0.5976	0.0803207	0.6298	0.0698295	0.673192	0.0858268	0.712991	0.0702542	0.633843	0.0486681
Gender ARG1..ng.ml. MAN2A1.ng.ml JUP..ng.ml.	0.753062	0.0999649	0.622964	0.078137	0.605773	0.0731799	0.764797	0.0891726	0.712916	0.102282	0.658976	0.0731011
KIF20B ATAD3B..ng.ml. JUP..ng.ml. CA2..ng.ml.	0.714373	0.0864973	0.607726	0.081606	0.615641	0.0995573	0.747997	0.0974778	0.712873	0.0933652	0.630138	0.0538991
IGFALS..ng.ml. JUP..ng.ml. CA2..ng.ml. KRT14..ng.ml.	0.752029	0.0710651	0.649776	0.0969787	0.62419	0.0917702	0.714602	0.076291	0.712836	0.0852179	0.65327	0.0524626
Hp.Status ARG1..ng.ml. CA2..ng.ml. KRT14..ng.ml.	0.677456	0.0945243	0.707559	0.125981	0.591792	0.0627424	0.785638	0.0731358	0.712836	0.0619947	0.658575	0.0702324
Age KRT19..ng.ml. ARG1..ng.ml. IGFALS..ng.ml.	0.737539	0.0819811	0.621753	0.0845581	0.669449	0.0851255	0.73958	0.0768591	0.712778	0.0691437	0.650909	0.0576629
Gender Hp.Status MAN2A1.ng.ml JUP..ng.ml.	0.799135	0.0893657	0.649669	0.0975257	0.611423	0.0923243	0.687784	0.10452	0.712682	0.0978267	0.665981	0.0732351
Gender HAPTOGLOBINE..g.l. ATAD3B..ng.ml. CA2..ng.ml.	0.668166	0.0842866	0.626975	0.100117	0.637686	0.097758	0.687081	0.154521	0.71267	0.105461	0.58745	0.0771197
Gender DCD..Âµg.ml. ATAD3B..ng.ml. CA2..ng.ml.	0.669582	0.102925	0.632394	0.0960975	0.594632	0.0870956	0.714827	0.132462	0.712626	0.0862345	0.620928	0.0554094
Gender S100A12..pg.ml. KIF20B ARG1..ng.ml.	0.678138	0.080109	0.616703	0.107939	0.604479	0.0834782	0.731158	0.0982723	0.712365	0.0812887	0.626272	0.0555498
HAPTOGLOBINE..g.l. ARG1..ng.ml. DCD..Âµg.ml. F13A1..Âµg.ml.	0.693428	0.0803362	0.616942	0.102597	0.630918	0.104302	0.679723	0.0992514	0.712294	0.0576037	0.588393	0.055891
Hp.Status HAPTOGLOBINE..g.l. ARG1..ng.ml. DCD..Âµg.ml.	0.677247	0.0946959	0.677166	0.0982284	0.62487	0.0926843	0.695591	0.10473	0.71225	0.0696232	0.612053	0.0562765
KIF20B MAN2A1.ng.ml DCD..Âµg.ml. LBP..ng.ml.	0.731103	0.093452	0.603191	0.086232	0.577374	0.0896906	0.646105	0.108525	0.71224	0.0742138	0.601266	0.0576841
Hp.Status KIF20B MAN2A1.ng.ml JUP..ng.ml.	0.77888	0.0924865	0.654486	0.113818	0.589407	0.0787242	0.648561	0.0812337	0.712194	0.0877763	0.640056	0.0706743
Hp.Status HAPTOGLOBINE..g.l. DCD..Âµg.ml. LBP..ng.ml.	0.698977	0.0815671	0.635333	0.103456	0.616805	0.0933632	0.628519	0.0844104	0.712173	0.0789973	0.603543	0.0571436
HAPTOGLOBINE..g.l. S100A12..pg.ml. LBP..ng.ml. KRT14..ng.ml.	0.678887	0.0845176	0.592946	0.103863	0.611826	0.101833	0.650694	0.0874786	0.71206	0.0954352	0.607608	0.0666946
Hp.Status S100A12..pg.ml. CA2..ng.ml. LBP..ng.ml.	0.659693	0.0809496	0.62456	0.095699	0.598762	0.087584	0.801761	0.109116	0.712035	0.105376	0.650721	0.0644433
Hp.Status HAPTOGLOBINE..g.l. CA2..ng.ml. F13A1..Âµg.ml.	0.763393	0.0802961	0.693972	0.0942607	0.61239	0.100544	0.779945	0.114802	0.711965	0.0851323	0.670277	0.0624592
HAPTOGLOBINE..g.l. LEPTINE..ng.ml. S100A12..pg.ml. KIF20B	0.762304	0.0929047	0.680717	0.110978	0.621487	0.0916124	0.740353	0.0838247	0.711866	0.0823046	0.636173	0.0713458
MAN2A1.ng.ml DCD..Âµg.ml. ATAD3B..ng.ml. CA2..ng.ml.	0.707598	0.102341	0.632339	0.0949199	0.610565	0.0936435	0.739064	0.101952	0.711784	0.0802202	0.651545	0.0538269
Hp.Status MAN2A1.ng.ml CA2..ng.ml. KRT14..ng.ml.	0.725281	0.0873548	0.703703	0.115871	0.577199	0.0705723	0.736182	0.074047	0.711697	0.0663396	0.654503	0.0701367
Age Gender MAN2A1.ng.ml JUP..ng.ml.	0.795197	0.0970349	0.604981	0.0995743	0.638908	0.0824375	0.693829	0.103242	0.711457	0.0956815	0.658242	0.0707533
Gender ATAD3B..ng.ml. CA2..ng.ml. KRT14..ng.ml.	0.633911	0.0917857	0.594777	0.0957196	0.585631	0.0801289	0.716676	0.100879	0.711437	0.0953647	0.585835	0.0811307
Hp.Status ARG1..ng.ml. IGFALS..ng.ml. JUP..ng.ml.	0.761504	0.0804297	0.690633	0.110891	0.617661	0.0730418	0.706438	0.0840588	0.71143	0.073182	0.678398	0.061104
S100A12..pg.ml. KIF20B MAN2A1.ng.ml JUP..ng.ml.	0.745714	0.0872231	0.643399	0.112285	0.594106	0.081873	0.664692	0.0809415	0.711322	0.0817874	0.615177	0.0609637
Age IGFALS..ng.ml. ATAD3B..ng.ml. F13A1..Âµg.ml.	0.765133	0.0922094	0.631767	0.084348	0.639628	0.0869352	0.627455	0.107454	0.711248	0.0901702	0.633605	0.0700436
Hp.Status HAPTOGLOBINE..g.l. DCD..Âµg.ml. CA2..ng.ml.	0.71512	0.0857684	0.682948	0.0952313	0.610386	0.0835116	0.766073	0.113484	0.711204	0.0873978	0.642987	0.061505
LEPTINE..ng.ml. DCD..Âµg.ml. JUP..ng.ml. CA2..ng.ml.	0.737968	0.104107	0.656211	0.105004	0.62351	0.106584	0.805307	0.101559	0.711172	0.0985705	0.632468	0.0812991
S100A12..pg.ml. MAN2A1.ng.ml LBP..ng.ml. F13A1..Âµg.ml.	0.72564	0.0920876	0.616709	0.0754008	0.623403	0.0857226	0.673183	0.0984356	0.710949	0.0712798	0.614649	0.056891
MAN2A1.ng.ml IGFALS..ng.ml. JUP..ng.ml. KRT14..ng.ml.	0.777445	0.0929747	0.613403	0.0652551	0.656718	0.103808	0.683478	0.0753125	0.710928	0.078434	0.659833	0.0796013
HAPTOGLOBINE..g.l. LEPTINE..ng.ml. ARG1..ng.ml. IGFALS..ng.ml.	0.692294	0.0907408	0.63603	0.0998299	0.662343	0.116254	0.70882	0.0994412	0.710881	0.0670455	0.58589	0.0766733
KRT19..ng.ml. ARG1..ng.ml. JUP..ng.ml. LBP..ng.ml.	0.736402	0.093223	0.617318	0.109479	0.582933	0.0727457	0.709872	0.0760695	0.710813	0.0939337	0.626422	0.0481879
Gender KIF20B CA2..ng.ml. KRT14..ng.ml.	0.627279	0.0825593	0.602661	0.104806	0.594655	0.0722352	0.768757	0.129617	0.710795	0.0886619	0.610024	0.0678675
Hp.Status ARG1..ng.ml. JUP..ng.ml. CA2..ng.ml.	0.736644	0.082658	0.684215	0.111984	0.593875	0.0740254	0.76474	0.0643165	0.710729	0.0709091	0.66968	0.0510605
KIF20B DCD..Âµg.ml. CA2..ng.ml. F13A1..Âµg.ml.	0.695514	0.0814331	0.644591	0.107818	0.588233	0.072537	0.795281	0.0962887	0.71072	0.0816558	0.63894	0.057578
Hp.Status S100A12..pg.ml. ARG1..ng.ml. LBP..ng.ml.	0.684714	0.0915934	0.661414	0.103845	0.575226	0.0875773	0.725303	0.118251	0.710714	0.0994776	0.631415	0.0670892
Gender ARG1..ng.ml. CA2..ng.ml. F13A1..Âµg.ml.	0.702045	0.0947234	0.617341	0.100522	0.602399	0.0826646	0.804996	0.0697909	0.710569	0.0818131	0.625465	0.0588236
Age S100A12..pg.ml. KRT19..ng.ml. F13A1..Âµg.ml.	0.748181	0.0834703	0.598913	0.101363	0.670159	0.102303	0.640919	0.0839526	0.710445	0.0688157	0.626212	0.0616712
MAN2A1.ng.ml IGFALS..ng.ml. DCD..Âµg.ml. LBP..ng.ml.	0.74352	0.102777	0.608855	0.0788278	0.591046	0.0796764	0.676827	0.0938553	0.710429	0.0570133	0.626529	0.0576855
Hp.Status ARG1..ng.ml. JUP..ng.ml. F13A1..Âµg.ml.	0.764625	0.0889017	0.703406	0.103998	0.602798	0.0941311	0.739607	0.0730796	0.710415	0.0751161	0.663989	0.0638622
LEPTINE..ng.ml. ARG1..ng.ml. DCD..Âµg.ml. LBP..ng.ml.	0.70524	0.097596	0.630222	0.0974024	0.623367	0.0838751	0.673922	0.139306	0.710367	0.0868202	0.593066	0.0690558
Gender HAPTOGLOBINE..g.l. KRT19..ng.ml. CA2..ng.ml.	0.670932	0.084089	0.595717	0.0949197	0.605473	0.0770858	0.694596	0.149743	0.710363	0.0832388	0.57512	0.065919
MAN2A1.ng.ml LBP..ng.ml. F13A1..Âµg.ml. KRT14..ng.ml.	0.718894	0.0999902	0.640047	0.0945929	0.56879	0.0811181	0.66611	0.0813287	0.710357	0.0619113	0.617642	0.0638284
Hp.Status HAPTOGLOBINE..g.l. JUP..ng.ml. F13A1..Âµg.ml.	0.783321	0.0761262	0.660154	0.0982866	0.646125	0.0794776	0.640623	0.0959552	0.710298	0.0770402	0.627532	0.0673232
HAPTOGLOBINE..g.l. ARG1..ng.ml. MAN2A1.ng.ml DCD..Âµg.ml.	0.704482	0.0994531	0.629657	0.0961186	0.626409	0.10297	0.667436	0.0756887	0.710267	0.0858692	0.601414	0.0576531
HAPTOGLOBINE..g.l. S100A12..pg.ml. MAN2A1.ng.ml F13A1..Âµg.ml.	0.73529	0.0969963	0.632412	0.100514	0.637139	0.0949018	0.67425	0.0934833	0.710266	0.0747043	0.616505	0.059496
ARG1..ng.ml. LBP..ng.ml. F13A1..Âµg.ml. KRT14..ng.ml.	0.710078	0.0879747	0.618927	0.101674	0.575083	0.0673712	0.722031	0.0846521	0.71023	0.081909	0.614976	0.0673263
HAPTOGLOBINE..g.l. KIF20B DCD..Âµg.ml. LBP..ng.ml.	0.710498	0.0732474	0.589906	0.0856283	0.604311	0.0726094	0.610512	0.0906864	0.710068	0.0794781	0.586443	0.0438696
Age Hp.Status HAPTOGLOBINE..g.l. IGFALS..ng.ml.	0.761427	0.0699491	0.656414	0.0910647	0.667827	0.0980119	0.626415	0.12629	0.710036	0.0865312	0.634239	0.0681539
Age DCD..Âµg.ml. JUP..ng.ml. CA2..ng.ml.	0.745861	0.0919317	0.619284	0.0981046	0.657541	0.0822193	0.71155	0.110424	0.710023	0.0644449	0.659768	0.0596387
Gender S100A12..pg.ml. KRT19..ng.ml. CA2..ng.ml.	0.623003	0.0978903	0.600562	0.0777263	0.620073	0.0841846	0.750441	0.129531	0.709958	0.0750358	0.598854	0.0699222
Gender ARG1..ng.ml. DCD..Âµg.ml. JUP..ng.ml.	0.728273	0.0890338	0.625004	0.0951844	0.580023	0.0704618	0.768336	0.0807433	0.709935	0.0948092	0.639156	0.0551856
Hp.Status ARG1..ng.ml. IGFALS..ng.ml. DCD..Âµg.ml.	0.682427	0.0803617	0.710403	0.112407	0.603439	0.0814245	0.718182	0.0701005	0.709871	0.0830471	0.673839	0.0586003
LEPTINE..ng.ml. ARG1..ng.ml. LBP..ng.ml. F13A1..Âµg.ml.	0.717273	0.0822055	0.643803	0.105181	0.63149	0.0972113	0.677259	0.109186	0.709785	0.0917149	0.591025	0.073509
Gender Hp.Status S100A12..pg.ml. ARG1..ng.ml.	0.738714	0.0803035	0.710392	0.0886331	0.588056	0.0736907	0.750762	0.0835087	0.709763	0.0844684	0.662369	0.0645127
Gender HAPTOGLOBINE..g.l. CA2..ng.ml. F13A1..Âµg.ml.	0.679578	0.103798	0.599743	0.102563	0.624082	0.100406	0.715312	0.130592	0.709726	0.114395	0.597881	0.066384
KIF20B ARG1..ng.ml. MAN2A1.ng.ml IGFALS..ng.ml.	0.695668	0.0927903	0.627424	0.0881477	0.599943	0.079559	0.720691	0.0843285	0.709724	0.0682283	0.639331	0.0566946
Age IGFALS..ng.ml. ATAD3B..ng.ml. KRT14..ng.ml.	0.729787	0.108962	0.610305	0.0826075	0.648832	0.0841825	0.631004	0.109082	0.709715	0.0887848	0.610617	0.075551
ARG1..ng.ml. ATAD3B..ng.ml. JUP..ng.ml. LBP..ng.ml.	0.73792	0.0798339	0.615807	0.0961187	0.591016	0.0846474	0.644135	0.0973747	0.70968	0.0891926	0.598899	0.0581454
Hp.Status S100A12..pg.ml. MAN2A1.ng.ml LBP..ng.ml.	0.717154	0.098439	0.627831	0.0700945	0.608383	0.10414	0.674704	0.0944193	0.709535	0.0860409	0.615166	0.0665196
KIF20B KRT19..ng.ml. CA2..ng.ml. KRT14..ng.ml.	0.680304	0.0816072	0.633423	0.101736	0.567926	0.0591313	0.797179	0.0852466	0.709441	0.0901676	0.61572	0.0649864
Age Gender IGFALS..ng.ml. JUP..ng.ml.	0.786013	0.0848151	0.619137	0.0948643	0.674318	0.0950422	0.643733	0.101564	0.709425	0.0933536	0.641059	0.0620427
HAPTOGLOBINE..g.l. IGFALS..ng.ml. DCD..Âµg.ml. LBP..ng.ml.	0.72244	0.0692747	0.605388	0.0886066	0.628034	0.0755662	0.617257	0.102149	0.709336	0.0848468	0.588989	0.0644753
HAPTOGLOBINE..g.l. S100A12..pg.ml. ARG1..ng.ml. F13A1..Âµg.ml.	0.707206	0.0822876	0.614578	0.0965481	0.611738	0.0947749	0.746779	0.100396	0.709321	0.0807449	0.619115	0.0622849
ARG1..ng.ml. DCD..Âµg.ml. LBP..ng.ml. F13A1..Âµg.ml.	0.727409	0.0830459	0.613302	0.0993015	0.572031	0.0577734	0.727414	0.0882911	0.709304	0.0867998	0.621569	0.050267
Gender S100A12..pg.ml. ATAD3B..ng.ml. CA2..ng.ml.	0.68213	0.0807892	0.622587	0.0876322	0.654689	0.10517	0.681873	0.114383	0.7093	0.100285	0.592308	0.0732476
Gender KIF20B CA2..ng.ml. F13A1..Âµg.ml.	0.677932	0.104922	0.609886	0.100224	0.622315	0.081128	0.767869	0.125509	0.709286	0.10646	0.615179	0.0727562
KRT19..ng.ml. ARG1..ng.ml. DCD..Âµg.ml. LBP..ng.ml.	0.729237	0.105229	0.623159	0.107138	0.57665	0.0637476	0.714953	0.0868817	0.709127	0.107499	0.634298	0.0505927
KRT19..ng.ml. IGFALS..ng.ml. CA2..ng.ml. F13A1..Âµg.ml.	0.736465	0.096482	0.638394	0.0801876	0.590172	0.0746012	0.713806	0.0823094	0.708914	0.0814011	0.635175	0.0639078
HAPTOGLOBINE..g.l. KIF20B JUP..ng.ml. LBP..ng.ml.	0.720034	0.085265	0.602138	0.0913884	0.609166	0.0911977	0.640295	0.0960341	0.708885	0.0809355	0.5958	0.0611843
Age S100A12..pg.ml. KRT19..ng.ml. MAN2A1.ng.ml	0.726609	0.0838006	0.614182	0.0865506	0.641444	0.0861571	0.646331	0.109925	0.708786	0.0719927	0.619378	0.0722918
Gender MAN2A1.ng.ml JUP..ng.ml. KRT14..ng.ml.	0.745673	0.108168	0.622317	0.0831297	0.622466	0.0793718	0.673147	0.110129	0.70878	0.0960747	0.637743	0.0856237
HAPTOGLOBINE..g.l. DCD..Âµg.ml. LBP..ng.ml. F13A1..Âµg.ml.	0.701375	0.0743083	0.600596	0.0904982	0.608601	0.074302	0.629147	0.0891276	0.708708	0.0825316	0.591184	0.0582377
Gender Hp.Status JUP..ng.ml. F13A1..Âµg.ml.	0.7825	0.0951654	0.637728	0.0938939	0.613354	0.0918577	0.672214	0.0963877	0.70868	0.0977732	0.651408	0.0754513
HAPTOGLOBINE..g.l. JUP..ng.ml. LBP..ng.ml. KRT14..ng.ml.	0.718291	0.09797	0.647123	0.108796	0.582733	0.0663338	0.644182	0.0864112	0.708667	0.0727294	0.617792	0.0679189
Gender S100A12..pg.ml. CA2..ng.ml. KRT14..ng.ml.	0.598414	0.0836104	0.616825	0.0983344	0.618664	0.0601678	0.753013	0.121754	0.708648	0.0876264	0.597041	0.0791551
LEPTINE..ng.ml. ARG1..ng.ml. ATAD3B..ng.ml. CA2..ng.ml.	0.689501	0.111857	0.697092	0.111941	0.679014	0.120366	0.724977	0.0996158	0.708592	0.0951747	0.61046	0.0717995
Hp.Status HAPTOGLOBINE..g.l. KRT19..ng.ml. CA2..ng.ml.	0.742724	0.107402	0.666435	0.0954875	0.590117	0.0826429	0.774454	0.111059	0.708455	0.0706489	0.648513	0.0556956
KRT19..ng.ml. MAN2A1.ng.ml JUP..ng.ml. KRT14..ng.ml.	0.778366	0.106187	0.620131	0.0920682	0.63191	0.098554	0.666752	0.0931372	0.708389	0.0742733	0.643306	0.0806376
HAPTOGLOBINE..g.l. LEPTINE..ng.ml. S100A12..pg.ml. KRT19..ng.ml.	0.744353	0.0963253	0.649838	0.0962682	0.618044	0.102552	0.744955	0.0765332	0.70838	0.0571293	0.626221	0.0649154
Hp.Status HAPTOGLOBINE..g.l. LEPTINE..ng.ml. ARG1..ng.ml.	0.766423	0.093799	0.728412	0.100519	0.628385	0.0944815	0.748707	0.101881	0.708323	0.0824835	0.671144	0.0824292
Gender LEPTINE..ng.ml. KRT19..ng.ml. CA2..ng.ml.	0.684637	0.121942	0.647478	0.0933185	0.623003	0.115046	0.730782	0.129521	0.708303	0.118032	0.59715	0.0940127
Age HAPTOGLOBINE..g.l. S100A12..pg.ml. F13A1..Âµg.ml.	0.759285	0.0769766	0.609314	0.0876328	0.622813	0.0836529	0.626468	0.0839101	0.708278	0.0811471	0.611247	0.0562978
S100A12..pg.ml. ARG1..ng.ml. ATAD3B..ng.ml. LBP..ng.ml.	0.732548	0.083905	0.608169	0.0895179	0.600927	0.0775703	0.655096	0.0982249	0.708237	0.106801	0.591869	0.0710078
Gender CA2..ng.ml. LBP..ng.ml. KRT14..ng.ml.	0.686522	0.0876062	0.620238	0.0899239	0.5774	0.0809016	0.745403	0.119662	0.708234	0.0915495	0.619322	0.0703559
HAPTOGLOBINE..g.l. S100A12..pg.ml. MAN2A1.ng.ml JUP..ng.ml.	0.739893	0.078168	0.647273	0.105018	0.611709	0.0888251	0.665516	0.0909841	0.708134	0.0778249	0.630404	0.0583887
Age IGFALS..ng.ml. JUP..ng.ml. F13A1..Âµg.ml.	0.778259	0.0914728	0.599098	0.107715	0.700087	0.07287	0.588718	0.0778566	0.708078	0.0959143	0.616971	0.0671043
Hp.Status LEPTINE..ng.ml. CA2..ng.ml. F13A1..Âµg.ml.	0.72467	0.132323	0.679542	0.0915993	0.608602	0.0965076	0.796384	0.12389	0.707994	0.111627	0.643672	0.0708862
Age HAPTOGLOBINE..g.l. MAN2A1.ng.ml F13A1..Âµg.ml.	0.790676	0.0765432	0.623331	0.124378	0.622326	0.0904441	0.64453	0.109788	0.707985	0.0783557	0.644789	0.0674322
Gender CA2..ng.ml. LBP..ng.ml. F13A1..Âµg.ml.	0.701709	0.0835468	0.590955	0.0706069	0.584257	0.0709329	0.738309	0.131847	0.70798	0.0931149	0.612556	0.0600744
S100A12..pg.ml. KRT19..ng.ml. ATAD3B..ng.ml. CA2..ng.ml.	0.713733	0.0782492	0.622846	0.10958	0.626183	0.101364	0.767438	0.0989641	0.707965	0.0743313	0.616698	0.0545088
KIF20B MAN2A1.ng.ml IGFALS..ng.ml. F13A1..Âµg.ml.	0.737454	0.0855745	0.599852	0.0921467	0.605495	0.0979567	0.643894	0.0736185	0.707964	0.0788589	0.618736	0.0608688
Gender Hp.Status ATAD3B..ng.ml. CA2..ng.ml.	0.681602	0.0865112	0.658545	0.0912831	0.600892	0.07508	0.712683	0.123443	0.707938	0.085159	0.62139	0.0656492
IGFALS..ng.ml. DCD..Âµg.ml. JUP..ng.ml. CA2..ng.ml.	0.753606	0.0756863	0.640859	0.104909	0.61707	0.0813659	0.73764	0.0873914	0.707873	0.0867342	0.651629	0.056555
MAN2A1.ng.ml DCD..Âµg.ml. JUP..ng.ml. KRT14..ng.ml.	0.772373	0.0878152	0.623684	0.109198	0.682115	0.11097	0.706053	0.0862472	0.707791	0.0946999	0.6752	0.0878363
HAPTOGLOBINE..g.l. ARG1..ng.ml. IGFALS..ng.ml. ATAD3B..ng.ml.	0.676963	0.088591	0.660723	0.0915516	0.610765	0.0826074	0.643569	0.0914775	0.707712	0.0718088	0.601796	0.0689195
S100A12..pg.ml. IGFALS..ng.ml. ATAD3B..ng.ml. CA2..ng.ml.	0.696669	0.0890672	0.638082	0.101341	0.588156	0.0750502	0.755017	0.102785	0.707706	0.0716328	0.62607	0.0579988
LEPTINE..ng.ml. MAN2A1.ng.ml JUP..ng.ml. F13A1..Âµg.ml.	0.741033	0.0988179	0.639032	0.0903784	0.639595	0.11502	0.685589	0.111414	0.707551	0.10063	0.627378	0.0811904
Age Gender Hp.Status MAN2A1.ng.ml	0.795805	0.0737149	0.685775	0.108078	0.677821	0.0947047	0.702339	0.0936346	0.707466	0.0756238	0.690559	0.0710911
Age KIF20B ARG1..ng.ml. ATAD3B..ng.ml.	0.740454	0.0967118	0.631196	0.0902279	0.602716	0.0781393	0.645795	0.0902237	0.707452	0.0965735	0.632074	0.058662
Age Gender S100A12..pg.ml. IGFALS..ng.ml.	0.725439	0.0713067	0.626955	0.109089	0.611886	0.0758544	0.638296	0.114779	0.707431	0.0935915	0.604661	0.0649187
Gender KIF20B IGFALS..ng.ml. LBP..ng.ml.	0.741083	0.0981518	0.592902	0.0669299	0.594871	0.0981301	0.710206	0.109669	0.707416	0.107013	0.590997	0.0684323
Hp.Status MAN2A1.ng.ml JUP..ng.ml. LBP..ng.ml.	0.755657	0.0860603	0.629934	0.111027	0.603435	0.10185	0.678118	0.105318	0.70735	0.0652812	0.633209	0.0531784
Gender IGFALS..ng.ml. JUP..ng.ml. CA2..ng.ml.	0.739914	0.0783929	0.594341	0.0797032	0.593837	0.0740263	0.731108	0.0913955	0.707183	0.0838437	0.635483	0.0518605
Age S100A12..pg.ml. ARG1..ng.ml. ATAD3B..ng.ml.	0.724269	0.0916838	0.634743	0.0925947	0.601849	0.0823828	0.67713	0.111409	0.707144	0.103999	0.601237	0.0799274
S100A12..pg.ml. KRT19..ng.ml. IGFALS..ng.ml. CA2..ng.ml.	0.693469	0.0890734	0.636692	0.0861301	0.657321	0.0924389	0.811662	0.100195	0.707112	0.0827921	0.654891	0.0570055
Hp.Status KIF20B ARG1..ng.ml. MAN2A1.ng.ml	0.763911	0.0852639	0.740686	0.104984	0.580237	0.0701144	0.723723	0.0889643	0.707095	0.0564306	0.67245	0.0553215
Age Hp.Status ARG1..ng.ml. DCD..Âµg.ml.	0.733328	0.0733878	0.647117	0.11128	0.66404	0.0990651	0.71783	0.0724291	0.707072	0.0998697	0.676918	0.0680332
KRT19..ng.ml. ARG1..ng.ml. MAN2A1.ng.ml IGFALS..ng.ml.	0.673005	0.108934	0.605429	0.0979759	0.612246	0.0959645	0.741599	0.0789766	0.706964	0.0623296	0.641449	0.0609871
S100A12..pg.ml. ARG1..ng.ml. JUP..ng.ml. LBP..ng.ml.	0.705618	0.098978	0.615721	0.0982326	0.582866	0.0816461	0.722182	0.112424	0.706949	0.114115	0.630279	0.0601595
S100A12..pg.ml. MAN2A1.ng.ml IGFALS..ng.ml. LBP..ng.ml.	0.732547	0.095841	0.614514	0.104742	0.656332	0.106464	0.673683	0.0897345	0.706945	0.0901249	0.624003	0.0624628
Age S100A12..pg.ml. ARG1..ng.ml. JUP..ng.ml.	0.755231	0.0910242	0.634253	0.0839021	0.605357	0.066563	0.680546	0.123217	0.706912	0.101164	0.634341	0.0746767
HAPTOGLOBINE..g.l. ARG1..ng.ml. MAN2A1.ng.ml KRT14..ng.ml.	0.693351	0.1014	0.667667	0.130236	0.605	0.0819817	0.711368	0.0745146	0.706907	0.087965	0.630371	0.0637327
HAPTOGLOBINE..g.l. KIF20B IGFALS..ng.ml. JUP..ng.ml.	0.715908	0.0837641	0.62743	0.108166	0.599485	0.0737394	0.652389	0.0847213	0.70678	0.0740173	0.613805	0.0670416
Age Gender KRT19..ng.ml. MAN2A1.ng.ml	0.753459	0.0784869	0.597993	0.0790694	0.656251	0.100685	0.72373	0.0853054	0.706758	0.0899365	0.655938	0.0732455
Hp.Status ATAD3B..ng.ml. CA2..ng.ml. F13A1..Âµg.ml.	0.738032	0.0904231	0.683863	0.0962998	0.599694	0.0791485	0.700357	0.105016	0.706715	0.0811818	0.642286	0.0695468
Age HAPTOGLOBINE..g.l. DCD..Âµg.ml. LBP..ng.ml.	0.745267	0.0824958	0.604861	0.0783783	0.668664	0.0989229	0.627994	0.11972	0.706583	0.0935304	0.605602	0.0738238
KIF20B KRT19..ng.ml. MAN2A1.ng.ml LBP..ng.ml.	0.727921	0.0936895	0.590369	0.0911094	0.63548	0.104152	0.635248	0.0973537	0.706417	0.0644575	0.604861	0.0674351
Gender ARG1..ng.ml. MAN2A1.ng.ml F13A1..Âµg.ml.	0.733388	0.080288	0.650593	0.075091	0.592109	0.0824158	0.794074	0.0735042	0.706397	0.059662	0.65672	0.0585537
Gender HAPTOGLOBINE..g.l. LBP..ng.ml. F13A1..Âµg.ml.	0.701715	0.0926294	0.593864	0.091894	0.598093	0.0954667	0.692587	0.137307	0.706359	0.106253	0.589891	0.0779433
Age Gender MAN2A1.ng.ml F13A1..Âµg.ml.	0.773878	0.0791784	0.621248	0.110622	0.65891	0.117879	0.731964	0.0842592	0.706262	0.0711664	0.677263	0.0651128
KRT19..ng.ml. IGFALS..ng.ml. ATAD3B..ng.ml. CA2..ng.ml.	0.686001	0.0963072	0.609926	0.0975027	0.591417	0.0670778	0.719755	0.0996463	0.706252	0.0847443	0.613662	0.0613783
Gender S100A12..pg.ml. ARG1..ng.ml. IGFALS..ng.ml.	0.67128	0.0781128	0.61933	0.0967647	0.597489	0.067467	0.714218	0.10082	0.706245	0.0899568	0.610422	0.0568069
Gender IGFALS..ng.ml. CA2..ng.ml. F13A1..Âµg.ml.	0.717562	0.0884709	0.59734	0.0891522	0.586518	0.0692431	0.735516	0.0896213	0.706241	0.0730937	0.624811	0.058734
Age Hp.Status HAPTOGLOBINE..g.l. LBP..ng.ml.	0.737857	0.0750313	0.635253	0.0873969	0.673769	0.100453	0.609864	0.0945172	0.706237	0.0860381	0.621588	0.0598987
HAPTOGLOBINE..g.l. S100A12..pg.ml. LBP..ng.ml. F13A1..Âµg.ml.	0.697467	0.0853778	0.603238	0.0890891	0.620975	0.0940325	0.646933	0.0962159	0.706209	0.0895563	0.596561	0.0639196
KRT19..ng.ml. ARG1..ng.ml. MAN2A1.ng.ml KRT14..ng.ml.	0.658829	0.0973801	0.655289	0.107296	0.62885	0.0937454	0.755349	0.0862359	0.705954	0.0764532	0.650948	0.0832959
Gender S100A12..pg.ml. KIF20B MAN2A1.ng.ml	0.669506	0.0982569	0.634282	0.0993346	0.610679	0.098058	0.62807	0.119397	0.705931	0.0758914	0.573946	0.0603805
Age HAPTOGLOBINE..g.l. IGFALS..ng.ml. F13A1..Âµg.ml.	0.746093	0.072666	0.601079	0.10504	0.660636	0.115858	0.645758	0.109209	0.70589	0.0797926	0.622733	0.0642268
Gender S100A12..pg.ml. ARG1..ng.ml. F13A1..Âµg.ml.	0.726397	0.0880604	0.615666	0.101691	0.609045	0.0788308	0.762556	0.0952488	0.705876	0.0797606	0.630527	0.0598658
LEPTINE..ng.ml. JUP..ng.ml. CA2..ng.ml. KRT14..ng.ml.	0.713119	0.11439	0.658468	0.124383	0.62975	0.106055	0.803825	0.10461	0.705799	0.109129	0.633366	0.0763594
HAPTOGLOBINE..g.l. S100A12..pg.ml. IGFALS..ng.ml. LBP..ng.ml.	0.733322	0.0866026	0.595192	0.0885361	0.638023	0.107611	0.644967	0.0963879	0.705794	0.0839895	0.601006	0.0663039
S100A12..pg.ml. MAN2A1.ng.ml JUP..ng.ml. LBP..ng.ml.	0.745983	0.0790128	0.620229	0.102975	0.636615	0.087476	0.684757	0.0933633	0.705666	0.0828505	0.618465	0.0530506
S100A12..pg.ml. ARG1..ng.ml. MAN2A1.ng.ml JUP..ng.ml.	0.733622	0.0837358	0.650491	0.0854115	0.590472	0.0759629	0.720288	0.0764352	0.70564	0.08109	0.630451	0.0642483
Age S100A12..pg.ml. KIF20B KRT14..ng.ml.	0.723568	0.101016	0.613725	0.101626	0.672028	0.101473	0.598997	0.0744164	0.705565	0.0735667	0.603425	0.0641876
Hp.Status LEPTINE..ng.ml. ARG1..ng.ml. KRT14..ng.ml.	0.741431	0.10792	0.773786	0.0997214	0.605613	0.100393	0.724085	0.106158	0.705514	0.0794573	0.681827	0.0857704
S100A12..pg.ml. IGFALS..ng.ml. CA2..ng.ml. KRT14..ng.ml.	0.647483	0.0975914	0.611845	0.104653	0.6315	0.0810633	0.806243	0.0876232	0.705416	0.102792	0.64382	0.0643003
HAPTOGLOBINE..g.l. LEPTINE..ng.ml. MAN2A1.ng.ml JUP..ng.ml.	0.742961	0.0800646	0.655278	0.108393	0.668283	0.118046	0.665862	0.1039	0.705403	0.0807088	0.616647	0.0794904
Age Gender MAN2A1.ng.ml LBP..ng.ml.	0.764127	0.0826724	0.620791	0.114694	0.611998	0.0918527	0.735857	0.102497	0.705351	0.0815404	0.623664	0.0637563
Age HAPTOGLOBINE..g.l. KRT19..ng.ml. F13A1..Âµg.ml.	0.805655	0.0746772	0.63099	0.0933561	0.626212	0.106438	0.651967	0.0933734	0.705312	0.0799574	0.636877	0.0560377
HAPTOGLOBINE..g.l. LEPTINE..ng.ml. IGFALS..ng.ml. JUP..ng.ml.	0.718697	0.0934489	0.646216	0.107911	0.652015	0.112097	0.704349	0.0920806	0.705249	0.100598	0.59958	0.0780103
Gender JUP..ng.ml. CA2..ng.ml. LBP..ng.ml.	0.699992	0.0935338	0.605757	0.0913441	0.599611	0.0811286	0.738989	0.124168	0.705211	0.0925466	0.609221	0.0624139
KRT19..ng.ml. ARG1..ng.ml. JUP..ng.ml. F13A1..Âµg.ml.	0.732761	0.0915952	0.607137	0.0901106	0.620029	0.080038	0.720044	0.0647712	0.7052	0.0702641	0.619584	0.0584933
S100A12..pg.ml. ARG1..ng.ml. MAN2A1.ng.ml F13A1..Âµg.ml.	0.707116	0.0893773	0.637165	0.100831	0.59778	0.0924608	0.736387	0.0687652	0.70518	0.0604724	0.627432	0.0545578
HAPTOGLOBINE..g.l. IGFALS..ng.ml. DCD..Âµg.ml. JUP..ng.ml.	0.74159	0.0737335	0.615515	0.0979183	0.599152	0.0909584	0.65275	0.107284	0.705081	0.0837957	0.616823	0.0653021
Gender ARG1..ng.ml. JUP..ng.ml. KRT14..ng.ml.	0.722298	0.102952	0.647941	0.103059	0.605895	0.0805595	0.731205	0.0664281	0.70507	0.0895984	0.634091	0.0722638
Gender MAN2A1.ng.ml IGFALS..ng.ml. LBP..ng.ml.	0.73467	0.111077	0.620185	0.10132	0.580427	0.0735195	0.704023	0.118481	0.705054	0.0819389	0.610298	0.0660854
Age HAPTOGLOBINE..g.l. KIF20B LBP..ng.ml.	0.749339	0.0913344	0.613711	0.0954227	0.661467	0.0994798	0.610971	0.106574	0.705018	0.0877973	0.60809	0.0716714
Age LEPTINE..ng.ml. KIF20B KRT14..ng.ml.	0.783029	0.0895371	0.680957	0.105951	0.607997	0.102462	0.692376	0.117006	0.704964	0.0963989	0.641313	0.0732979
Age HAPTOGLOBINE..g.l. KRT19..ng.ml. KRT14..ng.ml.	0.766064	0.0803317	0.61298	0.114511	0.626614	0.0833178	0.650525	0.10562	0.704952	0.0747014	0.635493	0.0608245
Hp.Status JUP..ng.ml. LBP..ng.ml. F13A1..Âµg.ml.	0.758982	0.0761026	0.631886	0.0786061	0.593446	0.0825506	0.645846	0.0811937	0.704916	0.0918041	0.603586	0.0715656
Age HAPTOGLOBINE..g.l. LEPTINE..ng.ml. IGFALS..ng.ml.	0.729676	0.104483	0.638164	0.11119	0.613739	0.0906667	0.666345	0.13677	0.704827	0.105613	0.592182	0.0849673
Gender KIF20B ARG1..ng.ml. F13A1..Âµg.ml.	0.761682	0.0707608	0.609297	0.0880069	0.59417	0.0846552	0.773744	0.094359	0.704809	0.0759139	0.662231	0.0535246
Age HAPTOGLOBINE..g.l. MAN2A1.ng.ml LBP..ng.ml.	0.758725	0.0870048	0.591851	0.101168	0.668042	0.096967	0.63365	0.111786	0.704771	0.0826825	0.593712	0.0765901
Gender HAPTOGLOBINE..g.l. IGFALS..ng.ml. LBP..ng.ml.	0.747385	0.0879719	0.604097	0.079401	0.588775	0.0723288	0.692827	0.141415	0.704694	0.100125	0.585948	0.0823096
Gender KIF20B DCD..Âµg.ml. LBP..ng.ml.	0.685446	0.0818447	0.60006	0.102327	0.588261	0.0656557	0.701769	0.10722	0.704686	0.120425	0.582594	0.0610861
HAPTOGLOBINE..g.l. KIF20B LBP..ng.ml. F13A1..Âµg.ml.	0.711318	0.0763634	0.598323	0.0976559	0.599012	0.0825334	0.636249	0.0942214	0.70468	0.0909765	0.598747	0.0559899
Gender HAPTOGLOBINE..g.l. S100A12..pg.ml. LBP..ng.ml.	0.678393	0.102804	0.62426	0.0854015	0.616621	0.0913285	0.649854	0.119262	0.704639	0.103948	0.546551	0.0913066
Gender S100A12..pg.ml. DCD..Âµg.ml. CA2..ng.ml.	0.611201	0.083815	0.618253	0.088136	0.611157	0.0882729	0.75727	0.120417	0.704594	0.0921073	0.599257	0.0740447
Gender ARG1..ng.ml. F13A1..Âµg.ml. KRT14..ng.ml.	0.764096	0.0790181	0.692626	0.10987	0.604669	0.0845818	0.800516	0.062827	0.704553	0.0642563	0.684639	0.0623455
KRT19..ng.ml. MAN2A1.ng.ml IGFALS..ng.ml. LBP..ng.ml.	0.746698	0.100508	0.609328	0.0810464	0.605157	0.0806971	0.674408	0.0961321	0.704542	0.0725226	0.621715	0.0713235
Age KIF20B KRT19..ng.ml. F13A1..Âµg.ml.	0.790179	0.0531365	0.618515	0.10281	0.680367	0.0927915	0.627042	0.0781419	0.704446	0.0667043	0.645376	0.0426915
Gender LEPTINE..ng.ml. CA2..ng.ml. KRT14..ng.ml.	0.680617	0.110256	0.654039	0.0928595	0.62124	0.0996183	0.713505	0.146238	0.704387	0.114992	0.604101	0.0809316
S100A12..pg.ml. ARG1..ng.ml. MAN2A1.ng.ml IGFALS..ng.ml.	0.671233	0.0910997	0.633069	0.104741	0.61124	0.0850147	0.730157	0.0599747	0.704226	0.068341	0.623877	0.0583631
Age HAPTOGLOBINE..g.l. IGFALS..ng.ml. ATAD3B..ng.ml.	0.746128	0.0906578	0.61218	0.0840423	0.639307	0.0973616	0.670901	0.132187	0.704214	0.093075	0.635232	0.0777206
Gender Hp.Status CA2..ng.ml. LBP..ng.ml.	0.692739	0.0875311	0.618655	0.0955849	0.579211	0.0833065	0.75323	0.113625	0.704207	0.0980232	0.621615	0.0587072
HAPTOGLOBINE..g.l. MAN2A1.ng.ml ATAD3B..ng.ml. JUP..ng.ml.	0.756122	0.0896387	0.639073	0.0899425	0.62638	0.10205	0.644795	0.0964514	0.70418	0.0758379	0.631623	0.0537649
KIF20B IGFALS..ng.ml. DCD..Âµg.ml. LBP..ng.ml.	0.733688	0.0844778	0.596889	0.0789571	0.627334	0.0815188	0.665203	0.0804243	0.704119	0.0797456	0.612347	0.0556406
Age KRT19..ng.ml. JUP..ng.ml. CA2..ng.ml.	0.77643	0.0791997	0.595059	0.0973672	0.64239	0.0814366	0.706279	0.0900196	0.70409	0.0732625	0.657142	0.0591509
Hp.Status IGFALS..ng.ml. JUP..ng.ml. F13A1..Âµg.ml.	0.789514	0.0837725	0.643312	0.0998922	0.634335	0.0846039	0.615516	0.0730946	0.704074	0.0981329	0.647674	0.0645346
Gender IGFALS..ng.ml. CA2..ng.ml. LBP..ng.ml.	0.720107	0.0924063	0.611121	0.0771971	0.589662	0.0718803	0.74412	0.107075	0.704072	0.0849429	0.614148	0.0665617
Gender KIF20B KRT19..ng.ml. MAN2A1.ng.ml	0.719679	0.0926372	0.634037	0.0920817	0.621689	0.0924143	0.645361	0.11761	0.704033	0.0734987	0.609143	0.0690075
Age KIF20B MAN2A1.ng.ml F13A1..Âµg.ml.	0.793434	0.0809884	0.602638	0.0899544	0.67529	0.112554	0.621559	0.0913854	0.70402	0.0913346	0.63207	0.0695835
Age Gender KRT19..ng.ml. F13A1..Âµg.ml.	0.781561	0.0636094	0.626053	0.0943923	0.702554	0.0741821	0.715093	0.0745889	0.703943	0.0803986	0.685431	0.0505099
Gender S100A12..pg.ml. CA2..ng.ml. LBP..ng.ml.	0.655097	0.0853363	0.602017	0.0914316	0.626709	0.0995341	0.71824	0.12744	0.70394	0.136811	0.603097	0.068313
Gender KRT19..ng.ml. IGFALS..ng.ml. CA2..ng.ml.	0.697871	0.105536	0.580916	0.0879336	0.570351	0.0711803	0.706066	0.111243	0.703937	0.0886897	0.612218	0.06448
LEPTINE..ng.ml. ARG1..ng.ml. IGFALS..ng.ml. LBP..ng.ml.	0.727535	0.106425	0.636586	0.104578	0.617763	0.100836	0.693265	0.112262	0.703822	0.0829984	0.607248	0.0740914
S100A12..pg.ml. KRT19..ng.ml. ARG1..ng.ml. LBP..ng.ml.	0.722012	0.105925	0.611474	0.102304	0.591775	0.0816439	0.728636	0.10613	0.703815	0.0939919	0.622429	0.0621154
KIF20B MAN2A1.ng.ml DCD..Âµg.ml. F13A1..Âµg.ml.	0.733271	0.092814	0.632841	0.0952081	0.596942	0.0880931	0.647404	0.0771253	0.703743	0.0694739	0.626594	0.0640227
Gender HAPTOGLOBINE..g.l. KIF20B ARG1..ng.ml.	0.645167	0.0913023	0.639643	0.0889464	0.624222	0.0964539	0.7461	0.0944522	0.703661	0.086024	0.591515	0.063345
Gender Hp.Status HAPTOGLOBINE..g.l. LBP..ng.ml.	0.700219	0.0904284	0.650752	0.0816529	0.599037	0.0759695	0.686894	0.137223	0.70358	0.103503	0.613664	0.0714231
Gender ARG1..ng.ml. IGFALS..ng.ml. JUP..ng.ml.	0.75951	0.078706	0.614486	0.0977936	0.587405	0.0874188	0.744653	0.0737988	0.703546	0.0922389	0.644689	0.0380001
Hp.Status ATAD3B..ng.ml. CA2..ng.ml. KRT14..ng.ml.	0.685411	0.0902032	0.679542	0.114617	0.600485	0.0705936	0.694894	0.0863577	0.703529	0.0864449	0.61845	0.0685327
Hp.Status S100A12..pg.ml. CA2..ng.ml. KRT14..ng.ml.	0.627258	0.0961362	0.63695	0.123141	0.569466	0.0748748	0.800498	0.0969363	0.703506	0.101622	0.63863	0.0756028
Hp.Status KIF20B KRT19..ng.ml. CA2..ng.ml.	0.717489	0.101383	0.670165	0.121991	0.603942	0.0736538	0.784194	0.0894575	0.703472	0.0778836	0.637356	0.0574496
Gender Hp.Status S100A12..pg.ml. CA2..ng.ml.	0.636779	0.0952463	0.619917	0.101158	0.638379	0.0809426	0.760623	0.122815	0.703471	0.064021	0.611183	0.0811143
Hp.Status ARG1..ng.ml. CA2..ng.ml. F13A1..Âµg.ml.	0.734071	0.0842426	0.696543	0.114346	0.598325	0.0807229	0.766845	0.0678635	0.703337	0.0704242	0.64758	0.053315
KIF20B MAN2A1.ng.ml F13A1..Âµg.ml. KRT14..ng.ml.	0.726395	0.087628	0.634326	0.089806	0.624053	0.0895165	0.601605	0.0803375	0.703324	0.0608545	0.608871	0.0517354
Age HAPTOGLOBINE..g.l. LBP..ng.ml. KRT14..ng.ml.	0.730087	0.0975668	0.603567	0.123348	0.667298	0.0942627	0.601089	0.101835	0.70331	0.0950669	0.606538	0.079052
Gender Hp.Status HAPTOGLOBINE..g.l. ARG1..ng.ml.	0.760792	0.0770841	0.721581	0.0943102	0.592819	0.0828988	0.751629	0.0986113	0.703304	0.0759675	0.662328	0.0591077
Age LEPTINE..ng.ml. ARG1..ng.ml. LBP..ng.ml.	0.744839	0.0951644	0.617558	0.0895129	0.634133	0.0956399	0.682196	0.145275	0.703152	0.100672	0.60099	0.0882561
LEPTINE..ng.ml. MAN2A1.ng.ml LBP..ng.ml. F13A1..Âµg.ml.	0.742181	0.0939701	0.641793	0.0943373	0.607564	0.0913805	0.659632	0.102581	0.703105	0.0852183	0.607469	0.0769338
S100A12..pg.ml. KRT19..ng.ml. DCD..Âµg.ml. CA2..ng.ml.	0.645196	0.0936417	0.653538	0.107768	0.586362	0.0606236	0.829751	0.0706878	0.703097	0.0840597	0.638608	0.0595484
Age LEPTINE..ng.ml. KRT19..ng.ml. MAN2A1.ng.ml	0.762815	0.0925957	0.625529	0.0862047	0.602226	0.0944617	0.708582	0.120103	0.703062	0.104208	0.627424	0.0752189
LEPTINE..ng.ml. ARG1..ng.ml. JUP..ng.ml. LBP..ng.ml.	0.715343	0.0889025	0.629249	0.0974155	0.619474	0.084219	0.697891	0.100145	0.703049	0.0908543	0.59453	0.0647784
Gender S100A12..pg.ml. KIF20B LBP..ng.ml.	0.65846	0.104889	0.62005	0.114661	0.626953	0.0788754	0.660567	0.115377	0.70304	0.115398	0.559734	0.0766595
KRT19..ng.ml. MAN2A1.ng.ml ATAD3B..ng.ml. CA2..ng.ml.	0.687486	0.0899673	0.625353	0.0824361	0.613077	0.0909994	0.721673	0.103777	0.703013	0.0845423	0.616378	0.0580691
Gender ARG1..ng.ml. DCD..Âµg.ml. ATAD3B..ng.ml.	0.701697	0.0960829	0.655363	0.0874159	0.635093	0.0836309	0.726415	0.105422	0.702909	0.0785357	0.626359	0.069827
KRT19..ng.ml. IGFALS..ng.ml. JUP..ng.ml. CA2..ng.ml.	0.76365	0.0899644	0.606718	0.0875591	0.646756	0.0837527	0.73207	0.0979096	0.702863	0.10096	0.646593	0.0484055
Gender KIF20B MAN2A1.ng.ml LBP..ng.ml.	0.714276	0.112496	0.610179	0.0766102	0.602166	0.0695438	0.670113	0.110998	0.702828	0.0956731	0.580565	0.0524308
HAPTOGLOBINE..g.l. MAN2A1.ng.ml DCD..Âµg.ml. JUP..ng.ml.	0.776096	0.0841125	0.628373	0.0933318	0.598013	0.089336	0.629479	0.0904165	0.702792	0.0866806	0.632988	0.0644221
Gender Hp.Status KIF20B LBP..ng.ml.	0.691128	0.0902175	0.638994	0.0987011	0.590096	0.068354	0.700544	0.131881	0.702764	0.106011	0.611673	0.0586729
Hp.Status IGFALS..ng.ml. ATAD3B..ng.ml. CA2..ng.ml.	0.701804	0.0967935	0.672583	0.0981232	0.570245	0.0674372	0.696303	0.114455	0.702732	0.0753019	0.625437	0.0641337
Gender LEPTINE..ng.ml. MAN2A1.ng.ml CA2..ng.ml.	0.738418	0.104955	0.639852	0.114755	0.628743	0.104627	0.70165	0.130487	0.702719	0.100935	0.604773	0.0897024
IGFALS..ng.ml. CA2..ng.ml. F13A1..Âµg.ml. KRT14..ng.ml.	0.726321	0.0802519	0.642247	0.117923	0.579209	0.0693033	0.712846	0.0889184	0.702638	0.079658	0.62494	0.0579917
HAPTOGLOBINE..g.l. KIF20B ARG1..ng.ml. MAN2A1.ng.ml	0.715755	0.080143	0.630341	0.114509	0.592935	0.0738751	0.718845	0.0818019	0.702603	0.0726455	0.62011	0.052505
Hp.Status LEPTINE..ng.ml. JUP..ng.ml. CA2..ng.ml.	0.740903	0.126124	0.663798	0.0930023	0.616527	0.10499	0.780779	0.116944	0.702586	0.116694	0.634542	0.0856063
Gender ATAD3B..ng.ml. JUP..ng.ml. CA2..ng.ml.	0.706027	0.0878066	0.611003	0.103304	0.603267	0.0685173	0.696878	0.116604	0.702386	0.100089	0.630201	0.0614399
Hp.Status HAPTOGLOBINE..g.l. LBP..ng.ml. F13A1..Âµg.ml.	0.716145	0.0770976	0.633461	0.0921778	0.609278	0.0874904	0.639819	0.0975174	0.702374	0.0805417	0.615216	0.0546362
HAPTOGLOBINE..g.l. S100A12..pg.ml. KIF20B ARG1..ng.ml.	0.675277	0.0922587	0.606583	0.105864	0.609187	0.0786028	0.756403	0.0941085	0.702369	0.06572	0.610448	0.0568727
Age MAN2A1.ng.ml ATAD3B..ng.ml. F13A1..Âµg.ml.	0.75562	0.0986991	0.633651	0.107765	0.628243	0.0849755	0.628833	0.11011	0.702277	0.10243	0.640033	0.0676351
Gender HAPTOGLOBINE..g.l. MAN2A1.ng.ml JUP..ng.ml.	0.740387	0.0898585	0.610327	0.0917828	0.640481	0.0866047	0.662398	0.0982617	0.702273	0.0999639	0.614397	0.0712995
Hp.Status HAPTOGLOBINE..g.l. ARG1..ng.ml. MAN2A1.ng.ml	0.776297	0.0775886	0.746359	0.0965703	0.601187	0.0885337	0.707599	0.0825092	0.70216	0.0787095	0.661159	0.0639733
Hp.Status MAN2A1.ng.ml LBP..ng.ml. KRT14..ng.ml.	0.715876	0.104002	0.662305	0.102413	0.600364	0.0688664	0.66796	0.0947807	0.702155	0.0714799	0.617216	0.0870516
Gender KRT19..ng.ml. ARG1..ng.ml. KRT14..ng.ml.	0.681191	0.0859228	0.679304	0.118824	0.631517	0.102366	0.749345	0.0856447	0.702087	0.0749736	0.657012	0.0609171
Hp.Status IGFALS..ng.ml. JUP..ng.ml. CA2..ng.ml.	0.776096	0.074126	0.649735	0.100883	0.592437	0.0774864	0.694599	0.0873366	0.702077	0.0855174	0.655437	0.0532395
Age LEPTINE..ng.ml. S100A12..pg.ml. MAN2A1.ng.ml	0.732536	0.100299	0.617656	0.0859493	0.595393	0.0889379	0.693148	0.123305	0.702064	0.111329	0.60922	0.0848759
HAPTOGLOBINE..g.l. S100A12..pg.ml. MAN2A1.ng.ml KRT14..ng.ml.	0.676856	0.0908838	0.643311	0.0929172	0.606751	0.0968382	0.679097	0.0911386	0.702024	0.0683259	0.607677	0.0657873
LEPTINE..ng.ml. KIF20B ARG1..ng.ml. LBP..ng.ml.	0.675727	0.0977155	0.627095	0.115899	0.626514	0.105142	0.669844	0.131971	0.702006	0.0991466	0.591202	0.06558
Hp.Status MAN2A1.ng.ml DCD..Âµg.ml. LBP..ng.ml.	0.71877	0.0959691	0.611904	0.0913066	0.598659	0.0695865	0.683367	0.106314	0.701988	0.0835813	0.62754	0.061036
KRT19..ng.ml. ATAD3B..ng.ml. CA2..ng.ml. KRT14..ng.ml.	0.653897	0.0807473	0.620722	0.104699	0.595585	0.0795547	0.700213	0.0920815	0.701902	0.0983415	0.598735	0.0542745
Age HAPTOGLOBINE..g.l. S100A12..pg.ml. KRT14..ng.ml.	0.729597	0.0989884	0.637819	0.102008	0.636171	0.0943543	0.630686	0.0957605	0.701896	0.0860815	0.637222	0.0657124
Hp.Status ARG1..ng.ml. IGFALS..ng.ml. KRT14..ng.ml.	0.689911	0.084067	0.741623	0.122789	0.622373	0.0786691	0.70289	0.0695405	0.701894	0.0760705	0.673558	0.0759927
Age S100A12..pg.ml. IGFALS..ng.ml. KRT14..ng.ml.	0.683796	0.0926879	0.620398	0.0835704	0.661042	0.0642833	0.594314	0.0723804	0.701879	0.0850347	0.555405	0.0699399
ARG1..ng.ml. ATAD3B..ng.ml. LBP..ng.ml. F13A1..Âµg.ml.	0.743202	0.0799639	0.61708	0.0960076	0.606601	0.0779044	0.638885	0.103975	0.701861	0.0863838	0.606527	0.0606498
Age KRT19..ng.ml. DCD..Âµg.ml. CA2..ng.ml.	0.719226	0.0776103	0.619389	0.079356	0.647776	0.0823278	0.722102	0.10624	0.701811	0.0666611	0.638202	0.0598235
HAPTOGLOBINE..g.l. DCD..Âµg.ml. LBP..ng.ml. KRT14..ng.ml.	0.683	0.0872683	0.613037	0.0954196	0.612329	0.0867537	0.602917	0.0808858	0.701803	0.0767422	0.589883	0.0692472
Gender Hp.Status LEPTINE..ng.ml. ARG1..ng.ml.	0.766768	0.0894101	0.710642	0.115973	0.601499	0.100266	0.728144	0.115231	0.701781	0.0917566	0.65967	0.0809514
LEPTINE..ng.ml. S100A12..pg.ml. ARG1..ng.ml. LBP..ng.ml.	0.685893	0.107904	0.614176	0.0938773	0.644467	0.0948749	0.683099	0.122312	0.701712	0.102496	0.568946	0.0776536
Hp.Status S100A12..pg.ml. ARG1..ng.ml. MAN2A1.ng.ml	0.714932	0.0871868	0.715236	0.0963853	0.582639	0.0741863	0.717834	0.0846882	0.701498	0.0698091	0.651399	0.0605517
Age HAPTOGLOBINE..g.l. ARG1..ng.ml. ATAD3B..ng.ml.	0.751474	0.0864633	0.644767	0.0831142	0.620463	0.0856614	0.672405	0.125743	0.701491	0.0990854	0.617192	0.0677123
S100A12..pg.ml. MAN2A1.ng.ml JUP..ng.ml. KRT14..ng.ml.	0.7217	0.0864633	0.614208	0.0836521	0.590303	0.082131	0.646681	0.109874	0.701365	0.0780711	0.593331	0.0681666
LEPTINE..ng.ml. KIF20B MAN2A1.ng.ml LBP..ng.ml.	0.748564	0.0907239	0.678662	0.11447	0.605891	0.0795195	0.640767	0.107003	0.701307	0.0928213	0.599314	0.0667345
ARG1..ng.ml. MAN2A1.ng.ml IGFALS..ng.ml. F13A1..Âµg.ml.	0.703731	0.0982099	0.619206	0.098817	0.582434	0.0669459	0.741077	0.072487	0.701211	0.0724035	0.626448	0.0556671
HAPTOGLOBINE..g.l. S100A12..pg.ml. KIF20B JUP..ng.ml.	0.692752	0.0952783	0.629879	0.102798	0.602856	0.101498	0.670639	0.0939647	0.701178	0.0729551	0.596188	0.0610465
Gender S100A12..pg.ml. ARG1..ng.ml. DCD..Âµg.ml.	0.673985	0.0782383	0.64992	0.113008	0.639705	0.104532	0.733944	0.0992342	0.701132	0.0792463	0.610526	0.0744716
Hp.Status HAPTOGLOBINE..g.l. ARG1..ng.ml. JUP..ng.ml.	0.735314	0.0842679	0.6636	0.0936543	0.605813	0.0897064	0.707825	0.113225	0.701112	0.0552408	0.612712	0.0599485
Hp.Status LEPTINE..ng.ml. MAN2A1.ng.ml LBP..ng.ml.	0.767669	0.0939859	0.68803	0.0999559	0.598006	0.0752799	0.680337	0.116915	0.701108	0.111264	0.633321	0.0637646
Hp.Status HAPTOGLOBINE..g.l. LBP..ng.ml. KRT14..ng.ml.	0.693996	0.0934483	0.698771	0.0986731	0.607324	0.0940748	0.64411	0.0839774	0.701023	0.0695266	0.627847	0.0660938
LEPTINE..ng.ml. S100A12..pg.ml. KIF20B KRT19..ng.ml.	0.762517	0.0907463	0.650632	0.0969436	0.609922	0.0914141	0.719534	0.0842071	0.701014	0.0812726	0.624242	0.06993
ARG1..ng.ml. IGFALS..ng.ml. DCD..Âµg.ml. KRT14..ng.ml.	0.64601	0.0871776	0.638186	0.112472	0.642912	0.0716121	0.713315	0.0807704	0.701009	0.0896084	0.628895	0.0797049
HAPTOGLOBINE..g.l. LBP..ng.ml. F13A1..Âµg.ml. KRT14..ng.ml.	0.695528	0.0950659	0.642392	0.109522	0.602214	0.0878001	0.631458	0.0994969	0.700972	0.0815329	0.606873	0.0657098
HAPTOGLOBINE..g.l. LEPTINE..ng.ml. JUP..ng.ml. F13A1..Âµg.ml.	0.712358	0.101317	0.634599	0.093433	0.661102	0.138406	0.68704	0.0862412	0.70091	0.0872505	0.596633	0.0794236
Hp.Status LEPTINE..ng.ml. DCD..Âµg.ml. CA2..ng.ml.	0.71466	0.114659	0.677119	0.0919116	0.615239	0.0950841	0.791509	0.130223	0.700888	0.1035	0.644574	0.0769316
ARG1..ng.ml. IGFALS..ng.ml. JUP..ng.ml. F13A1..Âµg.ml.	0.748172	0.0887124	0.613765	0.0782844	0.59421	0.0732911	0.700142	0.0766027	0.700873	0.0900888	0.632501	0.0515228
Age MAN2A1.ng.ml JUP..ng.ml. KRT14..ng.ml.	0.769136	0.0939663	0.62369	0.088946	0.678324	0.0850981	0.65563	0.100758	0.700808	0.111776	0.649555	0.0744278
HAPTOGLOBINE..g.l. LEPTINE..ng.ml. S100A12..pg.ml. ARG1..ng.ml.	0.721149	0.0944215	0.658239	0.0885167	0.63289	0.0919221	0.751008	0.103431	0.700752	0.0899354	0.622886	0.0876546
Age HAPTOGLOBINE..g.l. MAN2A1.ng.ml IGFALS..ng.ml.	0.732053	0.112223	0.609674	0.0877897	0.667226	0.106807	0.653284	0.111562	0.700683	0.0948972	0.61	0.0783967
LEPTINE..ng.ml. KRT19..ng.ml. ARG1..ng.ml. LBP..ng.ml.	0.70545	0.104567	0.62548	0.0982454	0.620254	0.0909399	0.680043	0.112981	0.700613	0.0889886	0.586151	0.0649917
KRT19..ng.ml. ARG1..ng.ml. ATAD3B..ng.ml. LBP..ng.ml.	0.724028	0.0974685	0.617287	0.10556	0.602212	0.0685031	0.6293	0.0949986	0.700578	0.104775	0.59763	0.0601026
Age Gender ATAD3B..ng.ml. F13A1..Âµg.ml.	0.75688	0.0886684	0.656508	0.0862347	0.597378	0.0749347	0.655417	0.097517	0.700566	0.0812383	0.644339	0.0719811
Age S100A12..pg.ml. JUP..ng.ml. CA2..ng.ml.	0.734006	0.0732587	0.639787	0.104488	0.612754	0.0848003	0.761356	0.1209	0.70054	0.0862843	0.657796	0.0585637
Hp.Status HAPTOGLOBINE..g.l. IGFALS..ng.ml. JUP..ng.ml.	0.756367	0.0847244	0.655469	0.111313	0.618279	0.0965758	0.629661	0.113545	0.700535	0.0785354	0.635371	0.065565
HAPTOGLOBINE..g.l. KRT19..ng.ml. IGFALS..ng.ml. JUP..ng.ml.	0.759895	0.0968556	0.617475	0.0991781	0.602698	0.0832455	0.63577	0.114971	0.700509	0.0858599	0.610621	0.069011
Age KIF20B KRT19..ng.ml. KRT14..ng.ml.	0.747776	0.0730656	0.598122	0.111301	0.683945	0.0887609	0.606358	0.0883162	0.700442	0.0768465	0.623147	0.0540435
Age Gender ATAD3B..ng.ml. KRT14..ng.ml.	0.724389	0.0888271	0.602567	0.107081	0.612316	0.0906357	0.659774	0.0961309	0.700348	0.0783319	0.617456	0.07774
Age Gender Hp.Status JUP..ng.ml.	0.814978	0.0836796	0.635395	0.0922965	0.658408	0.0932869	0.648022	0.104718	0.700283	0.089771	0.655565	0.0665569
S100A12..pg.ml. DCD..Âµg.ml. CA2..ng.ml. KRT14..ng.ml.	0.587263	0.0749618	0.636861	0.104746	0.576504	0.0794179	0.821265	0.0983805	0.700281	0.0841624	0.621497	0.0626073
HAPTOGLOBINE..g.l. KRT19..ng.ml. MAN2A1.ng.ml JUP..ng.ml.	0.776896	0.0955376	0.615347	0.102481	0.614285	0.0900848	0.646453	0.0850134	0.700256	0.075971	0.619095	0.0524709
Gender ARG1..ng.ml. DCD..Âµg.ml. KRT14..ng.ml.	0.672342	0.093948	0.638065	0.110691	0.58584	0.0795276	0.760802	0.0861119	0.700215	0.0905956	0.61949	0.079136
Gender S100A12..pg.ml. CA2..ng.ml. F13A1..Âµg.ml.	0.644727	0.0986324	0.619944	0.0881826	0.635133	0.0750208	0.744881	0.102461	0.70015	0.0918016	0.595331	0.0810681
Hp.Status MAN2A1.ng.ml ATAD3B..ng.ml. JUP..ng.ml.	0.759647	0.0998846	0.659116	0.114154	0.602782	0.070895	0.657443	0.10435	0.700147	0.0827979	0.653176	0.0709905
LEPTINE..ng.ml. ARG1..ng.ml. MAN2A1.ng.ml F13A1..Âµg.ml.	0.74982	0.105578	0.650903	0.112186	0.623169	0.101651	0.697517	0.107925	0.700109	0.0812996	0.634746	0.0772388
Gender HAPTOGLOBINE..g.l. JUP..ng.ml. LBP..ng.ml.	0.70375	0.0994746	0.617119	0.118395	0.602926	0.0872326	0.686706	0.131011	0.70009	0.111175	0.586738	0.0860912
Hp.Status LEPTINE..ng.ml. CA2..ng.ml. KRT14..ng.ml.	0.705366	0.120763	0.692384	0.101842	0.595146	0.0749679	0.798597	0.121646	0.700044	0.11594	0.658856	0.0799664
Gender Hp.Status ARG1..ng.ml. F13A1..Âµg.ml.	0.804176	0.0621292	0.732627	0.109225	0.586865	0.0754641	0.806407	0.0820776	0.700033	0.0727825	0.710633	0.0396926
Age S100A12..pg.ml. KIF20B F13A1..Âµg.ml.	0.730961	0.0924116	0.629182	0.109327	0.679655	0.0922265	0.597467	0.0831956	0.699987	0.076546	0.596826	0.0565777
HAPTOGLOBINE..g.l. KRT19..ng.ml. ARG1..ng.ml. IGFALS..ng.ml.	0.670009	0.0881277	0.611728	0.0931939	0.597692	0.0722291	0.662368	0.115764	0.699915	0.0746712	0.587322	0.0752469
Gender HAPTOGLOBINE..g.l. DCD..Âµg.ml. LBP..ng.ml.	0.695358	0.0917189	0.599275	0.082647	0.606762	0.0917363	0.696765	0.143186	0.699891	0.110242	0.577662	0.0740475
Hp.Status HAPTOGLOBINE..g.l. JUP..ng.ml. LBP..ng.ml.	0.731712	0.0732112	0.643532	0.0962042	0.593443	0.0986923	0.644036	0.0844052	0.69988	0.0803623	0.609153	0.0524651
Gender HAPTOGLOBINE..g.l. ARG1..ng.ml. KRT14..ng.ml.	0.694245	0.0914475	0.681346	0.129442	0.601675	0.0944301	0.74855	0.0932811	0.699871	0.0967408	0.629181	0.0724878
KIF20B KRT19..ng.ml. MAN2A1.ng.ml KRT14..ng.ml.	0.720637	0.102582	0.639276	0.0926571	0.603418	0.0808883	0.625722	0.0981597	0.699862	0.0673926	0.606854	0.081718
Hp.Status HAPTOGLOBINE..g.l. LEPTINE..ng.ml. S100A12..pg.ml.	0.782307	0.0929263	0.739024	0.104383	0.636905	0.094648	0.741099	0.0831182	0.699807	0.0753393	0.67998	0.0728514
HAPTOGLOBINE..g.l. S100A12..pg.ml. ARG1..ng.ml. KRT14..ng.ml.	0.653506	0.0984292	0.648562	0.13204	0.6221	0.105717	0.749177	0.0939317	0.6998	0.0756142	0.627085	0.078316
KRT19..ng.ml. ARG1..ng.ml. IGFALS..ng.ml. JUP..ng.ml.	0.730833	0.111332	0.616046	0.107625	0.630774	0.0851842	0.692436	0.0838322	0.699634	0.0695108	0.625725	0.0529855
S100A12..pg.ml. MAN2A1.ng.ml DCD..Âµg.ml. LBP..ng.ml.	0.69852	0.0908355	0.624047	0.105824	0.630817	0.112985	0.695966	0.0945926	0.699624	0.0691754	0.621017	0.0672711
Hp.Status MAN2A1.ng.ml ATAD3B..ng.ml. LBP..ng.ml.	0.713597	0.0933318	0.654797	0.104004	0.608924	0.0741427	0.663228	0.0974785	0.699555	0.0796727	0.609915	0.0734619
HAPTOGLOBINE..g.l. IGFALS..ng.ml. ATAD3B..ng.ml. LBP..ng.ml.	0.750187	0.0752261	0.633926	0.104235	0.602454	0.0752395	0.62216	0.101417	0.699494	0.0868343	0.595294	0.0597137
ARG1..ng.ml. DCD..Âµg.ml. JUP..ng.ml. F13A1..Âµg.ml.	0.736853	0.0749129	0.619797	0.097742	0.593452	0.073686	0.741431	0.0715402	0.699486	0.06972	0.631663	0.0564948
HAPTOGLOBINE..g.l. KIF20B JUP..ng.ml. F13A1..Âµg.ml.	0.717949	0.0839128	0.626471	0.105814	0.617326	0.0935109	0.655059	0.0933354	0.699481	0.0855489	0.587207	0.0681192
Gender Hp.Status ARG1..ng.ml. JUP..ng.ml.	0.768972	0.0891855	0.67436	0.112814	0.585431	0.0821303	0.734273	0.0755825	0.699445	0.0802456	0.654642	0.0615065
ARG1..ng.ml. DCD..Âµg.ml. JUP..ng.ml. KRT14..ng.ml.	0.716551	0.0811038	0.628184	0.124136	0.648582	0.0964698	0.746738	0.0752471	0.69942	0.0755004	0.645819	0.0795045
Hp.Status ATAD3B..ng.ml. LBP..ng.ml. F13A1..Âµg.ml.	0.748713	0.0897756	0.65608	0.102232	0.603459	0.10058	0.624719	0.0792874	0.69942	0.0846482	0.60954	0.0748764
S100A12..pg.ml. ATAD3B..ng.ml. JUP..ng.ml. CA2..ng.ml.	0.730717	0.0876548	0.644943	0.0960419	0.607693	0.0861599	0.767267	0.102378	0.699389	0.0866718	0.642198	0.0536337
Age Hp.Status KRT19..ng.ml. KRT14..ng.ml.	0.815486	0.0701236	0.75546	0.0899002	0.699248	0.0807472	0.594206	0.0830633	0.699381	0.0708963	0.707909	0.0467685
Gender KRT19..ng.ml. ATAD3B..ng.ml. CA2..ng.ml.	0.650889	0.0803168	0.600541	0.0937457	0.607293	0.101363	0.698831	0.122461	0.69935	0.0918466	0.585828	0.0649435
KIF20B MAN2A1.ng.ml IGFALS..ng.ml. JUP..ng.ml.	0.777372	0.0866108	0.595845	0.083269	0.625623	0.0948894	0.640633	0.0969766	0.699322	0.0922422	0.62587	0.0628745
Gender Hp.Status KRT19..ng.ml. CA2..ng.ml.	0.680154	0.0952952	0.66832	0.0982378	0.582418	0.0588448	0.723297	0.105545	0.699312	0.0674836	0.624818	0.0572702
HAPTOGLOBINE..g.l. S100A12..pg.ml. IGFALS..ng.ml. JUP..ng.ml.	0.712991	0.0739094	0.628374	0.0953232	0.590849	0.08874	0.665424	0.0986555	0.699276	0.0876717	0.613621	0.0629394
Age Gender DCD..Âµg.ml. JUP..ng.ml.	0.769372	0.0842184	0.629726	0.0907511	0.645603	0.0910431	0.677899	0.0834582	0.699216	0.0878283	0.649619	0.0631511
MAN2A1.ng.ml JUP..ng.ml. LBP..ng.ml. KRT14..ng.ml.	0.736044	0.0977138	0.614273	0.109366	0.59466	0.0779392	0.680742	0.0981329	0.699188	0.0689767	0.614595	0.0717536
Age Gender ATAD3B..ng.ml. JUP..ng.ml.	0.776409	0.0926068	0.615493	0.0892358	0.614467	0.0912922	0.636604	0.104857	0.699163	0.0853854	0.636406	0.068185
Age Gender LEPTINE..ng.ml. IGFALS..ng.ml.	0.743952	0.0858698	0.623777	0.0822399	0.602885	0.0994148	0.683989	0.117375	0.69916	0.10192	0.60005	0.079742
Hp.Status JUP..ng.ml. F13A1..Âµg.ml. KRT14..ng.ml.	0.764853	0.0835532	0.690846	0.113121	0.640057	0.0946073	0.624259	0.0924817	0.699101	0.0733477	0.654558	0.0710092
HAPTOGLOBINE..g.l. IGFALS..ng.ml. ATAD3B..ng.ml. JUP..ng.ml.	0.732202	0.0802861	0.617279	0.0941266	0.596313	0.0752637	0.624229	0.0880872	0.699075	0.0617571	0.611271	0.0608041
Age S100A12..pg.ml. ARG1..ng.ml. DCD..Âµg.ml.	0.722036	0.0764366	0.64417	0.121083	0.603544	0.0791406	0.698241	0.108218	0.69903	0.085439	0.64274	0.0731406
Gender S100A12..pg.ml. ARG1..ng.ml. ATAD3B..ng.ml.	0.690717	0.098552	0.638108	0.102297	0.686236	0.106145	0.664024	0.106993	0.69903	0.111941	0.577497	0.0799086
Age Gender JUP..ng.ml. KRT14..ng.ml.	0.760213	0.0955058	0.624584	0.107169	0.657332	0.088293	0.661605	0.0998789	0.698957	0.0947122	0.649841	0.0701606
HAPTOGLOBINE..g.l. LEPTINE..ng.ml. KIF20B LBP..ng.ml.	0.68741	0.0905069	0.683534	0.12552	0.632278	0.110312	0.635824	0.10191	0.698905	0.0941629	0.568152	0.0626202
Gender Hp.Status IGFALS..ng.ml. CA2..ng.ml.	0.729391	0.0848075	0.626164	0.108439	0.577398	0.0627308	0.730963	0.0999682	0.698896	0.0757328	0.648906	0.0607722
HAPTOGLOBINE..g.l. KIF20B KRT19..ng.ml. LBP..ng.ml.	0.713633	0.0804235	0.600311	0.100272	0.602585	0.0745204	0.624965	0.0903347	0.698882	0.0924113	0.574169	0.0562039
Age Hp.Status S100A12..pg.ml. MAN2A1.ng.ml	0.733359	0.0834793	0.6542	0.103656	0.660181	0.0850536	0.616878	0.103035	0.69885	0.0749639	0.619894	0.0695177
Gender KRT19..ng.ml. ARG1..ng.ml. MAN2A1.ng.ml	0.673602	0.101802	0.646247	0.0991387	0.621316	0.0683725	0.778467	0.0731058	0.6988	0.080608	0.654263	0.0594239
LEPTINE..ng.ml. S100A12..pg.ml. ARG1..ng.ml. KRT14..ng.ml.	0.689512	0.104517	0.697144	0.100541	0.614613	0.0853794	0.710297	0.131453	0.698793	0.091688	0.618002	0.0884783
S100A12..pg.ml. IGFALS..ng.ml. JUP..ng.ml. CA2..ng.ml.	0.716787	0.0803425	0.653886	0.0876864	0.644261	0.0956639	0.809739	0.100032	0.69861	0.0858973	0.659241	0.0640104
KIF20B KRT19..ng.ml. DCD..Âµg.ml. CA2..ng.ml.	0.690889	0.0896023	0.62656	0.0906902	0.598322	0.0709641	0.795847	0.0924913	0.698453	0.0931207	0.620984	0.0533056
Age KIF20B MAN2A1.ng.ml KRT14..ng.ml.	0.736009	0.111554	0.618578	0.0981414	0.67269	0.108413	0.65274	0.1062	0.698414	0.105648	0.61987	0.0878892
S100A12..pg.ml. ARG1..ng.ml. LBP..ng.ml. F13A1..Âµg.ml.	0.695107	0.0888064	0.605649	0.0932927	0.587678	0.0754259	0.726575	0.104976	0.698353	0.100211	0.612308	0.0693287
Age IGFALS..ng.ml. ATAD3B..ng.ml. JUP..ng.ml.	0.780944	0.0893837	0.596927	0.089636	0.626365	0.0897579	0.63305	0.100121	0.698329	0.0805111	0.620959	0.0577738
Age Gender DCD..Âµg.ml. ATAD3B..ng.ml.	0.738857	0.0730766	0.615574	0.103376	0.625534	0.082825	0.676678	0.101875	0.698213	0.0859908	0.641722	0.0741591
Gender LEPTINE..ng.ml. DCD..Âµg.ml. CA2..ng.ml.	0.700215	0.113876	0.657162	0.0889033	0.635158	0.110077	0.729436	0.128267	0.698179	0.115583	0.601499	0.0994539
LEPTINE..ng.ml. ARG1..ng.ml. LBP..ng.ml. KRT14..ng.ml.	0.68991	0.09855	0.652498	0.113368	0.610797	0.0864703	0.660756	0.118428	0.6981	0.0914914	0.601308	0.0616302
KIF20B ARG1..ng.ml. JUP..ng.ml. KRT14..ng.ml.	0.710368	0.0882108	0.645818	0.111559	0.58303	0.0753979	0.724088	0.071541	0.698018	0.0690903	0.611721	0.0718495
Age Hp.Status ATAD3B..ng.ml. F13A1..Âµg.ml.	0.767928	0.0845649	0.684006	0.0867012	0.629274	0.0783056	0.621442	0.103729	0.697964	0.0874563	0.626832	0.0766459
Gender MAN2A1.ng.ml LBP..ng.ml. KRT14..ng.ml.	0.697349	0.108605	0.61721	0.106425	0.574332	0.0744717	0.699632	0.124191	0.697895	0.0726835	0.601221	0.0687776
LEPTINE..ng.ml. S100A12..pg.ml. MAN2A1.ng.ml F13A1..Âµg.ml.	0.734048	0.114907	0.659685	0.112041	0.609913	0.0907555	0.686742	0.11786	0.697892	0.0848295	0.629181	0.0698829
Gender S100A12..pg.ml. IGFALS..ng.ml. CA2..ng.ml.	0.649274	0.112415	0.600802	0.089581	0.593837	0.054838	0.746248	0.122944	0.697734	0.0780527	0.618843	0.075735
Age KRT19..ng.ml. F13A1..Âµg.ml. KRT14..ng.ml.	0.783238	0.0720009	0.645212	0.0991796	0.702896	0.0757022	0.627768	0.0929101	0.697732	0.0634457	0.6655	0.0652465
KIF20B JUP..ng.ml. CA2..ng.ml. KRT14..ng.ml.	0.672697	0.0820233	0.645794	0.10411	0.581935	0.0725287	0.796833	0.0975187	0.697727	0.0835628	0.62828	0.0679343
HAPTOGLOBINE..g.l. LEPTINE..ng.ml. S100A12..pg.ml. F13A1..Âµg.ml.	0.738193	0.0963866	0.66179	0.111462	0.618629	0.0997727	0.741569	0.0922746	0.697648	0.0819876	0.632453	0.0671794
IGFALS..ng.ml. JUP..ng.ml. F13A1..Âµg.ml. KRT14..ng.ml.	0.761972	0.085587	0.612805	0.102102	0.644756	0.100383	0.611157	0.0975806	0.697623	0.0807325	0.635815	0.0698481
Hp.Status DCD..Âµg.ml. ATAD3B..ng.ml. CA2..ng.ml.	0.707846	0.0920252	0.642215	0.118267	0.612722	0.100707	0.703844	0.0953238	0.697561	0.0890187	0.63909	0.0674251
Age HAPTOGLOBINE..g.l. IGFALS..ng.ml. JUP..ng.ml.	0.763165	0.0780398	0.607308	0.0984147	0.645527	0.0880016	0.632793	0.114347	0.697509	0.107853	0.616101	0.0784492
KIF20B DCD..Âµg.ml. CA2..ng.ml. KRT14..ng.ml.	0.622156	0.0918196	0.631776	0.111863	0.592699	0.0728593	0.788809	0.0945115	0.697394	0.0892317	0.623732	0.0706877
Hp.Status IGFALS..ng.ml. CA2..ng.ml. F13A1..Âµg.ml.	0.748767	0.0791963	0.681955	0.0944506	0.556811	0.0654456	0.692545	0.0809254	0.697388	0.0731577	0.645408	0.05602
Age LEPTINE..ng.ml. IGFALS..ng.ml. F13A1..Âµg.ml.	0.74434	0.0825374	0.64579	0.102105	0.600194	0.0887604	0.67251	0.108508	0.697222	0.108758	0.61492	0.0675925
Gender DCD..Âµg.ml. ATAD3B..ng.ml. LBP..ng.ml.	0.722664	0.0747461	0.606781	0.0873672	0.599584	0.07657	0.660996	0.118407	0.697069	0.108524	0.581619	0.0708142
Gender LEPTINE..ng.ml. ARG1..ng.ml. MAN2A1.ng.ml	0.727144	0.119138	0.639374	0.0944816	0.615074	0.10082	0.695475	0.113936	0.697058	0.0871886	0.623792	0.0666319
Gender Hp.Status CA2..ng.ml. KRT14..ng.ml.	0.672942	0.0877412	0.653647	0.115688	0.582681	0.0783709	0.733599	0.100044	0.696977	0.0713937	0.632002	0.0688536
Age S100A12..pg.ml. IGFALS..ng.ml. ATAD3B..ng.ml.	0.723489	0.0803685	0.614296	0.0821714	0.613843	0.087744	0.660548	0.107259	0.696904	0.103957	0.596261	0.0717389
IGFALS..ng.ml. DCD..Âµg.ml. JUP..ng.ml. F13A1..Âµg.ml.	0.772679	0.0739066	0.611859	0.101821	0.627166	0.066617	0.678864	0.0939652	0.696881	0.0894516	0.641477	0.0631451
S100A12..pg.ml. ARG1..ng.ml. IGFALS..ng.ml. DCD..Âµg.ml.	0.662981	0.0942908	0.643559	0.101157	0.625721	0.0776605	0.739039	0.0785262	0.696788	0.0825713	0.633826	0.0669005
Age Gender MAN2A1.ng.ml ATAD3B..ng.ml.	0.746906	0.0961366	0.631699	0.0900956	0.603296	0.0651182	0.678028	0.109599	0.696761	0.0905107	0.637588	0.0796055
Age HAPTOGLOBINE..g.l. KIF20B IGFALS..ng.ml.	0.732123	0.088177	0.605096	0.0938804	0.651747	0.0952616	0.662393	0.101765	0.696745	0.0833495	0.602689	0.0752385
HAPTOGLOBINE..g.l. S100A12..pg.ml. JUP..ng.ml. LBP..ng.ml.	0.706105	0.0857598	0.59365	0.0793776	0.605764	0.085806	0.66387	0.0845502	0.696673	0.0826037	0.590364	0.055498
HAPTOGLOBINE..g.l. KRT19..ng.ml. IGFALS..ng.ml. LBP..ng.ml.	0.745207	0.0779729	0.595751	0.0819597	0.603886	0.0866495	0.635992	0.0921084	0.696662	0.0935179	0.58524	0.0568522
Gender KRT19..ng.ml. CA2..ng.ml. KRT14..ng.ml.	0.613216	0.0883155	0.61085	0.0963372	0.595291	0.0696807	0.722227	0.11145	0.696651	0.065023	0.589737	0.0693812
Gender DCD..Âµg.ml. CA2..ng.ml. LBP..ng.ml.	0.692411	0.0754072	0.619565	0.102028	0.596361	0.0793478	0.743926	0.120866	0.696602	0.114209	0.612819	0.0643505
KRT19..ng.ml. ARG1..ng.ml. DCD..Âµg.ml. JUP..ng.ml.	0.724975	0.106284	0.614478	0.0886268	0.610792	0.0947919	0.737562	0.0756199	0.696594	0.07977	0.627697	0.0496312
IGFALS..ng.ml. DCD..Âµg.ml. CA2..ng.ml. F13A1..Âµg.ml.	0.719877	0.0785771	0.639527	0.0912411	0.591738	0.0676808	0.723951	0.0967257	0.696552	0.0773471	0.631757	0.0551427
Hp.Status ATAD3B..ng.ml. JUP..ng.ml. F13A1..Âµg.ml.	0.779531	0.0875166	0.689497	0.100704	0.628028	0.105789	0.623775	0.0946141	0.696479	0.110287	0.634291	0.0788732
Age Hp.Status MAN2A1.ng.ml JUP..ng.ml.	0.812172	0.0890803	0.641574	0.102419	0.675306	0.107429	0.627597	0.080344	0.696457	0.108694	0.661681	0.0686197
Age Hp.Status IGFALS..ng.ml. JUP..ng.ml.	0.801277	0.0888458	0.624916	0.101671	0.689404	0.0867297	0.591403	0.0738551	0.696453	0.0956664	0.638124	0.0655603
HAPTOGLOBINE..g.l. KRT19..ng.ml. LBP..ng.ml. F13A1..Âµg.ml.	0.729113	0.0903311	0.604425	0.0852384	0.592591	0.0732454	0.636751	0.0975881	0.69635	0.0852521	0.573328	0.0604589
Age LEPTINE..ng.ml. ATAD3B..ng.ml. CA2..ng.ml.	0.731564	0.0861472	0.674373	0.097714	0.604183	0.099087	0.706963	0.116889	0.696309	0.0970691	0.597325	0.0888681
Gender KRT19..ng.ml. DCD..Âµg.ml. CA2..ng.ml.	0.650982	0.0950909	0.62447	0.0882363	0.595874	0.0803785	0.735754	0.0990994	0.696299	0.0714043	0.613188	0.0534485
Age Hp.Status KIF20B MAN2A1.ng.ml	0.793883	0.0888353	0.690679	0.107992	0.671242	0.117118	0.620487	0.0907972	0.696266	0.105803	0.642766	0.0715389
Age IGFALS..ng.ml. DCD..Âµg.ml. ATAD3B..ng.ml.	0.731521	0.0773733	0.601116	0.0956742	0.642328	0.0887809	0.652024	0.107634	0.696203	0.0941909	0.633574	0.0671411
KRT19..ng.ml. MAN2A1.ng.ml DCD..Âµg.ml. LBP..ng.ml.	0.72197	0.0807438	0.600584	0.0830156	0.615124	0.0765719	0.693933	0.105152	0.696177	0.0687392	0.630659	0.0623221
Age HAPTOGLOBINE..g.l. JUP..ng.ml. LBP..ng.ml.	0.759105	0.0916594	0.605742	0.121275	0.643579	0.105693	0.614949	0.105119	0.696157	0.0874636	0.606197	0.0631485
Gender JUP..ng.ml. CA2..ng.ml. KRT14..ng.ml.	0.678698	0.0917309	0.612984	0.103011	0.600737	0.0778544	0.735296	0.0937488	0.695902	0.0665833	0.623216	0.0739751
Hp.Status ARG1..ng.ml. JUP..ng.ml. KRT14..ng.ml.	0.743048	0.0917579	0.70712	0.121837	0.619007	0.0861122	0.744695	0.0746556	0.695806	0.0588791	0.671463	0.0720501
Gender HAPTOGLOBINE..g.l. KRT19..ng.ml. LBP..ng.ml.	0.69724	0.0751683	0.600626	0.0696082	0.590791	0.0809982	0.68256	0.127115	0.695747	0.0991142	0.562115	0.0773318
S100A12..pg.ml. KIF20B ARG1..ng.ml. DCD..Âµg.ml.	0.647962	0.0948511	0.637818	0.122343	0.589863	0.0713138	0.760423	0.0832783	0.695663	0.095133	0.609683	0.0651931
Gender KRT19..ng.ml. ARG1..ng.ml. JUP..ng.ml.	0.724883	0.0906099	0.615829	0.108447	0.59091	0.0787327	0.705879	0.0889117	0.695541	0.0857614	0.612569	0.0513166
KIF20B MAN2A1.ng.ml DCD..Âµg.ml. JUP..ng.ml.	0.764772	0.0923758	0.626074	0.0976139	0.593064	0.0659793	0.664519	0.0827152	0.695442	0.0889114	0.638274	0.0643458
LEPTINE..ng.ml. MAN2A1.ng.ml LBP..ng.ml. KRT14..ng.ml.	0.719234	0.10703	0.656597	0.110898	0.602063	0.0847042	0.661544	0.110368	0.695427	0.0901926	0.609462	0.0766286
S100A12..pg.ml. DCD..Âµg.ml. CA2..ng.ml. F13A1..Âµg.ml.	0.655057	0.0975192	0.670057	0.104949	0.57441	0.0725516	0.824238	0.0750253	0.69541	0.079717	0.642665	0.0573739
Age DCD..Âµg.ml. ATAD3B..ng.ml. KRT14..ng.ml.	0.711699	0.0923998	0.593273	0.113218	0.663751	0.090056	0.653112	0.109176	0.695392	0.0909319	0.621242	0.0755593
MAN2A1.ng.ml ATAD3B..ng.ml. LBP..ng.ml. F13A1..Âµg.ml.	0.729111	0.0911391	0.624492	0.0816083	0.627865	0.0782802	0.658012	0.0903394	0.69539	0.083619	0.624593	0.0702943
S100A12..pg.ml. IGFALS..ng.ml. DCD..Âµg.ml. CA2..ng.ml.	0.657557	0.0854967	0.655273	0.0965716	0.629551	0.11124	0.812395	0.0956137	0.695314	0.0874121	0.655001	0.0619114
HAPTOGLOBINE..g.l. KRT19..ng.ml. JUP..ng.ml. F13A1..Âµg.ml.	0.754634	0.0894546	0.592336	0.0908364	0.622151	0.100342	0.6507	0.111537	0.69528	0.0741572	0.606124	0.0557864
Hp.Status KRT19..ng.ml. MAN2A1.ng.ml JUP..ng.ml.	0.784706	0.107288	0.650651	0.105713	0.627154	0.0945718	0.651432	0.099554	0.695276	0.0875864	0.665726	0.0728071
KRT19..ng.ml. ARG1..ng.ml. MAN2A1.ng.ml DCD..Âµg.ml.	0.681897	0.104698	0.636348	0.0866035	0.59767	0.07308	0.742067	0.066958	0.695264	0.0518712	0.641203	0.0653967
Gender HAPTOGLOBINE..g.l. LEPTINE..ng.ml. CA2..ng.ml.	0.687335	0.102908	0.659412	0.0987526	0.663697	0.1198	0.702488	0.127256	0.695207	0.113486	0.586373	0.0756133
IGFALS..ng.ml. DCD..Âµg.ml. ATAD3B..ng.ml. LBP..ng.ml.	0.737239	0.0797898	0.598503	0.0792857	0.589369	0.0730403	0.630054	0.0948337	0.695146	0.0858428	0.606073	0.05312
Age KRT19..ng.ml. ARG1..ng.ml. DCD..Âµg.ml.	0.733605	0.0757782	0.620408	0.10545	0.639857	0.0964236	0.705665	0.0751689	0.695121	0.0771859	0.647437	0.0613541
KIF20B KRT19..ng.ml. ARG1..ng.ml. IGFALS..ng.ml.	0.644244	0.0939324	0.619579	0.0954498	0.62263	0.0756904	0.670822	0.0786864	0.695075	0.0661091	0.621427	0.0433776
Hp.Status ARG1..ng.ml. DCD..Âµg.ml. JUP..ng.ml.	0.738919	0.0894728	0.678291	0.120612	0.584271	0.0791966	0.74016	0.0782491	0.695051	0.0778026	0.659684	0.0600067
Gender ATAD3B..ng.ml. JUP..ng.ml. LBP..ng.ml.	0.727357	0.0817647	0.615112	0.0901315	0.601963	0.096096	0.657342	0.125987	0.695015	0.0995959	0.583717	0.0659541
HAPTOGLOBINE..g.l. KRT19..ng.ml. LBP..ng.ml. KRT14..ng.ml.	0.686038	0.08621	0.601119	0.107853	0.600432	0.0675558	0.627119	0.0932734	0.694999	0.0810006	0.582063	0.0746806
Gender KRT19..ng.ml. ARG1..ng.ml. DCD..Âµg.ml.	0.671225	0.101571	0.626678	0.0836681	0.588164	0.0726561	0.745692	0.0778676	0.694971	0.0730631	0.623544	0.0697275
MAN2A1.ng.ml DCD..Âµg.ml. LBP..ng.ml. KRT14..ng.ml.	0.705022	0.109259	0.619584	0.112294	0.597922	0.0847785	0.694554	0.0926605	0.694834	0.0704793	0.622901	0.0647936
Gender MAN2A1.ng.ml LBP..ng.ml. F13A1..Âµg.ml.	0.72247	0.10466	0.616506	0.10541	0.584304	0.0711913	0.697327	0.113138	0.694776	0.0817955	0.6177	0.0554721
Gender MAN2A1.ng.ml JUP..ng.ml. LBP..ng.ml.	0.731565	0.10041	0.613106	0.0869499	0.592569	0.0854286	0.720444	0.113089	0.694652	0.0906226	0.608492	0.0749133
Age HAPTOGLOBINE..g.l. S100A12..pg.ml. MAN2A1.ng.ml	0.734651	0.0815891	0.601584	0.0822805	0.628153	0.092846	0.672124	0.0991852	0.694628	0.106418	0.607391	0.0743817
Age MAN2A1.ng.ml F13A1..Âµg.ml. KRT14..ng.ml.	0.7656	0.0831523	0.646899	0.0976832	0.69069	0.0990964	0.635499	0.0986308	0.694614	0.077958	0.650674	0.0734057
MAN2A1.ng.ml IGFALS..ng.ml. JUP..ng.ml. LBP..ng.ml.	0.779056	0.0863915	0.622944	0.0929729	0.617626	0.0815195	0.683525	0.0910428	0.694494	0.0835966	0.622187	0.0560388
LEPTINE..ng.ml. MAN2A1.ng.ml JUP..ng.ml. LBP..ng.ml.	0.747623	0.087964	0.639971	0.103102	0.605039	0.0773699	0.669111	0.0996769	0.694449	0.10225	0.612582	0.0751227
Age MAN2A1.ng.ml IGFALS..ng.ml. ATAD3B..ng.ml.	0.73996	0.0943641	0.639496	0.098216	0.644456	0.086056	0.644331	0.120375	0.694438	0.0843466	0.63922	0.0711368
Gender Hp.Status ARG1..ng.ml. DCD..Âµg.ml.	0.68552	0.0962265	0.679169	0.0928569	0.584504	0.0832245	0.77948	0.0866554	0.694351	0.0868441	0.642642	0.0574682
Age Hp.Status MAN2A1.ng.ml KRT14..ng.ml.	0.777087	0.0780092	0.709127	0.120436	0.700388	0.101506	0.667296	0.103905	0.694308	0.0781607	0.678211	0.0868235
Age MAN2A1.ng.ml IGFALS..ng.ml. LBP..ng.ml.	0.751058	0.0990275	0.625625	0.103403	0.664268	0.10863	0.642554	0.109243	0.694284	0.0795693	0.612832	0.0756688
S100A12..pg.ml. MAN2A1.ng.ml LBP..ng.ml. KRT14..ng.ml.	0.673595	0.100863	0.61197	0.0947439	0.629737	0.113076	0.66678	0.097599	0.694252	0.093948	0.600066	0.0676175
KIF20B ARG1..ng.ml. DCD..Âµg.ml. JUP..ng.ml.	0.698468	0.0748668	0.599299	0.092906	0.57739	0.071769	0.73603	0.0852936	0.694237	0.101651	0.600453	0.0500393
Age Gender Hp.Status ATAD3B..ng.ml.	0.745188	0.0893557	0.675524	0.105342	0.601512	0.0747611	0.650915	0.109784	0.69422	0.0853253	0.639312	0.0816697
Gender KIF20B ARG1..ng.ml. ATAD3B..ng.ml.	0.682253	0.107089	0.635976	0.0922481	0.678229	0.0905171	0.65045	0.11717	0.694206	0.0854484	0.590691	0.0718277
KRT19..ng.ml. IGFALS..ng.ml. CA2..ng.ml. KRT14..ng.ml.	0.70065	0.073387	0.623503	0.106834	0.588313	0.0757386	0.714875	0.0869195	0.694161	0.0883139	0.614142	0.0499794
KIF20B MAN2A1.ng.ml ATAD3B..ng.ml. F13A1..Âµg.ml.	0.734074	0.0984633	0.63441	0.0939154	0.639266	0.083671	0.62662	0.0886987	0.694143	0.0726682	0.610181	0.0600782
Age Hp.Status S100A12..pg.ml. IGFALS..ng.ml.	0.721174	0.0824411	0.629959	0.0956486	0.673085	0.0811188	0.603345	0.0675104	0.69408	0.0837435	0.596003	0.0718891
Hp.Status IGFALS..ng.ml. CA2..ng.ml. KRT14..ng.ml.	0.709082	0.100863	0.705	0.122339	0.582669	0.0663714	0.70351	0.0761189	0.694072	0.0803218	0.660549	0.0680988
Age HAPTOGLOBINE..g.l. MAN2A1.ng.ml DCD..Âµg.ml.	0.740536	0.0826331	0.617346	0.0873913	0.638378	0.102739	0.63931	0.109523	0.693952	0.0733478	0.578735	0.0643457
LEPTINE..ng.ml. S100A12..pg.ml. ATAD3B..ng.ml. CA2..ng.ml.	0.689691	0.101622	0.715898	0.10547	0.676012	0.0918587	0.737173	0.11308	0.693925	0.104506	0.606644	0.0736208
Gender MAN2A1.ng.ml IGFALS..ng.ml. JUP..ng.ml.	0.779077	0.0932489	0.587052	0.0888915	0.624364	0.0986474	0.661535	0.100326	0.693917	0.108723	0.633992	0.067998
Gender IGFALS..ng.ml. DCD..Âµg.ml. CA2..ng.ml.	0.689697	0.0938573	0.622408	0.0823694	0.582877	0.075677	0.751	0.0936378	0.693861	0.0732856	0.629917	0.0636481
S100A12..pg.ml. KRT19..ng.ml. MAN2A1.ng.ml LBP..ng.ml.	0.721418	0.0964458	0.620555	0.0934707	0.608394	0.0932622	0.661854	0.109514	0.693813	0.0848407	0.603405	0.0585924
Age Hp.Status KRT19..ng.ml. F13A1..Âµg.ml.	0.818237	0.0636753	0.69082	0.106007	0.691266	0.0782239	0.610636	0.0797908	0.693739	0.0795091	0.679863	0.0514013
Gender ARG1..ng.ml. IGFALS..ng.ml. DCD..Âµg.ml.	0.66993	0.0966876	0.623338	0.0771743	0.574414	0.0739014	0.758827	0.0810592	0.693656	0.0927159	0.623442	0.0567457
S100A12..pg.ml. ARG1..ng.ml. MAN2A1.ng.ml KRT14..ng.ml.	0.646633	0.103371	0.630986	0.112974	0.584538	0.071774	0.726685	0.0677164	0.693613	0.0786351	0.610571	0.0717496
HAPTOGLOBINE..g.l. LEPTINE..ng.ml. S100A12..pg.ml. MAN2A1.ng.ml	0.709989	0.105163	0.68555	0.0937456	0.628053	0.106538	0.711655	0.0955149	0.693561	0.0778354	0.616618	0.0682103
Hp.Status KIF20B ATAD3B..ng.ml. LBP..ng.ml.	0.712291	0.0762487	0.669279	0.105628	0.604411	0.0918497	0.632076	0.0968486	0.693524	0.086237	0.601986	0.0533154
S100A12..pg.ml. KIF20B MAN2A1.ng.ml DCD..Âµg.ml.	0.690071	0.0853313	0.653132	0.101668	0.590325	0.0839564	0.678402	0.0805047	0.693494	0.0809371	0.608782	0.0657803
Gender KRT19..ng.ml. JUP..ng.ml. CA2..ng.ml.	0.737498	0.0844716	0.60779	0.0786949	0.612374	0.0802901	0.719005	0.109583	0.693487	0.0719788	0.616406	0.0546427
Age Gender ATAD3B..ng.ml. LBP..ng.ml.	0.787498	0.0794096	0.597535	0.07606	0.600168	0.0781045	0.67778	0.109366	0.693484	0.111696	0.599177	0.0884751
HAPTOGLOBINE..g.l. KRT19..ng.ml. ARG1..ng.ml. MAN2A1.ng.ml	0.71733	0.08255	0.624917	0.10486	0.584212	0.0791075	0.694879	0.0746503	0.69344	0.0606851	0.613368	0.0578518
KIF20B ARG1..ng.ml. IGFALS..ng.ml. F13A1..Âµg.ml.	0.664338	0.0842237	0.619953	0.101806	0.595709	0.0927726	0.680287	0.0870993	0.693382	0.0767807	0.610614	0.0524787
Gender Hp.Status CA2..ng.ml. F13A1..Âµg.ml.	0.723962	0.0897883	0.644554	0.100476	0.589678	0.0765411	0.733426	0.102143	0.693362	0.0738175	0.628811	0.0565659
Age Gender KIF20B IGFALS..ng.ml.	0.744966	0.0772294	0.608764	0.103082	0.66487	0.0940824	0.684978	0.0946022	0.693345	0.088445	0.617434	0.0693017
Gender IGFALS..ng.ml. ATAD3B..ng.ml. LBP..ng.ml.	0.745668	0.0961007	0.599422	0.0818513	0.584541	0.0851797	0.673604	0.116717	0.693306	0.0998611	0.598544	0.0826577
Age HAPTOGLOBINE..g.l. S100A12..pg.ml. IGFALS..ng.ml.	0.722319	0.0717629	0.59724	0.095193	0.624658	0.0892739	0.637082	0.109593	0.693269	0.0998627	0.577493	0.0741945
MAN2A1.ng.ml ATAD3B..ng.ml. JUP..ng.ml. KRT14..ng.ml.	0.737006	0.102415	0.634883	0.0849683	0.601839	0.0919054	0.654598	0.119644	0.693258	0.0744574	0.6336	0.0765617
HAPTOGLOBINE..g.l. MAN2A1.ng.ml DCD..Âµg.ml. KRT14..ng.ml.	0.68933	0.0957276	0.632989	0.0941854	0.593596	0.0974624	0.640589	0.0800113	0.693217	0.088184	0.598027	0.0575921
Age HAPTOGLOBINE..g.l. KRT19..ng.ml. MAN2A1.ng.ml	0.762039	0.0906558	0.570378	0.0750136	0.632103	0.103792	0.636967	0.117489	0.693137	0.0783908	0.60408	0.0757904
Age DCD..Âµg.ml. ATAD3B..ng.ml. F13A1..Âµg.ml.	0.74764	0.0834094	0.650068	0.0917798	0.637448	0.0901805	0.619046	0.105376	0.693133	0.0810861	0.632101	0.0766202
Gender IGFALS..ng.ml. CA2..ng.ml. KRT14..ng.ml.	0.6569	0.0896176	0.617498	0.0946589	0.579939	0.0589327	0.729753	0.092472	0.693129	0.078465	0.605438	0.0731201
Age LEPTINE..ng.ml. JUP..ng.ml. F13A1..Âµg.ml.	0.743368	0.0887935	0.640392	0.116299	0.606227	0.0866763	0.669671	0.109625	0.693094	0.0934248	0.601315	0.0825054
Gender KRT19..ng.ml. MAN2A1.ng.ml LBP..ng.ml.	0.711497	0.0896511	0.59528	0.0747236	0.592625	0.0856289	0.666701	0.114599	0.693078	0.0992899	0.588319	0.0615384
Hp.Status LEPTINE..ng.ml. KIF20B CA2..ng.ml.	0.710559	0.127103	0.68255	0.103483	0.61066	0.0999091	0.80195	0.115093	0.693	0.0940183	0.642487	0.0697228
KRT19..ng.ml. ARG1..ng.ml. MAN2A1.ng.ml F13A1..Âµg.ml.	0.705204	0.0871628	0.631716	0.0893613	0.590708	0.0825022	0.748391	0.067732	0.692899	0.0830111	0.641192	0.0525383
Gender S100A12..pg.ml. ARG1..ng.ml. JUP..ng.ml.	0.703656	0.0908153	0.638303	0.0855009	0.620708	0.0905479	0.709333	0.119624	0.692893	0.0815726	0.607716	0.0558993
LEPTINE..ng.ml. KIF20B ATAD3B..ng.ml. CA2..ng.ml.	0.681877	0.0987683	0.704755	0.110232	0.679607	0.110321	0.730807	0.112768	0.692847	0.108169	0.612667	0.0637191
Hp.Status HAPTOGLOBINE..g.l. S100A12..pg.ml. LBP..ng.ml.	0.666531	0.0960291	0.642462	0.0930661	0.620555	0.100041	0.633049	0.100902	0.692844	0.105587	0.600252	0.0676915
S100A12..pg.ml. KIF20B MAN2A1.ng.ml IGFALS..ng.ml.	0.688101	0.081114	0.616213	0.0952048	0.638448	0.100272	0.654453	0.100706	0.692833	0.0703084	0.598916	0.0585421
HAPTOGLOBINE..g.l. LEPTINE..ng.ml. ATAD3B..ng.ml. CA2..ng.ml.	0.688392	0.0925714	0.693778	0.101271	0.70138	0.113887	0.720421	0.105004	0.692806	0.0938746	0.605059	0.0729337
Age MAN2A1.ng.ml IGFALS..ng.ml. JUP..ng.ml.	0.787027	0.0898142	0.616661	0.11271	0.686056	0.0865495	0.620931	0.0862692	0.692787	0.111879	0.639401	0.0629206
LEPTINE..ng.ml. S100A12..pg.ml. ARG1..ng.ml. MAN2A1.ng.ml	0.715229	0.113017	0.675036	0.0942196	0.624824	0.0973291	0.717665	0.0923978	0.692688	0.0837529	0.615798	0.0821826
KRT19..ng.ml. DCD..Âµg.ml. CA2..ng.ml. F13A1..Âµg.ml.	0.706062	0.0832754	0.647195	0.0920805	0.608668	0.0774149	0.745888	0.0984265	0.692552	0.0782226	0.642755	0.055964
Age JUP..ng.ml. F13A1..Âµg.ml. KRT14..ng.ml.	0.768479	0.0981891	0.61543	0.0982197	0.671159	0.0918993	0.611018	0.0773195	0.692526	0.0874415	0.635281	0.0765576
LEPTINE..ng.ml. KIF20B JUP..ng.ml. CA2..ng.ml.	0.714577	0.11181	0.655293	0.109534	0.653146	0.120689	0.795408	0.106322	0.692505	0.104972	0.622255	0.0712173
Gender HAPTOGLOBINE..g.l. IGFALS..ng.ml. F13A1..Âµg.ml.	0.725304	0.0782178	0.591648	0.0845527	0.598143	0.0902468	0.695123	0.119122	0.692428	0.0808432	0.589272	0.0644591
HAPTOGLOBINE..g.l. LEPTINE..ng.ml. MAN2A1.ng.ml F13A1..Âµg.ml.	0.75578	0.103114	0.683351	0.090805	0.620755	0.108652	0.690599	0.0883017	0.692422	0.0815823	0.633061	0.0673259
KRT19..ng.ml. CA2..ng.ml. F13A1..Âµg.ml. KRT14..ng.ml.	0.682999	0.0841123	0.626613	0.114286	0.575213	0.0594275	0.73888	0.0886815	0.692396	0.0795741	0.606384	0.0600504
KIF20B IGFALS..ng.ml. LBP..ng.ml. KRT14..ng.ml.	0.719412	0.0844752	0.616774	0.0883318	0.612332	0.0903602	0.641813	0.0664911	0.692184	0.0727466	0.606419	0.056746
Age Gender KIF20B LBP..ng.ml.	0.748721	0.0950923	0.611232	0.109177	0.59797	0.07769	0.693525	0.12573	0.692095	0.111373	0.61466	0.0622107
IGFALS..ng.ml. DCD..Âµg.ml. CA2..ng.ml. KRT14..ng.ml.	0.658759	0.0837899	0.630406	0.0889716	0.608252	0.0888496	0.740464	0.0844416	0.691911	0.0829554	0.624083	0.0574565
HAPTOGLOBINE..g.l. S100A12..pg.ml. ARG1..ng.ml. ATAD3B..ng.ml.	0.691163	0.0994218	0.648936	0.104183	0.659751	0.0972397	0.642549	0.106856	0.691907	0.090803	0.573591	0.0744852
Hp.Status HAPTOGLOBINE..g.l. KRT19..ng.ml. LBP..ng.ml.	0.706356	0.0903636	0.627509	0.0856397	0.586964	0.0714086	0.632108	0.0938644	0.691805	0.0894885	0.596224	0.06378
Hp.Status S100A12..pg.ml. MAN2A1.ng.ml JUP..ng.ml.	0.757736	0.0823124	0.631608	0.111037	0.608391	0.0830523	0.643553	0.0853438	0.6918	0.0746778	0.617684	0.0641717
Age LEPTINE..ng.ml. ARG1..ng.ml. IGFALS..ng.ml.	0.729969	0.0917601	0.62512	0.0915306	0.624827	0.108298	0.692019	0.132563	0.691795	0.112575	0.601796	0.0884115
Hp.Status S100A12..pg.ml. IGFALS..ng.ml. CA2..ng.ml.	0.669558	0.0903697	0.6484	0.105173	0.619709	0.0945662	0.778917	0.111802	0.691719	0.0837697	0.66863	0.0658896
KIF20B KRT19..ng.ml. JUP..ng.ml. CA2..ng.ml.	0.740451	0.0843815	0.620137	0.0970199	0.604422	0.0726801	0.798341	0.0855218	0.691684	0.0869451	0.631267	0.060401
DCD..Âµg.ml. JUP..ng.ml. CA2..ng.ml. KRT14..ng.ml.	0.700584	0.0776383	0.639484	0.105519	0.653627	0.0958559	0.747376	0.0927312	0.69168	0.0722198	0.649957	0.0603727
Hp.Status ARG1..ng.ml. MAN2A1.ng.ml F13A1..Âµg.ml.	0.767085	0.0788621	0.723649	0.106919	0.568726	0.0741186	0.748924	0.0793107	0.691658	0.0554744	0.674956	0.0425807
Hp.Status KRT19..ng.ml. ARG1..ng.ml. MAN2A1.ng.ml	0.737559	0.101654	0.7448	0.0859364	0.628481	0.0700921	0.743007	0.0796127	0.691657	0.0851012	0.691794	0.0615212
KRT19..ng.ml. ATAD3B..ng.ml. JUP..ng.ml. CA2..ng.ml.	0.73318	0.0948016	0.598249	0.0750175	0.620865	0.10845	0.690669	0.0925581	0.691613	0.076765	0.63297	0.0604098
KIF20B KRT19..ng.ml. MAN2A1.ng.ml JUP..ng.ml.	0.76765	0.104674	0.616345	0.0748831	0.60557	0.0878957	0.625526	0.091248	0.691582	0.0900007	0.61463	0.065489
LEPTINE..ng.ml. S100A12..pg.ml. MAN2A1.ng.ml LBP..ng.ml.	0.738813	0.112114	0.653654	0.101266	0.600518	0.100977	0.663932	0.0985608	0.69157	0.0992106	0.601498	0.0758781
Gender Hp.Status DCD..Âµg.ml. CA2..ng.ml.	0.690727	0.084723	0.631062	0.103862	0.592012	0.0768521	0.738562	0.0953912	0.691552	0.0647359	0.63916	0.0563188
Hp.Status HAPTOGLOBINE..g.l. MAN2A1.ng.ml F13A1..Âµg.ml.	0.809658	0.0730333	0.698008	0.110682	0.609648	0.0892504	0.652393	0.0625381	0.69153	0.0792747	0.653323	0.0561737
LEPTINE..ng.ml. ARG1..ng.ml. MAN2A1.ng.ml IGFALS..ng.ml.	0.728256	0.104168	0.648015	0.106123	0.633167	0.108997	0.67163	0.113824	0.691478	0.0778862	0.611094	0.0833536
HAPTOGLOBINE..g.l. DCD..Âµg.ml. JUP..ng.ml. LBP..ng.ml.	0.715448	0.0851707	0.597685	0.0985863	0.5941	0.0778915	0.6344	0.0904603	0.691444	0.0775026	0.577547	0.0527124
KRT19..ng.ml. DCD..Âµg.ml. ATAD3B..ng.ml. CA2..ng.ml.	0.682297	0.0957488	0.621438	0.0995488	0.603926	0.0736945	0.720008	0.0883749	0.691363	0.0784489	0.628812	0.058453
Gender S100A12..pg.ml. MAN2A1.ng.ml LBP..ng.ml.	0.699648	0.0861756	0.602001	0.0713868	0.599815	0.0835073	0.646465	0.130679	0.691266	0.0797776	0.563468	0.0561769
KRT19..ng.ml. JUP..ng.ml. CA2..ng.ml. KRT14..ng.ml.	0.743471	0.0831773	0.629925	0.104324	0.611893	0.0838729	0.735269	0.0954835	0.691119	0.0757342	0.637945	0.0525823
DCD..Âµg.ml. ATAD3B..ng.ml. JUP..ng.ml. CA2..ng.ml.	0.754576	0.0734062	0.635374	0.0990053	0.606964	0.0837453	0.733622	0.102016	0.691119	0.0940688	0.669341	0.057264
Gender HAPTOGLOBINE..g.l. ATAD3B..ng.ml. LBP..ng.ml.	0.738771	0.0798198	0.647136	0.106375	0.613179	0.0744998	0.66132	0.139688	0.691086	0.109102	0.57773	0.0825376
Age HAPTOGLOBINE..g.l. IGFALS..ng.ml. DCD..Âµg.ml.	0.723782	0.0973812	0.61445	0.0813099	0.650459	0.0973369	0.616757	0.102219	0.691046	0.0850709	0.581652	0.0706235
Gender ARG1..ng.ml. ATAD3B..ng.ml. KRT14..ng.ml.	0.657448	0.0992739	0.641176	0.105111	0.614078	0.101105	0.68643	0.109425	0.691006	0.0893694	0.583122	0.0751985
Age MAN2A1.ng.ml ATAD3B..ng.ml. LBP..ng.ml.	0.761255	0.0970285	0.61138	0.105063	0.670019	0.0830567	0.64178	0.121999	0.691005	0.100669	0.616187	0.0788636
KRT19..ng.ml. MAN2A1.ng.ml LBP..ng.ml. KRT14..ng.ml.	0.697912	0.112655	0.622034	0.0856137	0.592281	0.0824356	0.661951	0.105808	0.690988	0.062146	0.607026	0.0714162
LEPTINE..ng.ml. KIF20B ARG1..ng.ml. MAN2A1.ng.ml	0.735541	0.102669	0.653114	0.110024	0.62407	0.0937659	0.683713	0.111389	0.690925	0.0874105	0.624746	0.0749587
Age S100A12..pg.ml. MAN2A1.ng.ml IGFALS..ng.ml.	0.704402	0.0934196	0.616079	0.0887775	0.647119	0.087769	0.618716	0.119876	0.69079	0.0869356	0.597029	0.0716337
HAPTOGLOBINE..g.l. DCD..Âµg.ml. JUP..ng.ml. F13A1..Âµg.ml.	0.736474	0.0849809	0.621329	0.0935157	0.629196	0.0992398	0.648378	0.100791	0.690698	0.0813008	0.612296	0.0541986
Gender Hp.Status ATAD3B..ng.ml. LBP..ng.ml.	0.704067	0.0903605	0.64115	0.105256	0.614296	0.0875669	0.66757	0.119494	0.690694	0.106627	0.58097	0.0791895
MAN2A1.ng.ml IGFALS..ng.ml. LBP..ng.ml. KRT14..ng.ml.	0.732749	0.106741	0.636979	0.116097	0.603155	0.0778932	0.67936	0.0946664	0.690655	0.0836738	0.610507	0.0724543
Gender ARG1..ng.ml. MAN2A1.ng.ml DCD..Âµg.ml.	0.692668	0.111559	0.621356	0.0809777	0.58425	0.0623317	0.771064	0.0865776	0.690651	0.0927795	0.624249	0.0576486
HAPTOGLOBINE..g.l. S100A12..pg.ml. DCD..Âµg.ml. LBP..ng.ml.	0.692961	0.0873229	0.590104	0.0851723	0.595757	0.0812071	0.642941	0.099164	0.690639	0.102274	0.581294	0.0612283
Hp.Status KIF20B IGFALS..ng.ml. LBP..ng.ml.	0.73911	0.0844096	0.653453	0.0986029	0.631046	0.0861437	0.682153	0.0975657	0.690625	0.085264	0.638913	0.0504891
Hp.Status KIF20B ARG1..ng.ml. JUP..ng.ml.	0.717313	0.083536	0.695418	0.11142	0.573054	0.0740007	0.735991	0.0868197	0.690596	0.0719182	0.637865	0.0495098
Gender ARG1..ng.ml. MAN2A1.ng.ml IGFALS..ng.ml.	0.685134	0.109313	0.615936	0.0874591	0.582969	0.0680864	0.749403	0.0872626	0.69049	0.0855585	0.632136	0.0581469
Age KIF20B MAN2A1.ng.ml IGFALS..ng.ml.	0.732517	0.107458	0.609082	0.0749358	0.676749	0.11289	0.624544	0.0985079	0.690393	0.101093	0.616036	0.0756113
KRT19..ng.ml. MAN2A1.ng.ml LBP..ng.ml. F13A1..Âµg.ml.	0.734085	0.0948829	0.601073	0.081867	0.59154	0.0592071	0.669765	0.0899322	0.690313	0.0838079	0.619879	0.0652811
Gender CA2..ng.ml. F13A1..Âµg.ml. KRT14..ng.ml.	0.630556	0.104482	0.618862	0.0930829	0.587825	0.0683934	0.730683	0.097973	0.690267	0.0825001	0.604188	0.0685545
Age Gender S100A12..pg.ml. DCD..Âµg.ml.	0.718849	0.0823999	0.628302	0.0994373	0.60065	0.0890915	0.659628	0.110531	0.690244	0.0811168	0.610539	0.0650627
ARG1..ng.ml. MAN2A1.ng.ml DCD..Âµg.ml. JUP..ng.ml.	0.762797	0.0822673	0.618988	0.0861811	0.615521	0.0785121	0.731601	0.0847436	0.690196	0.0908982	0.663234	0.0728016
LEPTINE..ng.ml. IGFALS..ng.ml. ATAD3B..ng.ml. CA2..ng.ml.	0.704165	0.109853	0.690933	0.102125	0.659299	0.0956408	0.740677	0.116625	0.69014	0.110205	0.620461	0.0745721
Gender ARG1..ng.ml. IGFALS..ng.ml. F13A1..Âµg.ml.	0.714748	0.0962448	0.620095	0.101549	0.585613	0.0860573	0.762927	0.0743493	0.690138	0.0875555	0.645621	0.0492814
Hp.Status ARG1..ng.ml. MAN2A1.ng.ml IGFALS..ng.ml.	0.71309	0.0880818	0.723661	0.117804	0.58772	0.0737584	0.730593	0.0816912	0.690129	0.0725439	0.661231	0.0564711
ARG1..ng.ml. MAN2A1.ng.ml IGFALS..ng.ml. KRT14..ng.ml.	0.668931	0.0989984	0.647834	0.105863	0.617524	0.0732364	0.757835	0.0783778	0.690035	0.0685193	0.630451	0.0782175
HAPTOGLOBINE..g.l. LEPTINE..ng.ml. LBP..ng.ml. F13A1..Âµg.ml.	0.718913	0.0919484	0.64199	0.0845276	0.642788	0.108924	0.665459	0.0841153	0.689965	0.0906485	0.572318	0.0708427
ARG1..ng.ml. MAN2A1.ng.ml DCD..Âµg.ml. F13A1..Âµg.ml.	0.719367	0.0886771	0.633798	0.10105	0.579399	0.0752898	0.71881	0.0621675	0.689889	0.0652652	0.632031	0.0538106
Gender MAN2A1.ng.ml ATAD3B..ng.ml. LBP..ng.ml.	0.719298	0.0868076	0.608207	0.101838	0.595731	0.0984801	0.66916	0.115411	0.68985	0.105571	0.585074	0.0795733
Age Gender S100A12..pg.ml. ATAD3B..ng.ml.	0.728896	0.072047	0.619852	0.0923322	0.584299	0.0714912	0.674149	0.115165	0.689803	0.104646	0.592085	0.0810837
HAPTOGLOBINE..g.l. LEPTINE..ng.ml. ARG1..ng.ml. MAN2A1.ng.ml	0.727107	0.0904402	0.652704	0.129121	0.639751	0.110492	0.707241	0.0896252	0.689801	0.0724032	0.616978	0.0747861
Gender KRT19..ng.ml. ARG1..ng.ml. F13A1..Âµg.ml.	0.756474	0.0835998	0.609779	0.0831737	0.587853	0.0947229	0.781846	0.0832849	0.689761	0.0793242	0.665323	0.058127
Gender MAN2A1.ng.ml DCD..Âµg.ml. JUP..ng.ml.	0.766855	0.0959655	0.620898	0.0990485	0.631209	0.0717888	0.681708	0.093249	0.689699	0.0948962	0.646494	0.0736575
LEPTINE..ng.ml. MAN2A1.ng.ml IGFALS..ng.ml. LBP..ng.ml.	0.761513	0.100723	0.640353	0.111585	0.599189	0.0897696	0.663195	0.108038	0.689694	0.0858859	0.613043	0.0813697
HAPTOGLOBINE..g.l. S100A12..pg.ml. KRT19..ng.ml. F13A1..Âµg.ml.	0.75251	0.081215	0.589314	0.0867587	0.602269	0.0692644	0.717931	0.0954167	0.689677	0.0710992	0.602741	0.0452379
Age MAN2A1.ng.ml ATAD3B..ng.ml. KRT14..ng.ml.	0.721921	0.102193	0.615622	0.0956498	0.663676	0.0859939	0.645839	0.127135	0.689622	0.0947922	0.625245	0.082348
Age Gender HAPTOGLOBINE..g.l. JUP..ng.ml.	0.748139	0.0774371	0.60602	0.0852636	0.584422	0.0781709	0.677451	0.102729	0.689507	0.0828624	0.600377	0.078456
Gender MAN2A1.ng.ml DCD..Âµg.ml. LBP..ng.ml.	0.708383	0.08996	0.597655	0.0898118	0.591629	0.072041	0.704331	0.12588	0.689479	0.0797021	0.610953	0.0693646
Age MAN2A1.ng.ml LBP..ng.ml. F13A1..Âµg.ml.	0.754972	0.0895595	0.614602	0.111912	0.646305	0.0917975	0.628575	0.113495	0.689466	0.0797055	0.613844	0.0612347
S100A12..pg.ml. KRT19..ng.ml. JUP..ng.ml. CA2..ng.ml.	0.725451	0.0871255	0.644549	0.0984159	0.578589	0.0855859	0.82056	0.0723301	0.689461	0.0923717	0.657756	0.0504389
KIF20B JUP..ng.ml. LBP..ng.ml. F13A1..Âµg.ml.	0.723704	0.0899889	0.609085	0.0897709	0.576446	0.0848528	0.646216	0.0867105	0.689447	0.0772662	0.589512	0.0532547
HAPTOGLOBINE..g.l. S100A12..pg.ml. KRT19..ng.ml. ARG1..ng.ml.	0.688103	0.0942492	0.601176	0.0910674	0.60405	0.0775656	0.739024	0.0964503	0.689424	0.0663185	0.603086	0.0650333
Age S100A12..pg.ml. KRT19..ng.ml. IGFALS..ng.ml.	0.715396	0.0709934	0.614698	0.101167	0.658039	0.0895995	0.624518	0.0929912	0.689343	0.0759823	0.592313	0.0670137
Hp.Status HAPTOGLOBINE..g.l. LEPTINE..ng.ml. IGFALS..ng.ml.	0.70658	0.0889047	0.710953	0.0973536	0.641399	0.106116	0.699642	0.0953742	0.689218	0.0768499	0.625799	0.0833733
KIF20B ARG1..ng.ml. IGFALS..ng.ml. ATAD3B..ng.ml.	0.663679	0.0930693	0.617763	0.0799263	0.602706	0.0841568	0.627837	0.081477	0.689189	0.0758734	0.605663	0.0694429
Gender S100A12..pg.ml. MAN2A1.ng.ml JUP..ng.ml.	0.733445	0.0996703	0.612044	0.100417	0.617254	0.0959968	0.623467	0.102917	0.689181	0.0896783	0.592191	0.0729396
S100A12..pg.ml. KIF20B MAN2A1.ng.ml ATAD3B..ng.ml.	0.688938	0.0964646	0.617907	0.092755	0.612401	0.0933936	0.649861	0.104798	0.68915	0.0770099	0.591325	0.0578679
HAPTOGLOBINE..g.l. S100A12..pg.ml. JUP..ng.ml. F13A1..Âµg.ml.	0.722113	0.0822951	0.615379	0.0906522	0.611787	0.103628	0.680419	0.0929207	0.689138	0.0849403	0.604667	0.0528541
S100A12..pg.ml. MAN2A1.ng.ml F13A1..Âµg.ml. KRT14..ng.ml.	0.673692	0.0955496	0.611153	0.106967	0.57622	0.0730834	0.631252	0.0772722	0.689096	0.065353	0.585544	0.0664321
KRT19..ng.ml. IGFALS..ng.ml. DCD..Âµg.ml. CA2..ng.ml.	0.702898	0.104216	0.622547	0.0857691	0.603708	0.0709527	0.734775	0.082787	0.689093	0.0839425	0.644203	0.0578842
KRT19..ng.ml. ARG1..ng.ml. LBP..ng.ml. F13A1..Âµg.ml.	0.747621	0.0918109	0.621055	0.10133	0.593947	0.0709816	0.704722	0.0887939	0.688992	0.101798	0.625254	0.0541999
ARG1..ng.ml. IGFALS..ng.ml. DCD..Âµg.ml. ATAD3B..ng.ml.	0.678197	0.098395	0.656076	0.10478	0.594612	0.0784155	0.676274	0.083789	0.688962	0.0701789	0.617023	0.0554043
Age ATAD3B..ng.ml. JUP..ng.ml. KRT14..ng.ml.	0.765417	0.0924844	0.61746	0.0907717	0.624532	0.103141	0.64948	0.0948015	0.688925	0.0932417	0.62623	0.0740497
KIF20B ARG1..ng.ml. DCD..Âµg.ml. KRT14..ng.ml.	0.632841	0.095263	0.651416	0.0928194	0.585837	0.0871605	0.701367	0.101855	0.688921	0.0729861	0.589003	0.0772053
Age Gender KIF20B ATAD3B..ng.ml.	0.754641	0.077772	0.610027	0.081125	0.598708	0.087221	0.652554	0.11658	0.688879	0.0957249	0.619947	0.0655677
Gender KRT19..ng.ml. CA2..ng.ml. F13A1..Âµg.ml.	0.681606	0.102735	0.626667	0.0805561	0.585687	0.0628167	0.717947	0.105072	0.688785	0.0878489	0.602102	0.0576742
HAPTOGLOBINE..g.l. KRT19..ng.ml. DCD..Âµg.ml. LBP..ng.ml.	0.7028	0.0840006	0.589529	0.0848025	0.572728	0.0794746	0.614575	0.0874777	0.688766	0.0726052	0.559099	0.0553434
Hp.Status HAPTOGLOBINE..g.l. KIF20B MAN2A1.ng.ml	0.776589	0.0713781	0.715693	0.0980485	0.606826	0.0960858	0.662339	0.0927307	0.688765	0.0779762	0.660214	0.0653942
ARG1..ng.ml. MAN2A1.ng.ml ATAD3B..ng.ml. JUP..ng.ml.	0.747139	0.0890556	0.63394	0.114115	0.615385	0.0873151	0.68414	0.10011	0.688734	0.0960046	0.637314	0.0632287
LEPTINE..ng.ml. MAN2A1.ng.ml ATAD3B..ng.ml. CA2..ng.ml.	0.707942	0.103865	0.690185	0.0986279	0.665607	0.117067	0.729668	0.119876	0.688727	0.104262	0.620078	0.0795307
Hp.Status LEPTINE..ng.ml. ARG1..ng.ml. MAN2A1.ng.ml	0.764859	0.106429	0.721338	0.113065	0.626944	0.0749553	0.698421	0.113559	0.688704	0.0723257	0.662196	0.0767199
KIF20B ARG1..ng.ml. JUP..ng.ml. F13A1..Âµg.ml.	0.708169	0.0821916	0.61542	0.0832133	0.607894	0.0696884	0.716996	0.0716841	0.688688	0.0728206	0.603329	0.0514922
Hp.Status HAPTOGLOBINE..g.l. S100A12..pg.ml. ARG1..ng.ml.	0.722402	0.080699	0.716691	0.106864	0.604477	0.073235	0.740689	0.0871035	0.688665	0.0697685	0.64788	0.0699004
LEPTINE..ng.ml. S100A12..pg.ml. KIF20B ARG1..ng.ml.	0.729971	0.107553	0.660425	0.09533	0.635449	0.102109	0.726961	0.128141	0.688633	0.0935202	0.616582	0.0950117
Gender ARG1..ng.ml. IGFALS..ng.ml. ATAD3B..ng.ml.	0.675166	0.113904	0.652123	0.0857008	0.607267	0.0789425	0.704838	0.0855133	0.68861	0.0796785	0.614959	0.0748995
S100A12..pg.ml. KRT19..ng.ml. ARG1..ng.ml. KRT14..ng.ml.	0.650865	0.0922599	0.644289	0.129651	0.641774	0.0903778	0.743988	0.0716025	0.688582	0.0728561	0.632797	0.0692978
KRT19..ng.ml. IGFALS..ng.ml. JUP..ng.ml. F13A1..Âµg.ml.	0.774864	0.0913978	0.599744	0.0828349	0.653377	0.102668	0.611743	0.0835113	0.688571	0.08747	0.628413	0.0752911
Age KIF20B IGFALS..ng.ml. ATAD3B..ng.ml.	0.740301	0.0912818	0.622709	0.0994909	0.655488	0.0907846	0.662788	0.121843	0.688563	0.105488	0.634708	0.0691311
HAPTOGLOBINE..g.l. KRT19..ng.ml. JUP..ng.ml. LBP..ng.ml.	0.742769	0.0749878	0.593362	0.0932937	0.603934	0.0976544	0.641729	0.098226	0.688536	0.077657	0.582822	0.0501496
Hp.Status KRT19..ng.ml. ARG1..ng.ml. JUP..ng.ml.	0.734892	0.0966071	0.680151	0.113218	0.6127	0.0850398	0.723332	0.0910454	0.688524	0.0742508	0.644198	0.060897
HAPTOGLOBINE..g.l. S100A12..pg.ml. KRT19..ng.ml. LBP..ng.ml.	0.715209	0.104714	0.598929	0.0962054	0.591897	0.0642088	0.650279	0.0974478	0.688486	0.09299	0.571798	0.0520592
LEPTINE..ng.ml. KRT19..ng.ml. MAN2A1.ng.ml LBP..ng.ml.	0.732188	0.105996	0.632872	0.0971705	0.612409	0.086188	0.659935	0.10451	0.688477	0.0916485	0.590416	0.0695358
Age Hp.Status ATAD3B..ng.ml. KRT14..ng.ml.	0.732479	0.078086	0.673214	0.0940531	0.629548	0.0998834	0.629466	0.0988856	0.688432	0.0815966	0.619908	0.0860842
Gender ARG1..ng.ml. IGFALS..ng.ml. KRT14..ng.ml.	0.647206	0.0891066	0.639419	0.107233	0.597923	0.088914	0.733686	0.0765689	0.688422	0.103871	0.618569	0.0804792
KIF20B KRT19..ng.ml. ARG1..ng.ml. JUP..ng.ml.	0.728717	0.103087	0.619979	0.102746	0.585416	0.0797717	0.716158	0.0783752	0.688418	0.0738682	0.592508	0.0437646
HAPTOGLOBINE..g.l. KIF20B ARG1..ng.ml. KRT14..ng.ml.	0.63845	0.0729137	0.66953	0.134985	0.589707	0.092749	0.702706	0.0926829	0.6884	0.0587602	0.617734	0.0642046
HAPTOGLOBINE..g.l. S100A12..pg.ml. KIF20B KRT19..ng.ml.	0.714398	0.0774325	0.614061	0.0987228	0.605312	0.0687895	0.717342	0.0956981	0.688399	0.0752334	0.607349	0.0497896
Age HAPTOGLOBINE..g.l. KRT19..ng.ml. IGFALS..ng.ml.	0.730713	0.0876232	0.607896	0.0915634	0.611687	0.0999571	0.637708	0.109377	0.688321	0.0869274	0.594694	0.0754254
HAPTOGLOBINE..g.l. LEPTINE..ng.ml. IGFALS..ng.ml. F13A1..Âµg.ml.	0.723619	0.0905124	0.665131	0.0937687	0.644417	0.133554	0.701789	0.0905597	0.688319	0.0926096	0.607509	0.0688869
Age Gender IGFALS..ng.ml. KRT14..ng.ml.	0.714729	0.100489	0.612945	0.111437	0.68709	0.100623	0.636051	0.0987519	0.688317	0.0868036	0.628809	0.083917
HAPTOGLOBINE..g.l. ATAD3B..ng.ml. JUP..ng.ml. F13A1..Âµg.ml.	0.771256	0.0809114	0.620749	0.0996316	0.643886	0.102553	0.611314	0.104289	0.688311	0.0893622	0.613109	0.0649675
Hp.Status KIF20B JUP..ng.ml. F13A1..Âµg.ml.	0.744338	0.0814854	0.648735	0.108354	0.604075	0.082906	0.620046	0.111174	0.688277	0.0804091	0.620742	0.0679233
HAPTOGLOBINE..g.l. LEPTINE..ng.ml. MAN2A1.ng.ml IGFALS..ng.ml.	0.715934	0.103338	0.666388	0.095476	0.642573	0.119117	0.677212	0.10507	0.688156	0.0824103	0.601089	0.0793323
Gender S100A12..pg.ml. MAN2A1.ng.ml KRT14..ng.ml.	0.630194	0.104308	0.619024	0.0986269	0.61362	0.0689312	0.64861	0.0965138	0.68802	0.0935181	0.562821	0.0860884
LEPTINE..ng.ml. ARG1..ng.ml. MAN2A1.ng.ml KRT14..ng.ml.	0.702404	0.106178	0.662832	0.109846	0.618325	0.0939575	0.682955	0.10709	0.687979	0.0850854	0.616881	0.0846771
IGFALS..ng.ml. ATAD3B..ng.ml. JUP..ng.ml. F13A1..Âµg.ml.	0.762394	0.0798746	0.604137	0.0779717	0.61856	0.0935998	0.612325	0.0728635	0.687837	0.101363	0.611179	0.0757471
Gender KRT19..ng.ml. JUP..ng.ml. LBP..ng.ml.	0.7205	0.0892305	0.619625	0.104735	0.581134	0.0732378	0.675159	0.113186	0.68778	0.102339	0.598248	0.0624962
Age Hp.Status HAPTOGLOBINE..g.l. DCD..Âµg.ml.	0.733473	0.0736459	0.621732	0.106983	0.639335	0.0903055	0.61035	0.0804644	0.687774	0.0960757	0.608187	0.0659694
Gender Hp.Status MAN2A1.ng.ml LBP..ng.ml.	0.699338	0.094784	0.613625	0.0947293	0.592049	0.0809353	0.688478	0.120664	0.68776	0.0782232	0.598647	0.0704567
Age HAPTOGLOBINE..g.l. LBP..ng.ml. F13A1..Âµg.ml.	0.749935	0.0800231	0.604485	0.0877514	0.666659	0.0954505	0.628597	0.105481	0.687721	0.10318	0.601708	0.0646293
Age DCD..Âµg.ml. JUP..ng.ml. F13A1..Âµg.ml.	0.760633	0.0847256	0.616767	0.109687	0.670765	0.0920228	0.615113	0.0956532	0.687681	0.0927936	0.630414	0.0704591
Age HAPTOGLOBINE..g.l. JUP..ng.ml. F13A1..Âµg.ml.	0.769191	0.0705925	0.597764	0.0893796	0.628899	0.0918883	0.628135	0.107149	0.687648	0.0884536	0.606734	0.0813828
HAPTOGLOBINE..g.l. LEPTINE..ng.ml. ARG1..ng.ml. JUP..ng.ml.	0.71284	0.0869693	0.628324	0.0912826	0.670801	0.131366	0.700212	0.102831	0.687603	0.0922106	0.575525	0.077527
HAPTOGLOBINE..g.l. LEPTINE..ng.ml. KRT19..ng.ml. ARG1..ng.ml.	0.721869	0.0900982	0.659992	0.101069	0.624656	0.099054	0.735474	0.0966323	0.687549	0.080023	0.618728	0.0765881
Hp.Status KIF20B CA2..ng.ml. KRT14..ng.ml.	0.677318	0.0838064	0.672344	0.117411	0.595444	0.0721061	0.781281	0.0959511	0.687382	0.0913475	0.652194	0.066403
Gender ATAD3B..ng.ml. LBP..ng.ml. F13A1..Âµg.ml.	0.732497	0.0765398	0.615015	0.0970408	0.611572	0.0726057	0.661788	0.115758	0.687365	0.0925749	0.597474	0.0836884
S100A12..pg.ml. ARG1..ng.ml. IGFALS..ng.ml. JUP..ng.ml.	0.716269	0.082122	0.619936	0.0943147	0.598295	0.0781208	0.717956	0.0805402	0.687317	0.0816699	0.62563	0.051693
LEPTINE..ng.ml. ATAD3B..ng.ml. CA2..ng.ml. KRT14..ng.ml.	0.682857	0.109485	0.699917	0.0981494	0.653295	0.103647	0.745648	0.100675	0.687312	0.0960994	0.612964	0.0735023
Age MAN2A1.ng.ml DCD..Âµg.ml. KRT14..ng.ml.	0.692757	0.108297	0.613409	0.0969904	0.692488	0.0925596	0.671071	0.102231	0.687228	0.0919023	0.627066	0.0816266
Gender Hp.Status IGFALS..ng.ml. JUP..ng.ml.	0.772314	0.0842948	0.645483	0.10372	0.604436	0.0807689	0.663913	0.0906986	0.687174	0.0934242	0.649863	0.0626454
Age HAPTOGLOBINE..g.l. DCD..Âµg.ml. KRT14..ng.ml.	0.68298	0.0973082	0.610174	0.0984432	0.645508	0.0911266	0.629123	0.100006	0.687061	0.0982065	0.586626	0.0698872
Age Gender HAPTOGLOBINE..g.l. DCD..Âµg.ml.	0.734844	0.0775127	0.597542	0.0961175	0.581337	0.0827797	0.672379	0.106554	0.687056	0.0989477	0.587075	0.0692151
Gender ARG1..ng.ml. ATAD3B..ng.ml. JUP..ng.ml.	0.72739	0.0831255	0.630042	0.0845988	0.630876	0.0901145	0.664813	0.117947	0.687041	0.0741286	0.613971	0.0687875
Age ATAD3B..ng.ml. F13A1..Âµg.ml. KRT14..ng.ml.	0.756011	0.0937329	0.604478	0.0922508	0.649392	0.0887	0.611436	0.104809	0.687039	0.0814961	0.607317	0.0865154
Gender LEPTINE..ng.ml. CA2..ng.ml. F13A1..Âµg.ml.	0.706423	0.120454	0.642222	0.10272	0.637456	0.108722	0.705535	0.14997	0.687036	0.111806	0.60045	0.0920715
HAPTOGLOBINE..g.l. KIF20B ATAD3B..ng.ml. LBP..ng.ml.	0.732373	0.0807234	0.671163	0.110486	0.589983	0.071466	0.632565	0.112305	0.68703	0.0947495	0.59788	0.0540787
HAPTOGLOBINE..g.l. ARG1..ng.ml. F13A1..Âµg.ml. KRT14..ng.ml.	0.717028	0.079636	0.678877	0.13146	0.612467	0.0768737	0.704027	0.0881614	0.686954	0.0708199	0.646234	0.0641774
Age KRT19..ng.ml. MAN2A1.ng.ml KRT14..ng.ml.	0.723077	0.088902	0.61227	0.0960749	0.677243	0.0910871	0.667221	0.0990904	0.686938	0.0799704	0.629114	0.0804158
Age LEPTINE..ng.ml. DCD..Âµg.ml. F13A1..Âµg.ml.	0.728715	0.102033	0.640018	0.0938518	0.587384	0.0692457	0.669097	0.102338	0.686807	0.0948388	0.596085	0.082224
Gender DCD..Âµg.ml. CA2..ng.ml. KRT14..ng.ml.	0.616789	0.0887232	0.633056	0.114157	0.578711	0.0640609	0.742143	0.0941468	0.686676	0.0784096	0.602807	0.0698826
HAPTOGLOBINE..g.l. MAN2A1.ng.ml IGFALS..ng.ml. F13A1..Âµg.ml.	0.749548	0.104328	0.603774	0.0773703	0.60726	0.092968	0.660108	0.0814056	0.686646	0.0712157	0.624219	0.0639088
KRT19..ng.ml. ARG1..ng.ml. IGFALS..ng.ml. DCD..Âµg.ml.	0.663163	0.0859431	0.632098	0.107387	0.612343	0.0804227	0.713645	0.0805441	0.686583	0.080419	0.630728	0.0572883
KRT19..ng.ml. ARG1..ng.ml. JUP..ng.ml. KRT14..ng.ml.	0.731344	0.104563	0.626226	0.122252	0.624319	0.0915964	0.713225	0.0701638	0.686506	0.0893773	0.626587	0.0689703
Age Hp.Status MAN2A1.ng.ml F13A1..Âµg.ml.	0.801822	0.0736195	0.669351	0.112941	0.679444	0.0987478	0.619134	0.0841137	0.686372	0.0858343	0.664944	0.0626299
Hp.Status KRT19..ng.ml. JUP..ng.ml. F13A1..Âµg.ml.	0.782903	0.0953841	0.648099	0.10039	0.640809	0.104736	0.616146	0.0845326	0.68635	0.0944801	0.649755	0.0713871
Age LEPTINE..ng.ml. MAN2A1.ng.ml IGFALS..ng.ml.	0.76293	0.0964647	0.650091	0.0985508	0.594867	0.0765277	0.691565	0.137417	0.686229	0.100345	0.608235	0.0855661
KRT19..ng.ml. DCD..Âµg.ml. CA2..ng.ml. KRT14..ng.ml.	0.650889	0.0914566	0.624399	0.0963631	0.630557	0.0966708	0.747131	0.0864738	0.686192	0.0733172	0.635995	0.0621206
Gender HAPTOGLOBINE..g.l. JUP..ng.ml. F13A1..Âµg.ml.	0.719943	0.0816189	0.589995	0.091739	0.647405	0.0960286	0.665271	0.114448	0.68613	0.102386	0.594954	0.0775655
Age MAN2A1.ng.ml ATAD3B..ng.ml. JUP..ng.ml.	0.759482	0.0964548	0.603615	0.0841836	0.626592	0.0884175	0.668292	0.112753	0.68601	0.0874045	0.638595	0.0684581
Hp.Status KIF20B DCD..Âµg.ml. CA2..ng.ml.	0.705544	0.0682664	0.647125	0.121659	0.592562	0.0773831	0.78097	0.0946356	0.685939	0.0704214	0.639442	0.0544086
MAN2A1.ng.ml ATAD3B..ng.ml. JUP..ng.ml. LBP..ng.ml.	0.74074	0.0822482	0.606749	0.0888459	0.622709	0.0849387	0.663801	0.0912491	0.685937	0.090333	0.617306	0.061607
S100A12..pg.ml. KRT19..ng.ml. MAN2A1.ng.ml F13A1..Âµg.ml.	0.712306	0.0906653	0.626942	0.10244	0.574662	0.0817765	0.64654	0.0934547	0.685913	0.0656824	0.594309	0.0662103
HAPTOGLOBINE..g.l. MAN2A1.ng.ml DCD..Âµg.ml. F13A1..Âµg.ml.	0.743131	0.0993297	0.621498	0.10631	0.618368	0.0878156	0.638653	0.0833389	0.685837	0.061638	0.624635	0.0494615
LEPTINE..ng.ml. S100A12..pg.ml. KRT19..ng.ml. ARG1..ng.ml.	0.702591	0.111283	0.646275	0.103101	0.63913	0.104569	0.716379	0.118863	0.685825	0.077803	0.606581	0.0813893
Age S100A12..pg.ml. MAN2A1.ng.ml LBP..ng.ml.	0.70607	0.108898	0.604204	0.0861162	0.619949	0.108817	0.655255	0.0961153	0.685806	0.0906029	0.581441	0.0638233
HAPTOGLOBINE..g.l. LEPTINE..ng.ml. IGFALS..ng.ml. LBP..ng.ml.	0.72755	0.0895119	0.658064	0.1023	0.639913	0.0920602	0.670712	0.0953242	0.685754	0.0843781	0.581587	0.0701433
Age IGFALS..ng.ml. JUP..ng.ml. KRT14..ng.ml.	0.764349	0.0992555	0.610149	0.104672	0.697465	0.0874201	0.628369	0.0749578	0.685694	0.0980328	0.629096	0.075046
S100A12..pg.ml. ARG1..ng.ml. IGFALS..ng.ml. KRT14..ng.ml.	0.644585	0.0821255	0.608642	0.111324	0.603891	0.0872464	0.713967	0.0833361	0.685642	0.093052	0.608885	0.0738908
Hp.Status IGFALS..ng.ml. DCD..Âµg.ml. CA2..ng.ml.	0.711893	0.0871133	0.651892	0.109807	0.591491	0.0840667	0.704631	0.0849063	0.685615	0.0750131	0.654749	0.0533778
Gender ARG1..ng.ml. DCD..Âµg.ml. F13A1..Âµg.ml.	0.723264	0.0822608	0.615588	0.105601	0.604459	0.076477	0.769092	0.0879709	0.685589	0.0891254	0.643225	0.0616685
Gender DCD..Âµg.ml. JUP..ng.ml. CA2..ng.ml.	0.704015	0.0734824	0.631635	0.094283	0.59948	0.0807224	0.738314	0.0991777	0.685576	0.0822951	0.634183	0.052679
S100A12..pg.ml. JUP..ng.ml. CA2..ng.ml. KRT14..ng.ml.	0.662619	0.102948	0.629252	0.090486	0.587053	0.0691371	0.816907	0.0995757	0.685543	0.0986095	0.637926	0.0702562
Hp.Status HAPTOGLOBINE..g.l. KIF20B ARG1..ng.ml.	0.730439	0.0580645	0.737332	0.0849487	0.569124	0.0645858	0.724832	0.0922356	0.685528	0.059376	0.657732	0.0482488
ATAD3B..ng.ml. JUP..ng.ml. LBP..ng.ml. F13A1..Âµg.ml.	0.761431	0.0729636	0.608552	0.0893406	0.618897	0.0937474	0.604702	0.0898028	0.68544	0.0930906	0.592647	0.0808758
Gender LEPTINE..ng.ml. KIF20B LBP..ng.ml.	0.665303	0.097929	0.652936	0.107867	0.616023	0.0964123	0.658325	0.130563	0.685381	0.115463	0.583097	0.0750413
JUP..ng.ml. LBP..ng.ml. F13A1..Âµg.ml. KRT14..ng.ml.	0.739207	0.0886627	0.607634	0.0930298	0.590784	0.0816906	0.641949	0.0965835	0.685319	0.0860429	0.599764	0.076164
Age Gender LEPTINE..ng.ml. DCD..Âµg.ml.	0.738558	0.104415	0.623314	0.096529	0.585818	0.0799756	0.668965	0.118912	0.685315	0.113484	0.584705	0.0809793
Age HAPTOGLOBINE..g.l. LEPTINE..ng.ml. JUP..ng.ml.	0.742685	0.0909694	0.650426	0.0926253	0.613251	0.0798146	0.671088	0.121701	0.685309	0.101744	0.58424	0.0870612
HAPTOGLOBINE..g.l. KRT19..ng.ml. ARG1..ng.ml. DCD..Âµg.ml.	0.658852	0.0922422	0.611315	0.0871263	0.616889	0.0905963	0.668585	0.110261	0.685269	0.0652583	0.554418	0.0685387
Gender KRT19..ng.ml. ARG1..ng.ml. IGFALS..ng.ml.	0.67263	0.0908944	0.616628	0.100453	0.588235	0.0659943	0.748167	0.0789502	0.685258	0.0675158	0.638045	0.0540312
MAN2A1.ng.ml IGFALS..ng.ml. ATAD3B..ng.ml. LBP..ng.ml.	0.73479	0.104147	0.614784	0.0806172	0.614507	0.0791	0.665048	0.0877111	0.685257	0.0858608	0.605223	0.061401
KIF20B DCD..Âµg.ml. JUP..ng.ml. CA2..ng.ml.	0.677215	0.0856356	0.631293	0.087556	0.578482	0.0808135	0.786183	0.0993255	0.685185	0.0747355	0.629809	0.0535909
Hp.Status HAPTOGLOBINE..g.l. S100A12..pg.ml. MAN2A1.ng.ml	0.748399	0.105468	0.714485	0.0824854	0.614096	0.0970317	0.666619	0.101863	0.685167	0.0966664	0.640454	0.0633644
Age Hp.Status ATAD3B..ng.ml. LBP..ng.ml.	0.745935	0.0927899	0.631092	0.0819252	0.632277	0.0978605	0.637932	0.102294	0.685145	0.0934347	0.596913	0.0813798
Gender LEPTINE..ng.ml. KIF20B CA2..ng.ml.	0.682588	0.104185	0.655505	0.0851476	0.67389	0.102495	0.721225	0.139891	0.685114	0.106221	0.593369	0.0709112
MAN2A1.ng.ml DCD..Âµg.ml. JUP..ng.ml. LBP..ng.ml.	0.742773	0.0987333	0.608721	0.103813	0.592766	0.0696562	0.68486	0.105548	0.685091	0.074679	0.629597	0.0587324
DCD..Âµg.ml. CA2..ng.ml. F13A1..Âµg.ml. KRT14..ng.ml.	0.665645	0.0828303	0.638993	0.114338	0.615261	0.099017	0.748438	0.0761479	0.685049	0.0808669	0.626534	0.05581
IGFALS..ng.ml. ATAD3B..ng.ml. LBP..ng.ml. KRT14..ng.ml.	0.731069	0.104025	0.625377	0.100854	0.610794	0.0958288	0.608328	0.0872247	0.685008	0.0771393	0.591877	0.0731781
Age HAPTOGLOBINE..g.l. KRT19..ng.ml. LBP..ng.ml.	0.744861	0.081978	0.59763	0.0902898	0.613989	0.0913439	0.635214	0.108471	0.684949	0.0839485	0.589399	0.0701824
HAPTOGLOBINE..g.l. MAN2A1.ng.ml ATAD3B..ng.ml. LBP..ng.ml.	0.733887	0.0911492	0.660996	0.109092	0.605472	0.0787871	0.621672	0.0942862	0.684884	0.0790712	0.588997	0.0633341
Gender S100A12..pg.ml. ATAD3B..ng.ml. LBP..ng.ml.	0.720303	0.0908903	0.628502	0.106826	0.600182	0.0899433	0.652622	0.110748	0.684807	0.128946	0.563544	0.0768987
HAPTOGLOBINE..g.l. LEPTINE..ng.ml. KIF20B MAN2A1.ng.ml	0.72608	0.0960039	0.686308	0.101249	0.637059	0.10875	0.676843	0.0861788	0.68477	0.0829148	0.61188	0.0725782
Gender JUP..ng.ml. LBP..ng.ml. KRT14..ng.ml.	0.68894	0.101968	0.611643	0.0888338	0.578846	0.0848092	0.69145	0.117142	0.684743	0.100928	0.603948	0.0721927
Hp.Status S100A12..pg.ml. MAN2A1.ng.ml F13A1..Âµg.ml.	0.747579	0.0810656	0.674424	0.110699	0.573039	0.070155	0.619124	0.0966869	0.684648	0.0681096	0.62358	0.0596745
KIF20B IGFALS..ng.ml. JUP..ng.ml. LBP..ng.ml.	0.749296	0.0734082	0.588148	0.0732535	0.607204	0.087656	0.638017	0.0852917	0.684555	0.0901972	0.603748	0.0505729
Hp.Status KIF20B MAN2A1.ng.ml ATAD3B..ng.ml.	0.740653	0.103257	0.669739	0.0926026	0.619445	0.0904389	0.636145	0.0974043	0.684531	0.087732	0.627496	0.0662387
ARG1..ng.ml. DCD..Âµg.ml. ATAD3B..ng.ml. JUP..ng.ml.	0.759653	0.0704522	0.645578	0.103633	0.603709	0.0991061	0.669345	0.0932141	0.684404	0.0629474	0.634371	0.0579581
Hp.Status DCD..Âµg.ml. JUP..ng.ml. F13A1..Âµg.ml.	0.771293	0.0796092	0.627509	0.102648	0.603597	0.0931675	0.65324	0.0993832	0.684398	0.0743929	0.642087	0.0699633
Hp.Status KRT19..ng.ml. IGFALS..ng.ml. CA2..ng.ml.	0.719447	0.101692	0.668518	0.0916201	0.588439	0.0665863	0.703122	0.0883637	0.684362	0.085744	0.640574	0.0639667
Gender S100A12..pg.ml. JUP..ng.ml. CA2..ng.ml.	0.647887	0.0926575	0.635764	0.0809921	0.62494	0.0920442	0.746973	0.130063	0.68435	0.0796865	0.620292	0.0575144
Hp.Status ATAD3B..ng.ml. LBP..ng.ml. KRT14..ng.ml.	0.700656	0.095428	0.648417	0.105323	0.596221	0.0738997	0.629512	0.0921979	0.684297	0.0743471	0.590315	0.0792959
ARG1..ng.ml. IGFALS..ng.ml. ATAD3B..ng.ml. KRT14..ng.ml.	0.649371	0.0962196	0.617219	0.102659	0.608681	0.0898932	0.653233	0.087482	0.684176	0.0682575	0.588348	0.078622
KRT19..ng.ml. MAN2A1.ng.ml JUP..ng.ml. LBP..ng.ml.	0.740393	0.0972456	0.591907	0.0702484	0.592931	0.0801099	0.667955	0.092656	0.684035	0.0784944	0.615179	0.0674101
MAN2A1.ng.ml DCD..Âµg.ml. F13A1..Âµg.ml. KRT14..ng.ml.	0.697912	0.0970007	0.619589	0.0988183	0.648941	0.0731893	0.675395	0.0924895	0.683888	0.0727379	0.637151	0.0713526
HAPTOGLOBINE..g.l. LEPTINE..ng.ml. LBP..ng.ml. KRT14..ng.ml.	0.686857	0.0954761	0.676283	0.100224	0.625327	0.103558	0.644584	0.0963469	0.683867	0.0909192	0.582535	0.0743985
S100A12..pg.ml. KRT19..ng.ml. MAN2A1.ng.ml KRT14..ng.ml.	0.674607	0.105574	0.616917	0.0873404	0.587351	0.0738807	0.635527	0.0876867	0.683804	0.0877674	0.587484	0.0845582
Gender KIF20B IGFALS..ng.ml. DCD..Âµg.ml.	0.65726	0.0820601	0.609784	0.0962152	0.591753	0.0748578	0.658874	0.130587	0.683779	0.0971717	0.586485	0.0654265
LEPTINE..ng.ml. KRT19..ng.ml. ARG1..ng.ml. KRT14..ng.ml.	0.714038	0.0996345	0.694955	0.105754	0.608142	0.0932293	0.695819	0.0982259	0.68373	0.084221	0.618274	0.0800779
KRT19..ng.ml. DCD..Âµg.ml. JUP..ng.ml. CA2..ng.ml.	0.746419	0.0843612	0.624248	0.0916322	0.637202	0.0793878	0.752942	0.0835751	0.683675	0.0911882	0.653629	0.0556356
Hp.Status LEPTINE..ng.ml. KRT19..ng.ml. ARG1..ng.ml.	0.759755	0.096372	0.727496	0.0898177	0.627169	0.091532	0.730196	0.0965889	0.683645	0.0743569	0.664221	0.079033
Gender IGFALS..ng.ml. LBP..ng.ml. KRT14..ng.ml.	0.733429	0.100066	0.606452	0.0939411	0.577555	0.0665883	0.703334	0.10646	0.683637	0.0787766	0.594301	0.0759059
HAPTOGLOBINE..g.l. KRT19..ng.ml. ARG1..ng.ml. F13A1..Âµg.ml.	0.735664	0.0796179	0.613583	0.0850324	0.602175	0.0760167	0.700543	0.101495	0.683623	0.0721867	0.615759	0.0585611
ARG1..ng.ml. IGFALS..ng.ml. ATAD3B..ng.ml. JUP..ng.ml.	0.734327	0.0830405	0.619113	0.0988994	0.590935	0.0834484	0.640049	0.0878344	0.683585	0.0727145	0.619955	0.0575826
KRT19..ng.ml. ARG1..ng.ml. IGFALS..ng.ml. KRT14..ng.ml.	0.638213	0.079172	0.632037	0.121323	0.61878	0.0734023	0.705262	0.0809687	0.683583	0.075378	0.61792	0.0702081
Gender KIF20B MAN2A1.ng.ml JUP..ng.ml.	0.747977	0.101518	0.605661	0.0960418	0.625548	0.117651	0.631208	0.101891	0.683469	0.0945521	0.597151	0.0718519
Gender Hp.Status ARG1..ng.ml. IGFALS..ng.ml.	0.71395	0.0798298	0.695569	0.111743	0.594753	0.0735588	0.748875	0.0758536	0.683429	0.0958507	0.659992	0.0625452
Gender Hp.Status JUP..ng.ml. CA2..ng.ml.	0.74632	0.0714624	0.626238	0.093597	0.596394	0.0734936	0.735926	0.102898	0.6833	0.0927568	0.638483	0.0572735
Hp.Status CA2..ng.ml. F13A1..Âµg.ml. KRT14..ng.ml.	0.711989	0.0735515	0.697198	0.115723	0.567204	0.0804033	0.704663	0.0950673	0.683289	0.0672813	0.634839	0.0625391
ARG1..ng.ml. MAN2A1.ng.ml DCD..Âµg.ml. KRT14..ng.ml.	0.675884	0.113006	0.643518	0.107688	0.614929	0.0880997	0.757247	0.0740396	0.683254	0.0801576	0.633275	0.0837105
HAPTOGLOBINE..g.l. ARG1..ng.ml. ATAD3B..ng.ml. KRT14..ng.ml.	0.666976	0.094982	0.648402	0.0994907	0.652641	0.099902	0.630485	0.0860019	0.683225	0.0628169	0.590683	0.0755372
Gender LEPTINE..ng.ml. ARG1..ng.ml. IGFALS..ng.ml.	0.712558	0.0938256	0.614857	0.0966093	0.642	0.115593	0.696092	0.135181	0.683224	0.0911671	0.577404	0.0810758
Gender IGFALS..ng.ml. JUP..ng.ml. LBP..ng.ml.	0.770618	0.0845611	0.61481	0.0976647	0.591997	0.0803646	0.728799	0.113883	0.683204	0.101304	0.611883	0.0735467
KIF20B KRT19..ng.ml. ARG1..ng.ml. DCD..Âµg.ml.	0.650304	0.095616	0.624256	0.111831	0.581204	0.0738142	0.697228	0.0884526	0.683191	0.0865762	0.581762	0.0519072
MAN2A1.ng.ml IGFALS..ng.ml. DCD..Âµg.ml. F13A1..Âµg.ml.	0.732634	0.096887	0.597499	0.0820791	0.593782	0.0797753	0.668506	0.0769252	0.683168	0.078016	0.6284	0.0566536
HAPTOGLOBINE..g.l. S100A12..pg.ml. JUP..ng.ml. KRT14..ng.ml.	0.661071	0.0989526	0.607601	0.103209	0.606734	0.106931	0.684155	0.0944109	0.683137	0.0869263	0.596148	0.0585361
Hp.Status KRT19..ng.ml. ATAD3B..ng.ml. CA2..ng.ml.	0.683916	0.11091	0.667668	0.110394	0.616034	0.0897999	0.694077	0.110463	0.683079	0.0916751	0.631692	0.0750651
LEPTINE..ng.ml. ARG1..ng.ml. MAN2A1.ng.ml JUP..ng.ml.	0.72828	0.107522	0.637488	0.0911502	0.639496	0.125634	0.679461	0.100681	0.68306	0.104005	0.608568	0.0776039
S100A12..pg.ml. KRT19..ng.ml. MAN2A1.ng.ml JUP..ng.ml.	0.757214	0.0813313	0.635824	0.0975485	0.588308	0.0814691	0.647688	0.10857	0.683045	0.0708197	0.606716	0.0650265
Hp.Status MAN2A1.ng.ml IGFALS..ng.ml. JUP..ng.ml.	0.78801	0.0863238	0.643426	0.113593	0.626187	0.0793605	0.656324	0.0793063	0.683019	0.099287	0.662409	0.0653311
Age Hp.Status MAN2A1.ng.ml ATAD3B..ng.ml.	0.737955	0.07948	0.671324	0.0967792	0.627088	0.0769688	0.653705	0.109	0.682993	0.0902508	0.638725	0.074353
S100A12..pg.ml. KIF20B ARG1..ng.ml. IGFALS..ng.ml.	0.656087	0.0842111	0.625108	0.109675	0.626065	0.105698	0.733659	0.0786759	0.682938	0.070809	0.63898	0.0656562
[truncated: 1,514 more rows]

## Sheet: combbiom_5
Biomarker combination	Healthy vs non-healthy (mean AUROC)	Healthy vs non-healthy (sd AUROC)	Gastritis vs non-gastritis (mean AUROC)	Gastritis vs non-gastritis (sd AUROC)	Preneoplasia vs non-preneoplasia (mean AUROC)	Preneoplasia vs non-preneoplasia (sd AUROC)	Cancer vs non-cancer (mean AUROC)	Cancer vs non-cancer (sd AUROC)	Cancer/preneoplasia vs healthy/gastritis (mean AUROC)	Cancer/preneoplasia vs healthy/gastritis (sd AUROC)	All stages (mean AUROC)	All stages (sd AUROC)
[truncated: 8,568 more rows]

[truncated: 1 more sheets: combbiom_6]
